# Supplementary material for: MycoVarP: Mycobacterium Variant and Drug Resistance Prediction Pipeline for Whole-Genome Sequence Data Analysis
Source: Front Bioinform. 2022 Jun 3;1:805338. doi: 10.3389/fbinf.2021.805338 (PMC9580932; doi:10.3389/fbinf.2021.805338)
Supplement: Supplementary file 1 [file DataSheet1.zip]

Archive with 19 entries (18 files):
- Supplementary Material MycoVarP_Documentation File.docx
- __MACOSX/
- __MACOSX/._Supplementary Material MycoVarP_Documentation File.docx
- Supplementary Table S1.xlsx
- __MACOSX/._Supplementary Table S1.xlsx
- Supplementary Table S6.xlsx
- __MACOSX/._Supplementary Table S6.xlsx
- Supplementary Table S7.xlsx
- __MACOSX/._Supplementary Table S7.xlsx
- Supplementary Table S4.xlsx
- __MACOSX/._Supplementary Table S4.xlsx
- Supplementary Table S5.xlsx
- __MACOSX/._Supplementary Table S5.xlsx
- Supplementary Table S2.xlsx
- __MACOSX/._Supplementary Table S2.xlsx
- Supplementary Table S3.xlsx
- __MACOSX/._Supplementary Table S3.xlsx
- Supplementary Figure S1.jpg
- __MACOSX/._Supplementary Figure S1.jpg
