# Supplementary material for: MycoVarP: Mycobacterium Variant and Drug Resistance Prediction Pipeline for Whole-Genome Sequence Data Analysis
Source: Front Bioinform. 2022 Jun 3;1:805338. doi: 10.3389/fbinf.2021.805338 (PMC9580932; doi:10.3389/fbinf.2021.805338)
Supplement: Supplementary file 1 [file DataSheet1.zip › Supplementary Table S1.xlsx]

## Sheet: Sheet1
Supplementary Table S1: Characteristics of the bioinformatics software for predicting drug resistance
	CASTB	TBProfiler	MyKrobe	KVarQ*	PhyResSE	Resistance_sniffer	binoSNP	MTBSeq	MycoVarP
Types of data	Fastq files or assembled contig data sets (minimum length, 50 bp) as multi fasta files	Fastq; bam	Fastq; bam	Fastq	Fastq	vcf	bam	Fastq	Fastq
User interfaces available	Web	Web; Command line	Command line; Desktop apps	Command line;	Web; Pipelines documentations	Web; Command line	Command line	Command line	Web/Command line
				Desktop apps (GUI)
TB identifications		No	Yes	No	No	No	No	Yes	Yes
Basis of resistance prediction	SNP concatemers	SNPs and indels	SNPs	SNPs	SNPs and indels	SNPs and indels	SNPs	SNPs	SNPs
Sample quality report?	No	No	No	No	Yes	No	No	No	Yes
Lineage information	Yes	Yes	Yes	Yes	Yes	Yes	No	No	Yes
Variant Prioritization	Yes	No	No	No	No	No	No	Yes	Yes
Removal of Repetitive regions		No	No	No	No	No	No	No	Yes
