# Supplementary material for: MycoVarP: Mycobacterium Variant and Drug Resistance Prediction Pipeline for Whole-Genome Sequence Data Analysis
Source: Front Bioinform. 2022 Jun 3;1:805338. doi: 10.3389/fbinf.2021.805338 (PMC9580932; doi:10.3389/fbinf.2021.805338)
Supplement: Supplementary file 1 [file DataSheet1.zip › Supplementary Table S6.xlsx]

## Sheet: 2.1_Myco_Tot_Fil_Ins_NoPPE
Supplementary Table S6: List of detailed INDEL observed after stringent filter analysis
Chromosome	Gene_Position	Reference_Allele	Altered_Allele	Type_of_Mutation	Gene_Name	Nucleotide_Change	AminoAcid_Change
NC_000962.3	150530	TCGGCGCGTCCGGCGGGGTCGCCGGAGTAGGCGGTGCCGGCGGGAACGCCATGCTGATCGGGCACGGCGGCGCCGGCGGCGC	T	disruptive_inframe_deletion	PE_PGRS2	1004_1084delCGTCCGGCGGGGTCGCCGGAGTAGGCGGTGCCGGCGGGAACGCCATGCTGATCGGGCACGGCGGCGCCGGCGGCGCCGGCG	Ala335_Gly361del
NC_000962.3	335810	CCCGCCGGCGCCGCCGTTG	C	disruptive_inframe_deletion	Rv0278c	483_500delCAACGGCGGCGCCGGCGG	Asn162_Gly167del
NC_000962.3	336680	G	GCCGCC	frameshift_variant	PE_PGRS4	2393_2394insGGCGG	Asn799fs
NC_000962.3	361836	GGGA	G	disruptive_inframe_deletion	PE_PGRS5	504_506delGGA	Asp169del
NC_000962.3	361840	C	CATG	conservative_inframe_insertion	PE_PGRS5	507_508insATG	Asp169_Gly170insMet
NC_000962.3	672259	G	GC	frameshift_variant	PE_PGRS7	3657dupG	His1220fs
NC_000962.3	925342	C	CG	frameshift_variant	PE_PGRS12	398dupG	Ala135fs
NC_000962.3	926935	T	TGGCGGGGAGGGCGGGGCCGGCGGGGCCGGTGGCCTGTTCGCCGGTGGCGGGATCGGCGGGGCCGGCGGATTCGGCGGATTCCGC	conservative_inframe_insertion	PE_PGRS13	1626_1627insATCGGCGGGGCCGGCGGATTCGGCGGATTCCGCGGCGGGGAGGGCGGGGCCGGCGGGGCCGGTGGCCTGTTCGCCGGTGGCGGG	Gly542_Ala543insIleGlyGlyAlaGlyGlyPheGlyGlyPheArgGlyGlyGluGlyGlyAlaGlyGlyAlaGlyGlyLeuPheAlaGlyGlyGly
NC_000962.3	1189184	GCGC	G	disruptive_inframe_deletion	PE_PGRS19	1238_1240delGCG	Gly413del
NC_000962.3	1213388	T	TCGGCGGCGGCGGCGGGGTCGGCGGCCTCGGCGGCTTGGGCACCGCCATAAACAATGTCGACGCCGGTTCCGGTGCCGGCGGCGGTGGCGGTGGTGCCGGGGGCACCGGCGGCACCGCAGGGTTGCTGTACGGCGTCGGCGGCGC	disruptive_inframe_insertion	PE_PGRS21	1846_1847insTCGGCGGCCTCGGCGGCTTGGGCACCGCCATAAACAATGTCGACGCCGGTTCCGGTGCCGGCGGCGGTGGCGGTGGTGCCGGGGGCACCGGCGGCACCGCAGGGTTGCTGTACGGCGTCGGCGGCGCCGGCGGCGGCGGCGGGG	Gly615_Ala616insValGlyGlyLeuGlyGlyLeuGlyThrAlaIleAsnAsnValAspAlaGlySerGlyAlaGlyGlyGlyGlyGlyGlyAlaGlyGlyThrGlyGlyThrAlaGlyLeuLeuTyrGlyValGlyGlyAlaGlyGlyGlyGlyGly
NC_000962.3	1217655	TCGGTGGCGCCGGCGGGGCCGGCGGGGA	T	disruptive_inframe_deletion	PE_PGRS22	1212_1238delGGACGGTGGCGCCGGCGGGGCCGGCGG	Asp405_Gly413del
NC_000962.3	3739472	A	ACCGCCGTCC	disruptive_inframe_insertion	PE_PGRS50	3294_3302dupGGACGGCGG	Gly1101_Ala1102insAspGlyGly
NC_000962.3	3741285	C	CCGGCGCCGCCGTCCCCGG	conservative_inframe_insertion	PE_PGRS50	1489_1490insCCGGGGACGGCGGCGCCG	Lys496_Gly497insAlaGlyAspGlyGlyAla
NC_000962.3	3803028	ACGGCAACGGCGGGGACGG	A	disruptive_inframe_deletion	PE_PGRS52	1391_1408delACGGCGGCAACGGCGGGG	Asp464_Gly469del
NC_000962.3	3928313	GCGGCAACGGCGGCAACGGCGGCAACGGCGGCAATGC	G	conservative_inframe_deletion	PE_PGRS53	1753_1788delGGCGGCAACGGCGGCAACGGCGGCAATGCCGGCAAC	Gly585_Asn596del
NC_000962.3	3944204	TGGCGGCAACGGGGCCATCGGCGGCCACGGCCCACTCACTGACGACCCCGGCGGCAACGGGGGCACCGGCGGCAAC	T	disruptive_inframe_deletion	PE_PGRS56	401_475delACGGGGCCATCGGCGGCCACGGCCCACTCACTGACGACCCCGGCGGCAACGGGGGCACCGGCGGCAACGGCGGCA	Asn134_Gly158del
NC_000962.3	3948712	C	CGGCGGCAAA	disruptive_inframe_insertion	PE_PGRS57	2927_2935dupAAGGCGGCA	Lys976_Gly978dup
NC_000962.3	4037187	G	GCCGCCGGGCGCGCCGGGGCCACCGTTT	disruptive_inframe_insertion	PE_PGRS59	863_864insAAACGGTGGCCCCGGCGCGCCCGGCGG	Gly288_Thr289insAsnGlyGlyProGlyAlaProGlyGly
NC_000962.3	335810	CCCGCCGGCGCCGCCGTTG	C	disruptive_inframe_deletion	Rv0278c	483_500delCAACGGCGGCGCCGGCGG	Asn162_Gly167del
NC_000962.3	336680	G	GCCGCC	frameshift_variant	PE_PGRS4	2393_2394insGGCGG	Asn799fs
NC_000962.3	337144	ACCCGCCGGC	A	conservative_inframe_deletion	PE_PGRS4	1921_1929delGCCGGCGGG	Ala641_Gly643del
NC_000962.3	432700	GCCGATGTTGTTGTTGCCGGTGTTGGCGAAC	G	disruptive_inframe_deletion	PPE8	1950_1979delGTTCGCCAACACCGGCAACAACAACATCGG	Phe651_Gly660del
NC_000962.3	531556	ATGTTGCCGGTGCCGG	A	disruptive_inframe_deletion	PPE10	644_658delCCGGCACCGGCAACA	Thr215_Asn219del
NC_000962.3	925342	C	CG	frameshift_variant	PE_PGRS12	398dupG	Ala135fs
NC_000962.3	1091454	CCGGCGGCGA	C	disruptive_inframe_deletion	PE_PGRS16	1091_1099delACGGCGGCG	Asp364_Gly366del
NC_000962.3	1212311	TCGGTGCCGG	T	disruptive_inframe_deletion	PE_PGRS21	767_775delCCGGCGGTG	Ala256_Gly258del
NC_000962.3	1217776	GGGCGGCGCCGGCGGCGAGGGCGGCGCCGCCGGGCTGCTGGTGGGCACCGGCGGGCACGGCGGTGACGGCGGGGCC	G	disruptive_inframe_deletion	PE_PGRS22	1319_1393delGCGGCGAGGGCGGCGCCGCCGGGCTGCTGGTGGGCACCGGCGGGCACGGCGGTGACGGCGGGGCCGGCGGCGCCG	Gly440_Ala464del
NC_000962.3	3738321	TGCCGCCGGCACCGCCGTTGCCACCGGCACCACCGGCGCCGCCGTTGCCGGCCGAGCCAGCGCCGCCGTTGCCACCGGCACCACCGCTGCCGCCGTGG	T	frameshift_variant	PE_PGRS50	4357_4453delCCACGGCGGCAGCGGTGGTGCCGGTGGCAACGGCGGCGCTGGCTCGGCCGGCAACGGCGGCGCCGGTGGTGCCGGTGGCAACGGCGGTGCCGGCGGC	Pro1453fs
NC_000962.3	3739472	A	ACCGCCGTCC	disruptive_inframe_insertion	PE_PGRS50	3294_3302dupGGACGGCGG	Gly1101_Ala1102insAspGlyGly
NC_000962.3	3751096	AGCTG	A	frameshift_variant	PPE55	2085_2088delCAGC	Ser696fs
NC_000962.3	4037187	G	GCCGCCGGGCGCGCCGGGGCCACCGTTT	disruptive_inframe_insertion	PE_PGRS59	863_864insAAACGGTGGCCCCGGCGCGCCCGGCGG	Gly288_Thr289insAsnGlyGlyProGlyAlaProGlyGly
NC_000962.3	335810	CCCGCCGGCGCCGCCGTTG	C	disruptive_inframe_deletion	Rv0278c	483_500delCAACGGCGGCGCCGGCGG	Asn162_Gly167del
NC_000962.3	336680	G	GCCGCC	frameshift_variant	PE_PGRS4	2393_2394insGGCGG	Asn799fs
NC_000962.3	374621	C	CTGCCGGTGTTGTAGT	conservative_inframe_insertion	PPE6	1076_1090dupACTACAACACCGGCA	Asn359_Gly363dup
NC_000962.3	432700	GCCGATGTTGTTGTTGCCGGTGTTGGCGAAC	G	disruptive_inframe_deletion	PPE8	1950_1979delGTTCGCCAACACCGGCAACAACAACATCGG	Phe651_Gly660del
NC_000962.3	925342	C	CG	frameshift_variant	PE_PGRS12	398dupG	Ala135fs
NC_000962.3	1212311	TCGGTGCCGG	T	disruptive_inframe_deletion	PE_PGRS21	767_775delCCGGCGGTG	Ala256_Gly258del
NC_000962.3	1213388	T	TCGGCGGCGGCGGCGGGGTCGGCGGCCTCGGCGGCTTGGGCACCGCCATAAACAATGTCGACGCCGGTTCCGGTGCCGGCGGCGGTGGCGGTGGTGCCGGGGGCACCGGCGGCACCGCAGGGTTGCTGTACGGCGTCGGCGGCGC	disruptive_inframe_insertion	PE_PGRS21	1846_1847insTCGGCGGCCTCGGCGGCTTGGGCACCGCCATAAACAATGTCGACGCCGGTTCCGGTGCCGGCGGCGGTGGCGGTGGTGCCGGGGGCACCGGCGGCACCGCAGGGTTGCTGTACGGCGTCGGCGGCGCCGGCGGCGGCGGCGGGG	Gly615_Ala616insValGlyGlyLeuGlyGlyLeuGlyThrAlaIleAsnAsnValAspAlaGlySerGlyAlaGlyGlyGlyGlyGlyGlyAlaGlyGlyThrGlyGlyThrAlaGlyLeuLeuTyrGlyValGlyGlyAlaGlyGlyGlyGlyGly
NC_000962.3	1630958	GGCCGGTGCC	G	conservative_inframe_deletion	PE_PGRS27	3661_3669delGGCACCGGC	Gly1221_Gly1223del
NC_000962.3	2029037	ACC	A	frameshift_variant	PPE27	617_618delCC	Pro206fs
NC_000962.3	2423813	ACCGGCCCCACCGGCCCCACCGGCGCCG	A	disruptive_inframe_deletion	PE_PGRS38	999_1025delCGGCGCCGGTGGGGCCGGTGGGGCCGG	Gly334_Gly342del
NC_000962.3	2693029	G	GC	frameshift_variant	PE_PGRS41	232dupC	His78fs
NC_000962.3	3739291	AGCCGCCGTT	A	conservative_inframe_deletion	PE_PGRS50	3475_3483delAACGGCGGC	Asn1159_Gly1161del
NC_000962.3	3739472	A	ACCGCCGTCC	disruptive_inframe_insertion	PE_PGRS50	3294_3302dupGGACGGCGG	Gly1101_Ala1102insAspGlyGly
NC_000962.3	3746731	AACCACCGGC	A	conservative_inframe_deletion	PPE55	6445_6453delGCCGGTGGT	Ala2149_Gly2151del
NC_000962.3	3802815	GCGGGGCCGC	G	disruptive_inframe_deletion	PE_PGRS52	1172_1180delCCGGGGCCG	Ala391_Ala393del
NC_000962.3	4037187	G	GCCGCCGGGCGCGCCGGGGCCACCGTTT	disruptive_inframe_insertion	PE_PGRS59	863_864insAAACGGTGGCCCCGGCGCGCCCGGCGG	Gly288_Thr289insAsnGlyGlyProGlyAlaProGlyGly
NC_000962.3	333883	CGGCGCCGCG	C	conservative_inframe_deletion	Rv0278c	2419_2427delCGCGGCGCC	Arg807_Ala809del
NC_000962.3	334510	TCCCGCCGGC	T	conservative_inframe_deletion	Rv0278c	1792_1800delGCCGGCGGG	Ala598_Gly600del
NC_000962.3	335810	CCCGCCGGCGCCGCCGTTG	C	disruptive_inframe_deletion	Rv0278c	483_500delCAACGGCGGCGCCGGCGG	Asn162_Gly167del
NC_000962.3	336680	GGGGA	G	frameshift_variant	PE_PGRS4	2390_2393delTCCC	Val797fs
NC_000962.3	338600	GCCGCCGTTGCCGCCGGCC	G	disruptive_inframe_deletion	PE_PGRS4	456_473delGGCCGGCGGCAACGGCGG	Ala153_Gly158del
NC_000962.3	425510	TCGCCGATGTTGGCGCTGCCCAGGTTGTAGA	T	disruptive_inframe_deletion	PPE8	9140_9169delTCTACAACCTGGGCAGCGCCAACATCGGCG	Val3047_Gly3056del
NC_000962.3	429690	GGCCGGTGTTGAAGATGCCGGTGTTGACGTTGCCGGCGTTGAGCAAGCCGGTGTTGACGTC	G	conservative_inframe_deletion	PPE8	4930_4989delGACGTCAACACCGGCTTGCTCAACGCCGGCAACGTCAACACCGGCATCTTCAACACCGGC	Asp1644_Gly1663del
NC_000962.3	1217655	TCGGTGGCGCCGGCGGGGCCGGCGGGGA	T	disruptive_inframe_deletion	PE_PGRS22	1212_1238delGGACGGTGGCGCCGGCGGGGCCGGCGG	Asp405_Gly413del
NC_000962.3	1992323	G	GC	frameshift_variant	wag22	254dupG	Ala86fs
NC_000962.3	3744944	G	GAA	frameshift_variant	PPE55	8240_8241insTT	Gly2748fs
NC_000962.3	3744946	TGC	T	frameshift_variant	PPE55	8237_8238delGC	Ser2746fs
NC_000962.3	3928207	CCCGGCGGGG	C	disruptive_inframe_deletion	PE_PGRS53	1670_1678delGCGGGGCCG	Gly557_Ala559del
NC_000962.3	3935089	ACGGCGGGGC	A	disruptive_inframe_deletion	PE_PGRS54	4101_4109delGGCCGGCGG	Ala1368_Gly1370del
NC_000962.3	335810	CCCGCCGGCGCCGCCGTTG	C	disruptive_inframe_deletion	Rv0278c	483_500delCAACGGCGGCGCCGGCGG	Asn162_Gly167del
NC_000962.3	336680	G	GCCGCC	frameshift_variant	PE_PGRS4	2393_2394insGGCGG	Asn799fs
NC_000962.3	338218	TGCCGCCGGC	T	conservative_inframe_deletion	PE_PGRS4	847_855delGCCGGCGGC	Ala283_Gly285del
NC_000962.3	1212335	TCGGCGGTGCCGGCGGTGTCGGCGGTGC	T	disruptive_inframe_deletion	PE_PGRS21	792_818delTGTCGGCGGTGCCGGCGGTGCCGGCGG	Val265_Gly273del
NC_000962.3	1217054	GCCGGCGGGGCCGGTGGGACATCGGTGATACCCGGTGTCGCCGGCGGCAATGGCGGGGCTGGCGGGTCCGCGGGACTGTGGGGTA	G	disruptive_inframe_deletion	PE_PGRS22	603_686delGACATCGGTGATACCCGGTGTCGCCGGCGGCAATGGCGGGGCTGGCGGGTCCGCGGGACTGTGGGGTACCGGCGGGGCCGGTGG	Thr202_Gly229del
NC_000962.3	1607225	CT	C	frameshift_variant	PE16	842delT	Phe281fs
NC_000962.3	1637147	C	CTGT	disruptive_inframe_insertion	PE_PGRS28	1082_1083insACA	Gly361_Asp362insGln
NC_000962.3	1637693	GCCGGCCCCA	G	disruptive_inframe_deletion	PE_PGRS28	528_536delTGGGGCCGG	Gly177_Gly179del
NC_000962.3	1992323	G	GC	frameshift_variant	wag22	254dupG	Ala86fs
NC_000962.3	3528971	T	TCGC	conservative_inframe_insertion	PPE53	190_192dupGCG	Ala64dup
NC_000962.3	3934664	CGGCGGCCAA	C	disruptive_inframe_deletion	PE_PGRS54	3675_3683delCCAAGGCGG	Gln1226_Gly1228del
NC_000962.3	927423	ACGGCGGGGC	A	conservative_inframe_deletion	PE_PGRS13	2080_2088delGCCGGCGGG	Ala694_Gly696del
NC_000962.3	976897	T	TG	frameshift_variant	PPE13	1306dupC	Gln436fs
NC_000962.3	1190855	TGCCACCGTTGCCGCCGTTACCGCCGTTACCGATCAACTGGGCGTCGCCGCCCTTGCCGCCGTC	T	conservative_inframe_deletion	PE_PGRS20	1231_1293delGACGGCGGCAAGGGCGGCGACGCCCAGTTGATCGGTAACGGCGGTAACGGCGGCAACGGTGGC	Asp411_Gly431del
NC_000962.3	1212800	ACGGCGGCGT	A	disruptive_inframe_deletion	PE_PGRS21	1257_1265delCGTCGGCGG	Val420_Gly422del
NC_000962.3	1299442	G	GT	frameshift_variant	PPE17	362dupA	Asn121fs
NC_000962.3	3928207	CCCGGCGGGGCCGGCGGGG	C	disruptive_inframe_deletion	PE_PGRS53	1661_1678delGCGGGGCCGGCGGGGCCG	Gly554_Ala559del
NC_000962.3	3930653	CCGGCGGCAA	C	disruptive_inframe_deletion	PE_PGRS53	4094_4102delACGGCGGCA	Asn1365_Gly1367del
NC_000962.3	3940321	TGGCGGCGCTGGCGGAATCGGTGGCGGCAGC	T	disruptive_inframe_deletion	PE_PGRS55	720_749delAATCGGTGGCGGCAGCGGCGGCGCTGGCGG	Ile241_Gly250del
NC_000962.3	4094124	ACGGCGGAGC	A	disruptive_inframe_deletion	PE_PGRS61	201_209delAGCCGGCGG	Ala68_Gly70del
NC_000962.3	335810	CCCGCCGGCGCCGCCGTTG	C	disruptive_inframe_deletion	Rv0278c	483_500delCAACGGCGGCGCCGGCGG	Asn162_Gly167del
NC_000962.3	150894	C	CGG	frameshift_variant	PE_PGRS2	1363_1364insGG	Ala455fs
NC_000962.3	150898	C	CGG	frameshift_variant	PE_PGRS2	1366_1367insGG	Pro456fs
NC_000962.3	150899	C	CGGTCAGGGCGGTCAGGCGTTCGGCGCTAACAATATCGG	frameshift_variant	PE_PGRS2	1367_1368insGGTCAGGGCGGTCAGGCGTTCGGCGCTAACAATATCGG	Gly457fs
NC_000962.3	335810	CCCGCCGGCGCCGCCGTTG	C	disruptive_inframe_deletion	Rv0278c	483_500delCAACGGCGGCGCCGGCGG	Asn162_Gly167del
NC_000962.3	336680	G	GCCGCC	frameshift_variant	PE_PGRS4	2393_2394insGGCGG	Asn799fs
NC_000962.3	338326	C	CAGA	conservative_inframe_insertion	PE_PGRS4	747_748insTCT	Asn249_Gly250insSer
NC_000962.3	338327	GTTT	G	disruptive_inframe_deletion	PE_PGRS4	744_746delAAA	Asn249del
NC_000962.3	338335	CGG	C	frameshift_variant	PE_PGRS4	737_738delCC	Ser246fs
NC_000962.3	338339	T	TCC	frameshift_variant	PE_PGRS4	733_734dupGG	Ser246fs
NC_000962.3	1212335	TCGGCGGTGCCGGCGGTGTCGGCGGTGC	T	disruptive_inframe_deletion	PE_PGRS21	792_818delTGTCGGCGGTGCCGGCGGTGCCGGCGG	Val265_Gly273del
NC_000962.3	3738516	CTGCCGCCGCTGCCGCCGTGGCCGGCGGCGCTGGAAGTGCCGCCGCCGTTGCCGCCGGCGCCGGCGGCACCACCGGCCAAGCCCGCGACGCCGGTGCTGTTGCCGGAGT	C	disruptive_inframe_deletion	PE_PGRS50	4151_4258del	Asn1384_Gly1419del
NC_000962.3	3740588	G	GGCGCC	frameshift_variant	PE_PGRS50	2186_2187insGGCGC	Ser729fs
NC_000962.3	3740598	GCGGT	G	frameshift_variant	PE_PGRS50	2173_2176delACCG	Thr725fs
NC_000962.3	3740606	ATCGGCGC	A	frameshift_variant	PE_PGRS50	2162_2168delGCGCCGA	Gly721fs
NC_000962.3	3740617	T	TCA	frameshift_variant	PE_PGRS50	2157_2158insTG	Thr720fs
NC_000962.3	3740619	G	GT	frameshift_variant	PE_PGRS50	2155_2156insA	Ala719fs
NC_000962.3	3740623	CCTTCAT	C	conservative_inframe_deletion	PE_PGRS50	2146_2151delATGAAG	Met716_Lys717del
NC_000962.3	3740632	CTGGAAT	C	conservative_inframe_deletion	PE_PGRS50	2137_2142delATTCCA	Ile713_Pro714del
NC_000962.3	3740654	GGCC	G	disruptive_inframe_deletion	PE_PGRS50	2118_2120delGGC	Ala707del
NC_000962.3	3740659	C	CATT	conservative_inframe_insertion	PE_PGRS50	2115_2116insAAT	Gly705_Gly706insAsn
NC_000962.3	3740662	CCT	C	frameshift_variant	PE_PGRS50	2111_2112delAG	Gln704fs
NC_000962.3	3740666	GC	G	frameshift_variant	PE_PGRS50	2108delG	Gly703fs
NC_000962.3	3740671	CAACGCCCACATT	C	conservative_inframe_deletion	PE_PGRS50	2092_2103delAATGTGGGCGTT	Asn698_Val701del
NC_000962.3	3928207	CCCGGCGGGG	C	disruptive_inframe_deletion	PE_PGRS53	1670_1678delGCGGGGCCG	Gly557_Ala559del
NC_000962.3	3941687	ACCGGCGGCAACGCCGGCG	A	disruptive_inframe_deletion	PE_PGRS55	2081_2098delACGCCGGCGCCGGCGGCA	Asn694_Gly699del
NC_000962.3	3948541	AGGCGGCACC	A	disruptive_inframe_deletion	PE_PGRS57	2774_2782delCCGGCGGCA	Thr925_Gly927del
NC_000962.3	3948612	A	ACGGCGGCACCGGCGGCACCGGCGGCAC	disruptive_inframe_insertion	PE_PGRS57	2828_2854dupCCGGCGGCACCGGCGGCACCGGCGGCA	Thr943_Gly951dup
NC_000962.3	333584	GCGTTGCCGC	G	disruptive_inframe_deletion	Rv0278c	2718_2726delGCGGCAACG	Arg907_Arg909del
NC_000962.3	335810	CCCGCCGGCGCCGCCGTTG	C	disruptive_inframe_deletion	Rv0278c	483_500delCAACGGCGGCGCCGGCGG	Asn162_Gly167del
NC_000962.3	336680	G	GCCGCC	frameshift_variant	PE_PGRS4	2393_2394insGGCGG	Asn799fs
NC_000962.3	929101	GCGGCGCCGCCGGGACCGC	G	disruptive_inframe_deletion	PE_PGRS14	1367_1384delGCGGTCCCGGCGGCGCCG	Gly456_Ala461del
NC_000962.3	3941687	ACCGGCGGCAACGCCGGCG	A	disruptive_inframe_deletion	PE_PGRS55	2081_2098delACGCCGGCGCCGGCGGCA	Asn694_Gly699del
NC_000962.3	336680	G	GCCGCC	frameshift_variant	PE_PGRS4	2393_2394insGGCGG	Asn799fs
NC_000962.3	925342	C	CG	frameshift_variant	PE_PGRS12	398dupG	Ala135fs
NC_000962.3	3757917	G	GT	frameshift_variant	PPE56	9185dupA	Asn3062fs
NC_000962.3	4037187	G	GCCGCCGGGCGCGCCGGGGCCACCGTTT	disruptive_inframe_insertion	PE_PGRS59	863_864insAAACGGTGGCCCCGGCGCGCCCGGCGG	Gly288_Thr289insAsnGlyGlyProGlyAlaProGlyGly
NC_000962.3	308292	CCGGTCACCGGCGGCGGGG	C	disruptive_inframe_deletion	PPE2	1238_1255delCCCCGCCGCCGGTGACCG	Ala413_Thr418del
NC_000962.3	334694	AGTCCCGTTGG	A	frameshift_variant	Rv0278c	1607_1616delCCAACGGGAC	Ala536fs
NC_000962.3	334708	C	CCA	frameshift_variant	Rv0278c	1602_1603insTG	Gly535fs
NC_000962.3	334710	TTGC	T	disruptive_inframe_deletion	Rv0278c	1598_1600delGCA	Gly533_Asn534delinsAsp
NC_000962.3	334717	TCAGCGGGCGGCCGGTGAGC	T	frameshift_variant	Rv0278c	1575_1593delGCTCACCGGCCGCCCGCTG	Leu526fs
NC_000962.3	334768	CATT	C	conservative_inframe_deletion	Rv0278c	1540_1542delAAT	Asn514del
NC_000962.3	334772	T	TGCC	disruptive_inframe_insertion	Rv0278c	1538_1539insGGC	Gln513_Asn514insAla
NC_000962.3	334790	TGGC	T	disruptive_inframe_deletion	Rv0278c	1518_1520delGCC	Pro507del
NC_000962.3	336680	GGGGA	G	frameshift_variant	PE_PGRS4	2390_2393delTCCC	Val797fs
NC_000962.3	428772	T	TGA	frameshift_variant	PPE8	5907_5908insTC	Asn1970fs
NC_000962.3	428775	CGT	C	frameshift_variant	PPE8	5903_5904delAC	Asn1968fs
NC_000962.3	430167	C	CAT	frameshift_variant	PPE8	4512_4513insAT	Gly1505fs
NC_000962.3	430168	GCT	G	frameshift_variant	PPE8	4510_4511delAG	Ser1504fs
NC_000962.3	926220	CCGGCGGTGCCGGCGGGGCCGGCGGCGGGGCCGGGCTGATCGGCAACGGCGGCAACGGTGGCAGCGGCGGCACGTCGGTTGCCACCGGGGGGGCCGGGAA	C	disruptive_inframe_deletion	PE_PGRS13	876_974delGGCCGGCGGCGGGGCCGGGCTGATCGGCAACGGCGGCAACGGTGGCAGCGGCGGCACGTCGGTTGCCACCGGGGGGGCCGGGAACGGCGGTGCCGGCGG	Ala293_Gly325del
NC_000962.3	1188571	CTTGCCGCCG	C	disruptive_inframe_deletion	PE_PGRS19	1845_1853delCGGCGGCAA	Asn615_Gly617del
NC_000962.3	1212616	TCCGGTGGCGACGGCGGCGCCGGCGGGGCCGGTGGCG	T	disruptive_inframe_deletion	PE_PGRS21	1067_1102delACGGCGGCGCCGGCGGGGCCGGTGGCGCCGGTGGCG	Asp356_Gly367del
NC_000962.3	1634540	C	CT	frameshift_variant	PE_PGRS27	87_88insA	Ala30fs
NC_000962.3	1983612	ACTGCCGGTGTTCAGG	A	disruptive_inframe_deletion	PPE24	1149_1163delCCTGAACACCGGCAG	Leu384_Ser388del
NC_000962.3	3739808	GTTGCCGCCGTTGCCGCCGGCCGCGCCGCTCCCGTTGCCGGCGGTGCCGCCC	G	disruptive_inframe_deletion	PE_PGRS50	2916_2966delGGGCGGCACCGCCGGCAACGGGAGCGGCGCGGCCGGCGGCAACGGCGGCAA	Lys972_Gly988del
NC_000962.3	3741286	CCTT	C	conservative_inframe_deletion	PE_PGRS50	1486_1488delAAG	Lys496del
NC_000962.3	3741290	G	GGCA	disruptive_inframe_insertion	PE_PGRS50	1484_1485insTGC	Gly495_Lys496insAla
NC_000962.3	3741297	TTGCCG	T	frameshift_variant	PE_PGRS50	1473_1477delCGGCA	Gly492fs
NC_000962.3	3741305	CATA	C	disruptive_inframe_deletion	PE_PGRS50	1467_1469delTAT	Met490del
NC_000962.3	3741315	T	TGC	frameshift_variant	PE_PGRS50	1459_1460insGC	Asp487fs
NC_000962.3	3741319	CACCGGGCGAACCCAA	C	conservative_inframe_deletion	PE_PGRS50	1441_1455delTTGGGTTCGCCCGGT	Leu481_Gly485del
NC_000962.3	3741344	GTCGA	G	frameshift_variant	PE_PGRS50	1427_1430delTCGA	Phe476fs
NC_000962.3	3741351	C	CG	frameshift_variant	PE_PGRS50	1423_1424insC	Gly475fs
NC_000962.3	3748351	CGCCGGTGTTGACATTGCCCGTGTTGAAGCCGCCGGTGTTGGTGTGGCCGGCGTTGAACCA	C	conservative_inframe_deletion	PPE55	4774_4833delTGGTTCAACGCCGGCCACACCAACACCGGCGGCTTCAACACGGGCAATGTCAACACCGGC	Trp1592_Gly1611del
NC_000962.3	3971872	GC	G	frameshift_variant	PPE62	581delG	Gly194fs
NC_000962.3	369674	TGCCGATATTGTTGCTGCCGGTGTTGGCAAA	T	conservative_inframe_deletion	PPE5	3061_3090delTTTGCCAACACCGGCAGCAACAATATCGGC	Phe1021_Gly1030del
NC_000962.3	544139	GC	G	frameshift_variant	PPE11	972delC	Val325fs
NC_000962.3	623975	AACGGCGGCG	A	disruptive_inframe_deletion	PE_PGRS6	1193_1201delACGGCGGCG	Asp398_Gly400del
NC_000962.3	1300026	C	CGT	frameshift_variant	lipX	97_98dupAC	Pro34fs
NC_000962.3	1991875	CACCGCCGGCCCCGGCGGCGCCGGCGAGCATACCGGCGTTGCCGCCGGTTCCGCCGGT	C	conservative_inframe_deletion	wag22	646_702delACCGGCGGAACCGGCGGCAACGCCGGTATGCTCGCCGGCGCCGCCGGGGCCGGCGGT	Thr216_Gly234del
NC_000962.3	1992323	G	GC	frameshift_variant	wag22	254dupG	Ala86fs
NC_000962.3	335810	CCCGCCGGCGCCGCCGTTG	C	disruptive_inframe_deletion	Rv0278c	483_500delCAACGGCGGCGCCGGCGG	Asn162_Gly167del
NC_000962.3	336680	GGGGA	G	frameshift_variant	PE_PGRS4	2390_2393delTCCC	Val797fs
NC_000962.3	531550	CTGCCGATGTTGCCGGTGCCGGTGTTGCCGCTGCCGATGTTGTTGTTGCCGATGTTGTTGT	C	disruptive_inframe_deletion	PPE10	605_664delACAACAACATCGGCAACAACAACATCGGCAGCGGCAACACCGGCACCGGCAACATCGGCA	Asn202_Gly221del
NC_000962.3	335028	CCGGCGAAGCCCTGGCCAACTCCGCCGTTGCCGCCGGCGCCGCCGGAGCCGAAGACCGTGCCGGCGTTGCCCCCGGGGCCGCCTTGCCCGCCGT	C	disruptive_inframe_deletion	Rv0278c	1190_1282delACGGCGGGCAAGGCGGCCCCGGGGGCAACGCCGGCACGGTCTTCGGCTCCGGCGGCGCCGGCGGCAACGGCGGAGTTGGCCAGGGCTTCGCCG	Asp397_Ala427del
NC_000962.3	335810	CCCGCCGGCGCCGCCGTTG	C	disruptive_inframe_deletion	Rv0278c	483_500delCAACGGCGGCGCCGGCGG	Asn162_Gly167del
NC_000962.3	336680	G	GCCGCC	frameshift_variant	PE_PGRS4	2393_2394insGGCGG	Asn799fs
NC_000962.3	976897	T	TG	frameshift_variant	PPE13	1306dupC	Gln436fs
NC_000962.3	1992323	G	GC	frameshift_variant	wag22	254dupG	Ala86fs
NC_000962.3	3731741	A	AG	frameshift_variant	PPE54	5194dupC	Leu1732fs
NC_000962.3	335685	C	CCGCCGCCGG	conservative_inframe_insertion	Rv0278c	617_625dupCCGGCGGCG	Ala206_Gly208dup
NC_000962.3	335810	CCCGCCGGCGCCGCCGTTG	C	disruptive_inframe_deletion	Rv0278c	483_500delCAACGGCGGCGCCGGCGG	Asn162_Gly167del
NC_000962.3	336680	GGGGA	G	frameshift_variant	PE_PGRS4	2390_2393delTCCC	Val797fs
NC_000962.3	623558	AACGGCGGCG	A	disruptive_inframe_deletion	PE_PGRS6	776_784delACGGCGGCG	Asp259_Gly261del
NC_000962.3	672721	T	TGCC	conservative_inframe_insertion	PE_PGRS7	3193_3195dupGGC	Gly1065dup
NC_000962.3	925832	G	GCTACCA	disruptive_inframe_insertion	PE_PGRS13	472_473insCTACCA	Gly158delinsAlaThrSer
NC_000962.3	926944	GGGCGGGGCCGGCGGGGCCGGTGGCCTGTTCGCCGGTGGCGGGGCCGGCGGGGCCGGCGGATCGGGCAACAACGTCGGGGGGGCCGGCGGGGCCGGTGGGGTCGGTGGGCTGTTCGGGGCC	G	disruptive_inframe_deletion	PE_PGRS13	1599_1718del	Ala534_Gly573del
NC_000962.3	976897	T	TGG	frameshift_variant	PPE13	1305_1306dupCC	Gln436fs
NC_000962.3	1212137	ACGGCGGCGCCGGCGGTGCCGGCGGCCTCGGCGTAGCGCCCGGCGTGCC	A	conservative_inframe_deletion	PE_PGRS21	604_651delCTCGGCGTAGCGCCCGGCGTGCCCGGCGGCGCCGGCGGTGCCGGCGGC	Leu202_Gly217del
NC_000962.3	3739172	G	GTTGCCGCCC	disruptive_inframe_insertion	PE_PGRS50	3594_3602dupGGGCGGCAA	Lys1198_Gly1200dup
NC_000962.3	3928281	TAACGGCGGCAACGGCGGC	T	disruptive_inframe_deletion	PE_PGRS53	1761_1778delCGGCGGCAACGGCGGCAA	Gly588_Asn593del
NC_000962.3	3931730	T	TGCGGGCGGC	disruptive_inframe_insertion	PE_PGRS54	731_732insCGGCGCGGG	Gly244_Gly245insGlyAlaGly
NC_000962.3	3946584	TCGG	T	disruptive_inframe_deletion	PE_PGRS57	797_799delGCG	Gly266del
NC_000962.3	3946593	ACGGCGGATGGCTGGCACCCGGCGGGGCCGGCGGGGCCGGCGGGCAAGGCGGG	A	frameshift_variant	PE_PGRS57	801_852delCGGCGGATGGCTGGCACCCGGCGGGGCCGGCGGGGCCGGCGGGCAAGGCGGG	Asp267fs
NC_000962.3	3948612	A	ACGGCGGCAC	disruptive_inframe_insertion	PE_PGRS57	2846_2854dupCCGGCGGCA	Thr949_Gly951dup
NC_000962.3	335588	TCCGCCGGCCCCGCCGACTCCGGCGGCGCCGAAGAGCAGGCCGGCGTTGCCGCCAGCCCCGCCGGCG	T	disruptive_inframe_deletion	Rv0278c	657_722delCGCCGGCGGGGCTGGCGGCAACGCCGGCCTGCTCTTCGGCGCCGCCGGAGTCGGCGGGGCCGGCGG	Ala220_Gly241del
NC_000962.3	335810	CCCGCCGGCGCCGCCGTTG	C	disruptive_inframe_deletion	Rv0278c	483_500delCAACGGCGGCGCCGGCGG	Asn162_Gly167del
NC_000962.3	336680	G	GCCGCC	frameshift_variant	PE_PGRS4	2393_2394insGGCGG	Asn799fs
NC_000962.3	1212144	CGCCGGCGGTGCCGGCGGCCTCGGCGTAGCGCCCGGCGTGCCCGGCGGCGCCGGCGGT	C	disruptive_inframe_deletion	PE_PGRS21	594_650delTGCCGGCGGCCTCGGCGTAGCGCCCGGCGTGCCCGGCGGCGCCGGCGGTGCCGGCGG	Ala199_Gly217del
NC_000962.3	1212335	TCGGCGGTGCCGGCGGTGTCGGCGGTGC	T	disruptive_inframe_deletion	PE_PGRS21	792_818delTGTCGGCGGTGCCGGCGGTGCCGGCGG	Val265_Gly273del
NC_000962.3	1213679	T	TCGGCGACGGCGGCGCCGGTGGGGGCGGCGGGGCCGGCGGCATCGG	conservative_inframe_insertion	PE_PGRS21	2133_2134insGCCGGTGGGGGCGGCGGGGCCGGCGGCATCGGCGGCGACGGCGGC	Gly711_Pro712insAlaGlyGlyGlyGlyGlyAlaGlyGlyIleGlyGlyAspGlyGly
NC_000962.3	1991991	GC	G	frameshift_variant	wag22	586delG	Ala196fs
NC_000962.3	1992323	G	GCCCC	frameshift_variant	wag22	251_254dupGGGG	Ala86fs
NC_000962.3	3802270	G	GGCCGGCGGGGCCGGCGGCCGGGCCTGGCTGTGGGGCACCGGCGGGGCCGGCGGA	disruptive_inframe_insertion	PE_PGRS52	627_680dupGGCCGGCGGCCGGGCCTGGCTGTGGGGCACCGGCGGGGCCGGCGGAGCCGGCGG	Gly227_Asp228insAlaGlyGlyArgAlaTrpLeuTrpGlyThrGlyGlyAlaGlyGlyAlaGlyGly
NC_000962.3	3927955	GGCACCGGCGGTGCCGGCGGCGCCGGCAACGACGCCGGCA	G	conservative_inframe_deletion	PE_PGRS53	1396_1434delGGTGCCGGCGGCGCCGGCAACGACGCCGGCAGCACCGGC	Gly466_Gly478del
NC_000962.3	3946513	C	CGGCGGTGCG	disruptive_inframe_insertion	PE_PGRS57	723_731dupCGGTGCGGG	Gly244_Gly245insGlyAlaGly
NC_000962.3	3948612	A	ACGGCGGCAC	disruptive_inframe_insertion	PE_PGRS57	2846_2854dupCCGGCGGCA	Thr949_Gly951dup
NC_000962.3	335588	TCCGCCGGCCCCGCCGACTCCGGCGGCGCCGAAGAGCAGGCCGGCGTTGCCGCCAGCCCCGCCGGCG	T	disruptive_inframe_deletion	Rv0278c	657_722delCGCCGGCGGGGCTGGCGGCAACGCCGGCCTGCTCTTCGGCGCCGCCGGAGTCGGCGGGGCCGGCGG	Ala220_Gly241del
NC_000962.3	335810	CCCGCCGGCGCCGCCGTTG	C	disruptive_inframe_deletion	Rv0278c	483_500delCAACGGCGGCGCCGGCGG	Asn162_Gly167del
NC_000962.3	336680	G	GCCGCC	frameshift_variant	PE_PGRS4	2393_2394insGGCGG	Asn799fs
NC_000962.3	1189193	CCGCCGCCGT	C	disruptive_inframe_deletion	PE_PGRS19	1223_1231delACGGCGGCG	Asp408_Gly410del
NC_000962.3	1212144	CGCCGGCGGTGCCGGCGGCCTCGGCGTAGCGCCCGGCGTGCCCGGCGGCGCCGGCGGT	C	disruptive_inframe_deletion	PE_PGRS21	594_650delTGCCGGCGGCCTCGGCGTAGCGCCCGGCGTGCCCGGCGGCGCCGGCGGTGCCGGCGG	Ala199_Gly217del
NC_000962.3	1212335	TCGGCGGTGCCGGCGGTGTCGGCGGTGC	T	disruptive_inframe_deletion	PE_PGRS21	792_818delTGTCGGCGGTGCCGGCGGTGCCGGCGG	Val265_Gly273del
NC_000962.3	1991991	GC	G	frameshift_variant	wag22	586delG	Ala196fs
NC_000962.3	1992323	G	GC	frameshift_variant	wag22	254dupG	Ala86fs
NC_000962.3	3802270	G	GGCCGGCGGGGCCGGCGGCCGGGCCTGGCTGTGGGGCACCGGCGGGGCCGGCGGA	disruptive_inframe_insertion	PE_PGRS52	627_680dupGGCCGGCGGCCGGGCCTGGCTGTGGGGCACCGGCGGGGCCGGCGGAGCCGGCGG	Gly227_Asp228insAlaGlyGlyArgAlaTrpLeuTrpGlyThrGlyGlyAlaGlyGlyAlaGlyGly
NC_000962.3	3946796	A	ATGGGGGGTG	disruptive_inframe_insertion	PE_PGRS57	1003_1004insTGGGGGGTG	Thr335delinsMetGlyGlyAla
NC_000962.3	3948612	A	ACGGCGGCAC	disruptive_inframe_insertion	PE_PGRS57	2846_2854dupCCGGCGGCA	Thr949_Gly951dup
NC_000962.3	334694	AGTCCCGTTGG	A	frameshift_variant	Rv0278c	1607_1616delCCAACGGGAC	Ala536fs
NC_000962.3	334708	C	CCA	frameshift_variant	Rv0278c	1602_1603insTG	Gly535fs
NC_000962.3	334710	TTGC	T	disruptive_inframe_deletion	Rv0278c	1598_1600delGCA	Gly533_Asn534delinsAsp
NC_000962.3	334717	TCAGCGGGCGGCCGGTGAGC	T	frameshift_variant	Rv0278c	1575_1593delGCTCACCGGCCGCCCGCTG	Leu526fs
NC_000962.3	334768	CATT	C	conservative_inframe_deletion	Rv0278c	1540_1542delAAT	Asn514del
NC_000962.3	334772	T	TGCC	disruptive_inframe_insertion	Rv0278c	1538_1539insGGC	Gln513_Asn514insAla
NC_000962.3	334790	TGGC	T	disruptive_inframe_deletion	Rv0278c	1518_1520delGCC	Pro507del
NC_000962.3	976897	TG	T	frameshift_variant	PPE13	1306delC	Gln436fs
NC_000962.3	1189193	CCGCCGCCGT	C	disruptive_inframe_deletion	PE_PGRS19	1223_1231delACGGCGGCG	Asp408_Gly410del
NC_000962.3	1212137	ACGGCGGCGCCGGCGGTGCCGGCGGCCTCGGCGTAGCGCCCGGCGTGCCCGGCGGCGCCGGCGGTGC	A	disruptive_inframe_deletion	PE_PGRS21	596_661delCCGGCGGCCTCGGCGTAGCGCCCGGCGTGCCCGGCGGCGCCGGCGGTGCCGGCGGCGCCGGCGGTG	Ala199_Gly220del
NC_000962.3	1212335	TCGGCGGTGCCGGCGGTGTCGGCGGTGC	T	disruptive_inframe_deletion	PE_PGRS21	792_818delTGTCGGCGGTGCCGGCGGTGCCGGCGG	Val265_Gly273del
NC_000962.3	1212445	TTA	T	frameshift_variant	PE_PGRS21	887_888delTA	Leu296fs
NC_000962.3	1212449	GCAA	G	conservative_inframe_deletion	PE_PGRS21	892_894delAAC	Asn298del
NC_000962.3	1212456	T	TAC	frameshift_variant	PE_PGRS21	897_898insAC	Gly300fs
NC_000962.3	1212468	TGGC	T	disruptive_inframe_deletion	PE_PGRS21	911_913delGCG	Gly304del
NC_000962.3	1619015	C	CG	frameshift_variant	PE_PGRS26	669dupC	Val224fs
NC_000962.3	1637693	GCCGGCCCCA	G	disruptive_inframe_deletion	PE_PGRS28	528_536delTGGGGCCGG	Gly177_Gly179del
NC_000962.3	3948612	A	ACGGCGGCAC	disruptive_inframe_insertion	PE_PGRS57	2846_2854dupCCGGCGGCA	Thr949_Gly951dup
NC_000962.3	335810	CCCGCCGGCGCCGCCGTTG	C	disruptive_inframe_deletion	Rv0278c	483_500delCAACGGCGGCGCCGGCGG	Asn162_Gly167del
NC_000962.3	336680	G	GCCGCC	frameshift_variant	PE_PGRS4	2393_2394insGGCGG	Asn799fs
NC_000962.3	1093648	C	CCTG	conservative_inframe_insertion	PE_PGRS17	708_709insCAG	Phe236_Gly237insGln
NC_000962.3	1093649	GAAA	G	disruptive_inframe_deletion	PE_PGRS17	705_707delTTT	Phe236del
NC_000962.3	1631781	GCCGCCGGCCCCGCCGTTGCCGCCGGCGCCGCCGTGC	G	disruptive_inframe_deletion	PE_PGRS27	2811_2846delGCACGGCGGCGCCGGCGGCAACGGCGGGGCCGGCGG	His938_Gly949del
NC_000962.3	1636143	G	GCGCCGCCCTTGCCGCCGGCCCCGCCGGCGCCGCCCAATCCACCGAAGCCCCTCCCTTCGGTGGGGTCGCTGCCGCCGTCGCCGCCGTCACCGCCCTTGCCGCCGGCCCCGCCGTCGCCGCCGGCTCCGGCGGTGCCGT	conservative_inframe_insertion	PE_PGRS28	2086_2087insACGGCACCGCCGGAGCCGGCGGCGACGGCGGGGCCGGCGGCAAGGGCGGTGACGGCGGCGACGGCGGCAGCGACCCCACCGAAGGGAGGGGCTTCGGTGGATTGGGCGGCGCCGGCGGGGCCGGCGGCAAGGGCGGCG	Gly695_Ala696insAspGlyThrAlaGlyAlaGlyGlyAspGlyGlyAlaGlyGlyLysGlyGlyAspGlyGlyAspGlyGlySerAspProThrGluGlyArgGlyPheGlyGlyLeuGlyGlyAlaGlyGlyAlaGlyGlyLysGlyGly
NC_000962.3	1864078	G	GCCGCCGGCC	disruptive_inframe_insertion	PE_PGRS30	1296_1304dupGGCCGGCGG	Gly435_Val436insAlaGlyGly
NC_000962.3	2423585	ACCGCCGATG	A	disruptive_inframe_deletion	PE_PGRS38	1245_1253delCATCGGCGG	Ile416_Gly418del
NC_000962.3	3978102	G	GGAT	conservative_inframe_insertion	PPE63	46_48dupATG	Met16dup
NC_000962.3	336680	GGGGA	G	frameshift_variant	PE_PGRS4	2390_2393delTCCC	Val797fs
NC_000962.3	338788	AGGTG	A	frameshift_variant	PE_PGRS4	282_285delCACC	Thr95fs
NC_000962.3	1634593	GCCA	G	disruptive_inframe_deletion	PE_PGRS27	32_34delTGG	Val11del
NC_000962.3	2042049	A	ACGGGGC	disruptive_inframe_insertion	PPE29	63_68dupGGGGCC	Pro23_Met24insGlyPro
NC_000962.3	4094070	CCGGAG	C	frameshift_variant	PE_PGRS61	135_139delAGCGG	Ala46fs
NC_000962.3	623558	AACGGCGGCG	A	disruptive_inframe_deletion	PE_PGRS6	776_784delACGGCGGCG	Asp259_Gly261del
NC_000962.3	672721	T	TGCC	conservative_inframe_insertion	PE_PGRS7	3193_3195dupGGC	Gly1065dup
NC_000962.3	976897	T	TGGGGGG	conservative_inframe_insertion	PPE13	1301_1306dupCCCCCC	Pro434_Pro435dup
NC_000962.3	1095695	C	CGGT	conservative_inframe_insertion	PE_PGRS18	756_757insACC	Arg252_Ala253insThr
NC_000962.3	1637187	GCCCCGCCGGTCCCGCCAA	G	disruptive_inframe_deletion	PE_PGRS28	1025_1042delTTGGCGGGACCGGCGGGG	Val342_Gly347del
NC_000962.3	2423657	GCCGCCGTTGCCGTAGAACAGCCCGCCGTTGCCGCCGGCCGCGCCGGCGCCGCCGGACCCCGCATCGGCAAGGGTGGAGCTGTTGTCGTTGCCCCCGTTGCCGCCGGCA	G	disruptive_inframe_deletion	PE_PGRS38	1074_1181del	Ala359_Gly394del
NC_000962.3	3802806	ACGGCAACGGCGGGGCCGCCGGGGCCGG	A	disruptive_inframe_deletion	PE_PGRS52	1167_1193delGGCCGCCGGGGCCGGCGGCAACGGCGG	Ala390_Gly398del
NC_000962.3	335810	CCCGCCGGCGCCGCCGTTG	C	disruptive_inframe_deletion	Rv0278c	483_500delCAACGGCGGCGCCGGCGG	Asn162_Gly167del
NC_000962.3	336680	G	GCCGCC	frameshift_variant	PE_PGRS4	2393_2394insGGCGG	Asn799fs
NC_000962.3	362892	CCGG	C	conservative_inframe_deletion	PE_PGRS5	1573_1575delGGC	Gly525del
NC_000962.3	623674	TG	T	frameshift_variant	PE_PGRS6	889delG	Ala297fs
NC_000962.3	976889	C	CT	frameshift_variant	PPE13	1314dupA	Val439fs
NC_000962.3	1189193	CCGCCGCCGT	C	disruptive_inframe_deletion	PE_PGRS19	1223_1231delACGGCGGCG	Asp408_Gly410del
NC_000962.3	1212335	TCGGCGGTGCCGGCGGTGTCGGCGGTGC	T	disruptive_inframe_deletion	PE_PGRS21	792_818delTGTCGGCGGTGCCGGCGGTGCCGGCGG	Val265_Gly273del
NC_000962.3	1217772	GCA	G	frameshift_variant	PE_PGRS22	1306_1307delAC	Thr436fs
NC_000962.3	1299845	TG	T	frameshift_variant	lipX	279delC	Asn94fs
NC_000962.3	1618977	ATCACCG	A	disruptive_inframe_deletion	PE_PGRS26	702_707delCGGTGA	Gly235_Asp236del
NC_000962.3	1618991	CGTT	C	conservative_inframe_deletion	PE_PGRS26	691_693delAAC	Asn231del
NC_000962.3	1631098	CCG	C	frameshift_variant	PE_PGRS27	3528_3529delCG	Gly1177fs
NC_000962.3	1633145	GGCCGGTGGC	G	conservative_inframe_deletion	PE_PGRS27	1474_1482delGCCACCGGC	Ala492_Gly494del
NC_000962.3	1992323	G	GCCC	disruptive_inframe_insertion	wag22	252_254dupGGG	Gly85dup
NC_000962.3	3927074	GCGCCGGCGGCAGCGGCGGCGC	G	disruptive_inframe_deletion	PE_PGRS53	518_538delGCGGCGGCGCCGCCGGCGGCA	Ser173_Gly179del
NC_000962.3	3932007	A	ATGGGGGGTG	disruptive_inframe_insertion	PE_PGRS54	1003_1004insTGGGGGGTG	Thr335delinsMetGlyGlyAla
NC_000962.3	3934725	GCCGGCGGGGCCGGCGGCA	G	disruptive_inframe_deletion	PE_PGRS54	3735_3752delCGGCACCGGCGGGGCCGG	Gly1246_Gly1251del
NC_000962.3	3948541	AGGCGGCACC	A	disruptive_inframe_deletion	PE_PGRS57	2774_2782delCCGGCGGCA	Thr925_Gly927del
NC_000962.3	3948612	A	ACGGCGGCAC	disruptive_inframe_insertion	PE_PGRS57	2846_2854dupCCGGCGGCA	Thr949_Gly951dup
NC_000962.3	149939	ACGGCAATGG	A	conservative_inframe_deletion	PE_PGRS2	421_429delAATGGCGGC	Asn141_Gly143del
NC_000962.3	335685	C	CCGCCGCCGG	conservative_inframe_insertion	Rv0278c	617_625dupCCGGCGGCG	Ala206_Gly208dup
NC_000962.3	335810	CCCGCCGGCGCCGCCGTTG	C	disruptive_inframe_deletion	Rv0278c	483_500delCAACGGCGGCGCCGGCGG	Asn162_Gly167del
NC_000962.3	336680	G	GCCGCC	frameshift_variant	PE_PGRS4	2393_2394insGGCGG	Asn799fs
NC_000962.3	623237	G	GGC	frameshift_variant	PE_PGRS6	446_447insCG	Gln150fs
NC_000962.3	623239	GCA	G	frameshift_variant	PE_PGRS6	448_449delCA	Gln150fs
NC_000962.3	623259	GCGCCGCC	G	frameshift_variant	PE_PGRS6	468_474delCGCCGCC	Ala157fs
NC_000962.3	623267	G	GT	frameshift_variant	PE_PGRS6	475_476insT	Gly159fs
NC_000962.3	925342	C	CG	frameshift_variant	PE_PGRS12	398dupG	Ala135fs
NC_000962.3	926935	T	TGGCGGGGAGGGCGGGGCCGGCGGGGCCGGTGGCCTGTTCGCCGGTGGCGGGATCGGCGGGGCCGGCGGATTCGGCGGATTCCGC	conservative_inframe_insertion	PE_PGRS13	1626_1627insATCGGCGGGGCCGGCGGATTCGGCGGATTCCGCGGCGGGGAGGGCGGGGCCGGCGGGGCCGGTGGCCTGTTCGCCGGTGGCGGG	Gly542_Ala543insIleGlyGlyAlaGlyGlyPheGlyGlyPheArgGlyGlyGluGlyGlyAlaGlyGlyAlaGlyGlyLeuPheAlaGlyGlyGly
NC_000962.3	1212311	TCGGTGCCGG	T	disruptive_inframe_deletion	PE_PGRS21	767_775delCCGGCGGTG	Ala256_Gly258del
NC_000962.3	1213388	T	TCGGCGGCGGCGGCGGGGTCGGCGGCCTCGGCGGCTTGGGCACCGCCATAAACAATGTCGACGCCGGTTCCGGTGCCGGCGGCGGTGGCGGTGGTGCCGGGGGCACCGGCGGCACCGCAGGGTTGCTGTACGGCGTCGGCGGCGC	disruptive_inframe_insertion	PE_PGRS21	1846_1847insTCGGCGGCCTCGGCGGCTTGGGCACCGCCATAAACAATGTCGACGCCGGTTCCGGTGCCGGCGGCGGTGGCGGTGGTGCCGGGGGCACCGGCGGCACCGCAGGGTTGCTGTACGGCGTCGGCGGCGCCGGCGGCGGCGGCGGGG	Gly615_Ala616insValGlyGlyLeuGlyGlyLeuGlyThrAlaIleAsnAsnValAspAlaGlySerGlyAlaGlyGlyGlyGlyGlyGlyAlaGlyGlyThrGlyGlyThrAlaGlyLeuLeuTyrGlyValGlyGlyAlaGlyGlyGlyGlyGly
NC_000962.3	1631066	GGCCGCCGGT	G	conservative_inframe_deletion	PE_PGRS27	3553_3561delACCGGCGGC	Thr1185_Gly1187del
NC_000962.3	3740534	GCCGCCCGCGACGGTGGGGCTGGCGCCGTTGCCGCCGTTGCCGCCGTCA	G	disruptive_inframe_deletion	PE_PGRS50	2193_2240delTGACGGCGGCAACGGCGGCAACGGCGCCAGCCCCACCGTCGCGGGCGG	Asp732_Gly747del
NC_000962.3	3802698	GCGGCGGCGC	G	disruptive_inframe_deletion	PE_PGRS52	1053_1061delCGCCGGCGG	Ala352_Gly354del
NC_000962.3	3928281	TAACGGCGGCAACGGCGGCAACGGCGGC	T	disruptive_inframe_deletion	PE_PGRS53	1752_1778delCGGCGGCAACGGCGGCAACGGCGGCAA	Gly585_Asn593del
NC_000962.3	3931730	T	TGCGGGCGGC	disruptive_inframe_insertion	PE_PGRS54	731_732insCGGCGCGGG	Gly244_Gly245insGlyAlaGly
NC_000962.3	3932752	C	CCGGCGGCACCGGCGGCACCGGCGGCGCGGCCGGCGCCGGCGGGGCCGGCGGAGCGGTTGGCACCGGTGGTACCGGTGGCGTTGTAGGCGACGTTGGTAACGCAGGGAT	disruptive_inframe_insertion	PE_PGRS54	1763_1764insCACCGGCGGCGCGGCCGGCGCCGGCGGGGCCGGCGGAGCGGTTGGCACCGGTGGTACCGGTGGCGTTGTAGGCGACGTTGGTAACGCAGGGATCGGCGGCACCGGCGG	Gly588_Lys589insThrGlyGlyAlaAlaGlyAlaGlyGlyAlaGlyGlyAlaValGlyThrGlyGlyThrGlyGlyValValGlyAspValGlyAsnAlaGlyIleGlyGlyThrGlyGly
NC_000962.3	3946519	T	TGCGGGCGGC	disruptive_inframe_insertion	PE_PGRS57	731_732insCGGCGCGGG	Gly244_Gly245insGlyAlaGly
NC_000962.3	3948612	A	ACGGCGGCAC	disruptive_inframe_insertion	PE_PGRS57	2846_2854dupCCGGCGGCA	Thr949_Gly951dup
NC_000962.3	4037187	G	GCCGCCGGGCGCGCCGGGGCCACCGTTT	disruptive_inframe_insertion	PE_PGRS59	863_864insAAACGGTGGCCCCGGCGCGCCCGGCGG	Gly288_Thr289insAsnGlyGlyProGlyAlaProGlyGly
NC_000962.3	4189351	A	AC	frameshift_variant	PPE66	881dupG	Ser295fs
NC_000962.3	335588	TCCGCCGGCCCCGCCGACTCCGGCGGCGCCGAAGAGCAGGCCGGCGTTGCCGCCAGCCCCGCCGGCG	T	disruptive_inframe_deletion	Rv0278c	657_722delCGCCGGCGGGGCTGGCGGCAACGCCGGCCTGCTCTTCGGCGCCGCCGGAGTCGGCGGGGCCGGCGG	Ala220_Gly241del
NC_000962.3	335810	CCCGCCGGCGCCGCCGTTG	C	disruptive_inframe_deletion	Rv0278c	483_500delCAACGGCGGCGCCGGCGG	Asn162_Gly167del
NC_000962.3	336680	G	GCCGCC	frameshift_variant	PE_PGRS4	2393_2394insGGCGG	Asn799fs
NC_000962.3	1212144	CGCCGGCGGTGCCGGCGGCCTCGGCGTAGCGCCCGGCGTGCCCGGCGGCGCCGGCGGT	C	disruptive_inframe_deletion	PE_PGRS21	594_650delTGCCGGCGGCCTCGGCGTAGCGCCCGGCGTGCCCGGCGGCGCCGGCGGTGCCGGCGG	Ala199_Gly217del
NC_000962.3	1212335	TCGGCGGTGCCGGCGGTGTCGGCGGTGC	T	disruptive_inframe_deletion	PE_PGRS21	792_818delTGTCGGCGGTGCCGGCGGTGCCGGCGG	Val265_Gly273del
NC_000962.3	1991991	GC	G	frameshift_variant	wag22	586delG	Ala196fs
NC_000962.3	1992323	G	GC	frameshift_variant	wag22	254dupG	Ala86fs
NC_000962.3	3802270	G	GGCCGGCGGGGCCGGCGGCCGGGCCTGGCTGTGGGGCACCGGCGGGGCCGGCGGA	disruptive_inframe_insertion	PE_PGRS52	627_680dupGGCCGGCGGCCGGGCCTGGCTGTGGGGCACCGGCGGGGCCGGCGGAGCCGGCGG	Gly227_Asp228insAlaGlyGlyArgAlaTrpLeuTrpGlyThrGlyGlyAlaGlyGlyAlaGlyGly
NC_000962.3	3946513	C	CGGCGGTGCG	disruptive_inframe_insertion	PE_PGRS57	723_731dupCGGTGCGGG	Gly244_Gly245insGlyAlaGly
NC_000962.3	3946796	A	ATGGGGGGTG	disruptive_inframe_insertion	PE_PGRS57	1003_1004insTGGGGGGTG	Thr335delinsMetGlyGlyAla
NC_000962.3	3948612	A	ACGGCGGCAC	disruptive_inframe_insertion	PE_PGRS57	2846_2854dupCCGGCGGCA	Thr949_Gly951dup
NC_000962.3	333821	G	GCCGGCGGAGCCGAAGAGCAAGCCGCCGTTC	disruptive_inframe_insertion	Rv0278c	2489_2490insGAACGGCGGCTTGCTCTTCGGCTCCGCCGG	Gly830_Ala831insAsnGlyGlyLeuLeuPheGlySerAlaGly
NC_000962.3	336680	GGGGA	G	frameshift_variant	PE_PGRS4	2390_2393delTCCC	Val797fs
NC_000962.3	674318	CCCGCCCTCGCCGCCGGCT	C	disruptive_inframe_deletion	PE_PGRS7	1581_1598delAGCCGGCGGCGAGGGCGG	Ala528_Gly533del
NC_000962.3	976889	CT	C	frameshift_variant	PPE13	1314delA	Val439fs
NC_000962.3	1212153	TGCCGGCGGCCTCGGCGTAGCGCCCGGCGTGCCCGGCGGC	T	disruptive_inframe_deletion	PE_PGRS21	603_641delCCTCGGCGTAGCGCCCGGCGTGCCCGGCGGCGCCGGCGG	Leu202_Gly214del
NC_000962.3	1630683	ACCGGCGCCG	A	disruptive_inframe_deletion	PE_PGRS27	3936_3944delCGGCGCCGG	Gly1313_Gly1315del
NC_000962.3	1631066	GGCCGCCGGT	G	conservative_inframe_deletion	PE_PGRS27	3553_3561delACCGGCGGC	Thr1185_Gly1187del
NC_000962.3	1637032	CGG	C	frameshift_variant	PE_PGRS28	1196_1197delCC	Ala399fs
NC_000962.3	1637035	C	CAT	frameshift_variant	PE_PGRS28	1194_1195insAT	Ala399fs
NC_000962.3	1992323	G	GC	frameshift_variant	wag22	254dupG	Ala86fs
NC_000962.3	3162779	G	GCACCAATCCCACCCCCATCGGCACCGCAGCGCCTGGCAGCGACGGCGTAAATCA	disruptive_inframe_insertion	PE_PGRS48	512_513insCACCAATCCCACCCCCATCGGCACCGCAGCGCCTGGCAGCGACGGCGTAAATCA	Gly171_Gly172insThrAsnProThrProIleGlyThrAlaAlaProGlySerAspGlyValAsnGln
NC_000962.3	3843463	G	GACA	disruptive_inframe_insertion	PPE58	428_429insACA	Gly143_Arg144insHis
NC_000962.3	3843465	CGAA	C	disruptive_inframe_deletion	PPE58	431_433delGAA	Arg144_Lys145delinsGln
NC_000962.3	3843487	CGCTA	C	frameshift_variant	PPE58	453_456delGCTA	Lys154fs
NC_000962.3	3843495	AAGT	A	disruptive_inframe_deletion	PPE58	461_463delAGT	Lys154_Leu155delinsMet
NC_000962.3	3843500	G	GCA	frameshift_variant	PPE58	465_466insCA	Asp156fs
NC_000962.3	3843502	A	AG	frameshift_variant	PPE58	467_468insG	Asp156fs
NC_000962.3	3843506	GATT	G	conservative_inframe_deletion	PPE58	472_474delATT	Ile158del
NC_000962.3	3843512	C	CAGACTCT	frameshift_variant	PPE58	477_478insAGACTCT	Ala160fs
NC_000962.3	3843555	C	CCAGAGGGGT	stop_gained&disruptive_inframe_insertion	PPE58	520_521insCAGAGGGGT	Gln174delinsProGluGlyTer
NC_000962.3	3931730	T	TGCGGGCGGC	disruptive_inframe_insertion	PE_PGRS54	731_732insCGGCGCGGG	Gly244_Gly245insGlyAlaGly
NC_000962.3	3948328	A	AGCCGGCGGG	conservative_inframe_insertion	PE_PGRS57	2545_2553dupGCCGGCGGG	Ala849_Gly851dup
NC_000962.3	3949056	ACGGCGGCAC	A	disruptive_inframe_deletion	PE_PGRS57	3276_3284delCGGCACCGG	Gly1093_Gly1095del
NC_000962.3	335810	CCCGCCGGCGCCGCCGTTG	C	disruptive_inframe_deletion	Rv0278c	483_500delCAACGGCGGCGCCGGCGG	Asn162_Gly167del
NC_000962.3	336680	G	GCCGCC	frameshift_variant	PE_PGRS4	2393_2394insGGCGG	Asn799fs
NC_000962.3	926944	GGGCGGGGCCGGCGGGGCCGGTGGCCTGTTCGCCGGTGGCGGGGCCGGCGGGGCCGGCGGATCGGGCAACAACGTCGGGGGGGCCGGCGGGGCCGGTGGGGTCGGTGGGCTGTTCGGGGCC	G	disruptive_inframe_deletion	PE_PGRS13	1599_1718del	Ala534_Gly573del
NC_000962.3	976897	T	TG	frameshift_variant	PPE13	1306dupC	Gln436fs
NC_000962.3	1212335	TCGGCGGTGCCGGCGGTGTCGGCGGTGC	T	disruptive_inframe_deletion	PE_PGRS21	792_818delTGTCGGCGGTGCCGGCGGTGCCGGCGG	Val265_Gly273del
NC_000962.3	1212405	TG	T	frameshift_variant	PE_PGRS21	850delG	Asp284fs
NC_000962.3	1991966	CCCGCCGGCG	C	disruptive_inframe_deletion	wag22	603_611delCGCCGGCGG	Ala202_Gly204del
NC_000962.3	1992323	G	GC	frameshift_variant	wag22	254dupG	Ala86fs
NC_000962.3	3941471	ACCG	A	disruptive_inframe_deletion	PE_PGRS55	1865_1867delCCG	Ala622del
NC_000962.3	3941687	ACCGGCGGCAACGCCGGCG	A	disruptive_inframe_deletion	PE_PGRS55	2081_2098delACGCCGGCGCCGGCGGCA	Asn694_Gly699del
NC_000962.3	3948541	AGGCGGCACC	A	disruptive_inframe_deletion	PE_PGRS57	2774_2782delCCGGCGGCA	Thr925_Gly927del
NC_000962.3	3948612	A	ACGGCGGCAC	disruptive_inframe_insertion	PE_PGRS57	2846_2854dupCCGGCGGCA	Thr949_Gly951dup
NC_000962.3	335810	CCCGCCGGCGCCGCCGTTG	C	disruptive_inframe_deletion	Rv0278c	483_500delCAACGGCGGCGCCGGCGG	Asn162_Gly167del
NC_000962.3	336680	G	GCCGCC	frameshift_variant	PE_PGRS4	2393_2394insGGCGG	Asn799fs
NC_000962.3	1189193	CCGCCGCCGT	C	disruptive_inframe_deletion	PE_PGRS19	1223_1231delACGGCGGCG	Asp408_Gly410del
NC_000962.3	1212144	CGCCGGCGGTGCCGGCGGCCTCGGCGTAGCGCCCGGCGTGCCCGGCGGCGCCGGCGGT	C	disruptive_inframe_deletion	PE_PGRS21	594_650delTGCCGGCGGCCTCGGCGTAGCGCCCGGCGTGCCCGGCGGCGCCGGCGGTGCCGGCGG	Ala199_Gly217del
NC_000962.3	1212335	TCGGCGGTGCCGGCGGTGTCGGCGGTGC	T	disruptive_inframe_deletion	PE_PGRS21	792_818delTGTCGGCGGTGCCGGCGGTGCCGGCGG	Val265_Gly273del
NC_000962.3	1991991	GC	G	frameshift_variant	wag22	586delG	Ala196fs
NC_000962.3	1992323	G	GC	frameshift_variant	wag22	254dupG	Ala86fs
NC_000962.3	150894	C	CGG	frameshift_variant	PE_PGRS2	1363_1364insGG	Ala455fs
NC_000962.3	150898	C	CGG	frameshift_variant	PE_PGRS2	1366_1367insGG	Pro456fs
NC_000962.3	150899	C	CGGTCAGGGCGGTCAGGCGTTCGGCGCTAACAATATCGG	frameshift_variant	PE_PGRS2	1367_1368insGGTCAGGGCGGTCAGGCGTTCGGCGCTAACAATATCGG	Gly457fs
NC_000962.3	333821	G	GCCGGCGGAGCCGAAGAGCAAGCCGCCGTTC	disruptive_inframe_insertion	Rv0278c	2489_2490insGAACGGCGGCTTGCTCTTCGGCTCCGCCGG	Gly830_Ala831insAsnGlyGlyLeuLeuPheGlySerAlaGly
NC_000962.3	335810	CCCGCCGGCGCCGCCGTTG	C	disruptive_inframe_deletion	Rv0278c	483_500delCAACGGCGGCGCCGGCGG	Asn162_Gly167del
NC_000962.3	336680	GGGGA	G	frameshift_variant	PE_PGRS4	2390_2393delTCCC	Val797fs
NC_000962.3	368079	AGTGTTGAAGCTGCCG	A	disruptive_inframe_deletion	PPE5	4671_4685delCGGCAGCTTCAACAC	Gly1558_Thr1562del
NC_000962.3	432331	GTTGGTGTCACCCGGGTTATAGCTGCCGGTA	G	disruptive_inframe_deletion	PPE8	2319_2348delTACCGGCAGCTATAACCCGGGTGACACCAA	Thr774_Asn783del
NC_000962.3	673314	GCGTTGCCGC	G	disruptive_inframe_deletion	PE_PGRS7	2594_2602delGCGGCAACG	Gly865_Asn867del
NC_000962.3	927019	C	CG	frameshift_variant	PE_PGRS13	1666dupG	Ala556fs
NC_000962.3	976889	CT	C	frameshift_variant	PPE13	1314delA	Val439fs
NC_000962.3	1213670	CCTGGCTGTTCGGCG	C	frameshift_variant	PE_PGRS21	2112_2125delCTGGCTGTTCGGCG	Trp705fs
NC_000962.3	1262917	A	AAG	frameshift_variant	PPE16	1211_1212insCT	Asp405fs
NC_000962.3	1631066	GGCCGCCGGT	G	conservative_inframe_deletion	PE_PGRS27	3553_3561delACCGGCGGC	Thr1185_Gly1187del
NC_000962.3	1990469	TC	T	frameshift_variant	wag22	2108delG	Gly703fs
NC_000962.3	1992323	G	GCC	frameshift_variant	wag22	253_254dupGG	Tyr87fs
NC_000962.3	2062015	GCCGCCGGCC	G	disruptive_inframe_deletion	PE_PGRS33	651_659delGGCCGGCGG	Ala218_Gly220del
NC_000962.3	3741437	A	ATTACCGCCGTGGCCCCCGGCGCCGCCATTGGTGCCG	disruptive_inframe_insertion	PE_PGRS50	1302_1337dupCGGCACCAATGGCGGCGCCGGGGGCCACGGCGGTAA	Asn446_Gly447insGlyThrAsnGlyGlyAlaGlyGlyHisGlyGlyAsn
NC_000962.3	3931730	T	TGCGGGCGGC	disruptive_inframe_insertion	PE_PGRS54	731_732insCGGCGCGGG	Gly244_Gly245insGlyAlaGly
NC_000962.3	3932321	T	TGCCGGCGGC	conservative_inframe_insertion	PE_PGRS54	1318_1326dupGCCGGCGGC	Ala440_Gly442dup
NC_000962.3	3943842	AGCGGCAACG	A	disruptive_inframe_deletion	PE_PGRS56	47_55delACGGCGGCA	Asn16_Gly18del
NC_000962.3	3998863	GCGGCAACACCGGCAACAACAACTTCGGCTT	G	conservative_inframe_deletion	PPE64	907_936delTTCGGCTTCGGCAACACCGGCAACAACAAC	Phe303_Asn312del
NC_000962.3	4036944	G	GCCGCCCGCGCCGCCGTCT	disruptive_inframe_insertion	PE_PGRS59	1089_1106dupAGACGGCGGCGCGGGCGG	Gly369_Ala370insAspGlyGlyAlaGlyGly
NC_000962.3	335810	CCCGCCGGCGCCGCCGTTG	C	disruptive_inframe_deletion	Rv0278c	483_500delCAACGGCGGCGCCGGCGG	Asn162_Gly167del
NC_000962.3	336680	G	GCCGCC	frameshift_variant	PE_PGRS4	2393_2394insGGCGG	Asn799fs
NC_000962.3	362833	T	TGGGGCCGGC	disruptive_inframe_insertion	PE_PGRS5	1509_1517dupCGGGGCCGG	Gly506_Gly507insGlyAlaGly
NC_000962.3	976897	T	TGG	frameshift_variant	PPE13	1305_1306dupCC	Gln436fs
NC_000962.3	2165868	G	GCCCC	frameshift_variant	PPE34	1443_1444insGGGG	Pro482fs
NC_000962.3	2165874	CGAGT	C	frameshift_variant	PPE34	1434_1437delACTC	Val480fs
NC_000962.3	335810	CCCGCCGGCGCCGCCGTTG	C	disruptive_inframe_deletion	Rv0278c	483_500delCAACGGCGGCGCCGGCGG	Asn162_Gly167del
NC_000962.3	336680	G	GCCGCC	frameshift_variant	PE_PGRS4	2393_2394insGGCGG	Asn799fs
NC_000962.3	976897	TG	T	frameshift_variant	PPE13	1306delC	Gln436fs
NC_000962.3	1191461	C	CGGCGCCGGTGTCGCCGGGCTCGCCCTGGACGCCGTCCCCGCCCTG	conservative_inframe_insertion	PE_PGRS20	687_688insCAGGGCGGGGACGGCGTCCAGGGCGAGCCCGGCGACACCGGCGCC	Gly229_Ala230insGlnGlyGlyAspGlyValGlnGlyGluProGlyAspThrGlyAla
NC_000962.3	1212335	TCGGCGGTGCCGGCGGTGTCGGCGGTGC	T	disruptive_inframe_deletion	PE_PGRS21	792_818delTGTCGGCGGTGCCGGCGGTGCCGGCGG	Val265_Gly273del
NC_000962.3	1631477	GGCCGCCGGGGCCGCCGTTTCCGCCGCTGGCAGCGCCGTGGCCGCCGTGACCGCCGTTGCCGCCGTCGTGCAGGATGCTGCCGGCCGGCCCCGCCTTGCCTGCGGTGGAGCCGGT	G	conservative_inframe_deletion	PE_PGRS27	3037_3150del	Thr1013_Gly1050del
NC_000962.3	2423801	CCCA	C	disruptive_inframe_deletion	PE_PGRS38	1035_1037delTGG	Gly346del
NC_000962.3	2423807	GGCCCCACCGGCCCCA	G	disruptive_inframe_deletion	PE_PGRS38	1017_1031delTGGGGCCGGTGGGGC	Gly340_Ala344del
NC_000962.3	3802698	G	GCGGCGGCGCCGGCGGTGC	disruptive_inframe_insertion	PE_PGRS52	1062_1079dupTGCCGGCGGCGCCGGCGG	Gly360_Leu361insAlaGlyGlyAlaGlyGly
NC_000962.3	3948541	AGGCGGCACC	A	disruptive_inframe_deletion	PE_PGRS57	2774_2782delCCGGCGGCA	Thr925_Gly927del
NC_000962.3	335635	TGCCGCCAGCCCCGCCGGC	T	conservative_inframe_deletion	Rv0278c	658_675delGCCGGCGGGGCTGGCGGC	Ala220_Gly225del
NC_000962.3	335810	CCCGCCGGCGCCGCCGTTG	C	disruptive_inframe_deletion	Rv0278c	483_500delCAACGGCGGCGCCGGCGG	Asn162_Gly167del
NC_000962.3	336680	G	GCCGCC	frameshift_variant	PE_PGRS4	2393_2394insGGCGG	Asn799fs
NC_000962.3	367409	GGCCCGAATTGCCCAAGCCGCCGGCGTTAAAGAA	G	conservative_inframe_deletion	PPE5	5323_5355delTTCTTTAACGCCGGCGGCTTGGGCAATTCGGGC	Phe1775_Gly1785del
NC_000962.3	925342	C	CG	frameshift_variant	PE_PGRS12	398dupG	Ala135fs
NC_000962.3	1992323	G	GC	frameshift_variant	wag22	254dupG	Ala86fs
NC_000962.3	2164468	TGAGTTGAAGAAGCCGATGTTGCCGTTGCCG	T	disruptive_inframe_deletion	PPE34	2814_2843delCGGCAACGGCAACATCGGCTTCTTCAACTC	Gly939_Ser948del
NC_000962.3	2693399	AGCG	A	disruptive_inframe_deletion	PE_PGRS41	611_613delGCG	Gly204del
NC_000962.3	3931730	T	TGCGGGCGGC	disruptive_inframe_insertion	PE_PGRS54	731_732insCGGCGCGGG	Gly244_Gly245insGlyAlaGly
NC_000962.3	3932752	C	CCGGCGGCACCGGCGGCACCGGCGGCGCGGCCGGCGCCGGCGGGGCCGGCGGAGCGGTTGGCACCGGTGGTACCGGTGGCGTTGTAGGCGACGTTGGTAACGCAGGGAT	disruptive_inframe_insertion	PE_PGRS54	1763_1764insCACCGGCGGCGCGGCCGGCGCCGGCGGGGCCGGCGGAGCGGTTGGCACCGGTGGTACCGGTGGCGTTGTAGGCGACGTTGGTAACGCAGGGATCGGCGGCACCGGCGG	Gly588_Lys589insThrGlyGlyAlaAlaGlyAlaGlyGlyAlaGlyGlyAlaValGlyThrGlyGlyThrGlyGlyValValGlyAspValGlyAsnAlaGlyIleGlyGlyThrGlyGly
NC_000962.3	3948612	A	ACGGCGGCAC	disruptive_inframe_insertion	PE_PGRS57	2846_2854dupCCGGCGGCA	Thr949_Gly951dup
NC_000962.3	4037187	G	GCCGCCGGGCGCGCCGGGGCCACCGTTT	disruptive_inframe_insertion	PE_PGRS59	863_864insAAACGGTGGCCCCGGCGCGCCCGGCGG	Gly288_Thr289insAsnGlyGlyProGlyAlaProGlyGly
NC_000962.3	150894	C	CGG	frameshift_variant	PE_PGRS2	1363_1364insGG	Ala455fs
NC_000962.3	150898	C	CGG	frameshift_variant	PE_PGRS2	1366_1367insGG	Pro456fs
NC_000962.3	150899	C	CGGTCAGGGCGGTCAGGCGTTCGGCGCTAACAATATCGG	frameshift_variant	PE_PGRS2	1367_1368insGGTCAGGGCGGTCAGGCGTTCGGCGCTAACAATATCGG	Gly457fs
NC_000962.3	335810	CCCGCCGGCGCCGCCGTTG	C	disruptive_inframe_deletion	Rv0278c	483_500delCAACGGCGGCGCCGGCGG	Asn162_Gly167del
NC_000962.3	336680	G	GCCGCC	frameshift_variant	PE_PGRS4	2393_2394insGGCGG	Asn799fs
NC_000962.3	976897	TG	T	frameshift_variant	PPE13	1306delC	Gln436fs
NC_000962.3	1212335	TCGGCGGTGCCGGCGGTGTCGGCGGTGC	T	disruptive_inframe_deletion	PE_PGRS21	792_818delTGTCGGCGGTGCCGGCGGTGCCGGCGG	Val265_Gly273del
NC_000962.3	2165868	G	GCCCC	frameshift_variant	PPE34	1443_1444insGGGG	Pro482fs
NC_000962.3	2165874	CGAGT	C	frameshift_variant	PPE34	1434_1437delACTC	Val480fs
NC_000962.3	2166311	G	GTGAAC	frameshift_variant	PPE34	1000_1001insGTTCA	Ala334fs
NC_000962.3	2166313	G	GCCCCGGCATGTCCGGAGACTCCAGTTC	disruptive_inframe_insertion	PPE34	998_999insGAACTGGAGTCTCCGGACATGCCGGGG	Asn333delinsLysAsnTrpSerLeuArgThrCysArgGly
NC_000962.3	2727404	TCGG	T	conservative_inframe_deletion	PPE41	514_516delCCG	Pro172del
NC_000962.3	3941687	ACCGGCGGCAACGCCGGCG	A	disruptive_inframe_deletion	PE_PGRS55	2081_2098delACGCCGGCGCCGGCGGCA	Asn694_Gly699del
NC_000962.3	3946513	C	CGGCGGTGCG	disruptive_inframe_insertion	PE_PGRS57	723_731dupCGGTGCGGG	Gly244_Gly245insGlyAlaGly
NC_000962.3	3948541	AGGCGGCACC	A	disruptive_inframe_deletion	PE_PGRS57	2774_2782delCCGGCGGCA	Thr925_Gly927del
NC_000962.3	3948612	A	ACGGCGGCAC	disruptive_inframe_insertion	PE_PGRS57	2846_2854dupCCGGCGGCA	Thr949_Gly951dup
NC_000962.3	3949264	C	CCTAAACACCG	frameshift_variant	PE_PGRS57	3471_3472insCTAAACACCG	Met1158fs
NC_000962.3	3998803	TCGGCAACACCGGCGACGCCAACACCGGCGG	T	conservative_inframe_deletion	PPE64	838_867delGACGCCAACACCGGCGGCGGCAACACCGGC	Asp280_Gly289del
NC_000962.3	335635	TGCCGCCAGCCCCGCCGGC	T	conservative_inframe_deletion	Rv0278c	658_675delGCCGGCGGGGCTGGCGGC	Ala220_Gly225del
NC_000962.3	335810	CCCGCCGGCGCCGCCGTTG	C	disruptive_inframe_deletion	Rv0278c	483_500delCAACGGCGGCGCCGGCGG	Asn162_Gly167del
NC_000962.3	336680	G	GCCGCC	frameshift_variant	PE_PGRS4	2393_2394insGGCGG	Asn799fs
NC_000962.3	362892	CCGG	C	conservative_inframe_deletion	PE_PGRS5	1573_1575delGGC	Gly525del
NC_000962.3	675245	T	TCCGGCCCCA	disruptive_inframe_insertion	PE_PGRS7	663_671dupTGGGGCCGG	Gly224_Gly225insGlyAlaGly
NC_000962.3	925342	C	CG	frameshift_variant	PE_PGRS12	398dupG	Ala135fs
NC_000962.3	1189184	GCGC	G	disruptive_inframe_deletion	PE_PGRS19	1238_1240delGCG	Gly413del
NC_000962.3	1213388	T	TCGGCGGCGGCGGCGGGGTCGGCGGCCTCGGCGGCTTGGGCACCGCCATAAACAATGTCGACGCCGGTTCCGGTGCCGGCGGCGGTGGCGGTGGTGCCGGGGGCACCGGCGGCACCGCAGGGTTGCTGTACGGCGTCGGCGGCGC	disruptive_inframe_insertion	PE_PGRS21	1846_1847insTCGGCGGCCTCGGCGGCTTGGGCACCGCCATAAACAATGTCGACGCCGGTTCCGGTGCCGGCGGCGGTGGCGGTGGTGCCGGGGGCACCGGCGGCACCGCAGGGTTGCTGTACGGCGTCGGCGGCGCCGGCGGCGGCGGCGGGG	Gly615_Ala616insValGlyGlyLeuGlyGlyLeuGlyThrAlaIleAsnAsnValAspAlaGlySerGlyAlaGlyGlyGlyGlyGlyGlyAlaGlyGlyThrGlyGlyThrAlaGlyLeuLeuTyrGlyValGlyGlyAlaGlyGlyGlyGlyGly
NC_000962.3	1990245	CCGGCCTTG	C	frameshift_variant	wag22	2325_2332delCAAGGCCG	Lys776fs
NC_000962.3	1992323	G	GC	frameshift_variant	wag22	254dupG	Ala86fs
NC_000962.3	4037187	G	GCCGCCGGGCGCGCCGGGGCCACCGTTT	disruptive_inframe_insertion	PE_PGRS59	863_864insAAACGGTGGCCCCGGCGCGCCCGGCGG	Gly288_Thr289insAsnGlyGlyProGlyAlaProGlyGly
NC_000962.3	335685	C	CCGCCGCCGG	conservative_inframe_insertion	Rv0278c	617_625dupCCGGCGGCG	Ala206_Gly208dup
NC_000962.3	335837	GCCGCCGTTGCCGCC	G	frameshift_variant	Rv0278c	460_473delGGCGGCAACGGCGG	Gly154fs
NC_000962.3	335854	CG	C	frameshift_variant	Rv0278c	456delC	Ala153fs
NC_000962.3	3740683	T	TGCCGCCGTTGCCGCCGGCACCGCCGGAGCCCTGGTTGATGGCCAAGGTCACGTCACCGGCGGCGCCGCCGCCGCCATTACCGGCGGC	conservative_inframe_insertion	PE_PGRS50	2091_2092insGCCGCCGGTAATGGCGGCGGCGGCGCCGCCGGTGACGTGACCTTGGCCATCAACCAGGGCTCCGGCGGTGCCGGCGGCAACGGCGGC	Gly697_Asn698insAlaAlaGlyAsnGlyGlyGlyGlyAlaAlaGlyAspValThrLeuAlaIleAsnGlnGlySerGlyGlyAlaGlyGlyAsnGlyGly
NC_000962.3	150894	C	CGG	frameshift_variant	PE_PGRS2	1363_1364insGG	Ala455fs
NC_000962.3	150898	C	CGG	frameshift_variant	PE_PGRS2	1366_1367insGG	Pro456fs
NC_000962.3	150899	C	CGGTCAGGGCGGTCAGGCGTTCGGCGCTAACAATATCGG	frameshift_variant	PE_PGRS2	1367_1368insGGTCAGGGCGGTCAGGCGTTCGGCGCTAACAATATCGG	Gly457fs
NC_000962.3	335810	CCCGCCGGCGCCGCCGTTG	C	disruptive_inframe_deletion	Rv0278c	483_500delCAACGGCGGCGCCGGCGG	Asn162_Gly167del
NC_000962.3	336680	G	GCCGCC	frameshift_variant	PE_PGRS4	2393_2394insGGCGG	Asn799fs
NC_000962.3	1212144	CGCCGGCGGTGCCGGCGGCCTCGGCGTAGCGCCCGGCGTGCCCGGCGGCGCCGGCGGT	C	disruptive_inframe_deletion	PE_PGRS21	594_650delTGCCGGCGGCCTCGGCGTAGCGCCCGGCGTGCCCGGCGGCGCCGGCGGTGCCGGCGG	Ala199_Gly217del
NC_000962.3	1212335	TCGGCGGTGCCGGCGGTGTCGGCGGTGC	T	disruptive_inframe_deletion	PE_PGRS21	792_818delTGTCGGCGGTGCCGGCGGTGCCGGCGG	Val265_Gly273del
NC_000962.3	1216720	C	CG	frameshift_variant	PE_PGRS22	256dupG	Ala86fs
NC_000962.3	1991991	GC	G	frameshift_variant	wag22	586delG	Ala196fs
NC_000962.3	1992323	G	GC	frameshift_variant	wag22	254dupG	Ala86fs
NC_000962.3	2061780	A	AG	frameshift_variant	PE_PGRS33	894_895insC	Phe299fs
NC_000962.3	3765890	TGTTGCCG	T	frameshift_variant	PPE56	1206_1212delCGGCAAC	Gly403fs
NC_000962.3	3947204	GC	G	frameshift_variant	PE_PGRS57	1413delC	Ala472fs
NC_000962.3	3947210	G	GGT	frameshift_variant	PE_PGRS57	1418_1419insTG	Ala474fs
NC_000962.3	150894	C	CGG	frameshift_variant	PE_PGRS2	1363_1364insGG	Ala455fs
NC_000962.3	150898	C	CGG	frameshift_variant	PE_PGRS2	1366_1367insGG	Pro456fs
NC_000962.3	150899	C	CGGTCAGGGCGGTCAGGCGTTCGGCGCTAACAATATCGG	frameshift_variant	PE_PGRS2	1367_1368insGGTCAGGGCGGTCAGGCGTTCGGCGCTAACAATATCGG	Gly457fs
NC_000962.3	335810	CCCGCCGGCGCCGCCGTTG	C	disruptive_inframe_deletion	Rv0278c	483_500delCAACGGCGGCGCCGGCGG	Asn162_Gly167del
NC_000962.3	336680	G	GCCGCC	frameshift_variant	PE_PGRS4	2393_2394insGGCGG	Asn799fs
NC_000962.3	1212144	CGCCGGCGGTGCCGGCGGCCTCGGCGTAGCGCCCGGCGTGCCCGGCGGCGCCGGCGGT	C	disruptive_inframe_deletion	PE_PGRS21	594_650delTGCCGGCGGCCTCGGCGTAGCGCCCGGCGTGCCCGGCGGCGCCGGCGGTGCCGGCGG	Ala199_Gly217del
NC_000962.3	1212335	TCGGCGGTGCCGGCGGTGTCGGCGGTGC	T	disruptive_inframe_deletion	PE_PGRS21	792_818delTGTCGGCGGTGCCGGCGGTGCCGGCGG	Val265_Gly273del
NC_000962.3	1217833	CGGCGGTGACGGCGGGGCCGGCGGCGCCGCCGTCAAG	C	disruptive_inframe_deletion	PE_PGRS22	1385_1420delGCGGCGCCGCCGTCAAGGGCGGTGACGGCGGGGCCG	Gly462_Ala473del
NC_000962.3	1991991	GC	G	frameshift_variant	wag22	586delG	Ala196fs
NC_000962.3	1992323	G	GC	frameshift_variant	wag22	254dupG	Ala86fs
NC_000962.3	3730077	A	ACCGCCCCGGCATGTCCGGAGACTCCAGTTCT	frameshift_variant	PPE54	6858_6859insAGAACTGGAGTCTCCGGACATGCCGGGGCGG	Phe2287fs
NC_000962.3	3738622	AGTTGCCGCCGTTGCCGCCGTTGCCGCCGTCGCCGCCGGTGGCACCGCCGCCGTGGCCGCCGTTGCCGGCGCTGCCGCCGGCACCGCCCTGGCCGCCGGCGCCCGCGGAGCC	A	conservative_inframe_deletion	PE_PGRS50	4042_4152del	Gly1348_Asn1384del
NC_000962.3	3948612	A	ACGGCGGCAC	disruptive_inframe_insertion	PE_PGRS57	2846_2854dupCCGGCGGCA	Thr949_Gly951dup
NC_000962.3	3949656	ACGGCGGCACCGGCGGCACCGGGGGCGTGGGCGGCACCGGGGGCGACGGCGGCAACGCAGGCACCGGCGCCGGCGACCCCGGCAAAGGCGGCAC	A	disruptive_inframe_deletion	PE_PGRS57	3885_3977delGGGCGTGGGCGGCACCGGGGGCGACGGCGGCAACGCAGGCACCGGCGCCGGCGACCCCGGCAAAGGCGGCACCGGCGGCACCGGCGGCACCGG	Gly1296_Gly1326del
NC_000962.3	150894	C	CGG	frameshift_variant	PE_PGRS2	1363_1364insGG	Ala455fs
NC_000962.3	150898	C	CGG	frameshift_variant	PE_PGRS2	1366_1367insGG	Pro456fs
NC_000962.3	150899	C	CGGTCAGGGCGGTCAGGCGTTCGGCGCTAACAATATCGG	frameshift_variant	PE_PGRS2	1367_1368insGGTCAGGGCGGTCAGGCGTTCGGCGCTAACAATATCGG	Gly457fs
NC_000962.3	335810	CCCGCCGGCGCCGCCGTTG	C	disruptive_inframe_deletion	Rv0278c	483_500delCAACGGCGGCGCCGGCGG	Asn162_Gly167del
NC_000962.3	336680	G	GCCGCC	frameshift_variant	PE_PGRS4	2393_2394insGGCGG	Asn799fs
NC_000962.3	338218	TGCCGCCGGC	T	conservative_inframe_deletion	PE_PGRS4	847_855delGCCGGCGGC	Ala283_Gly285del
NC_000962.3	976897	TG	T	frameshift_variant	PPE13	1306delC	Gln436fs
NC_000962.3	1212335	TCGGCGGTGCCGGCGGTGTCGGCGGTGC	T	disruptive_inframe_deletion	PE_PGRS21	792_818delTGTCGGCGGTGCCGGCGGTGCCGGCGG	Val265_Gly273del
NC_000962.3	1607225	CT	C	frameshift_variant	PE16	842delT	Phe281fs
NC_000962.3	1992323	G	GC	frameshift_variant	wag22	254dupG	Ala86fs
NC_000962.3	2164767	T	TA	frameshift_variant	PPE34	2544_2545insT	Asn849fs
NC_000962.3	2170342	GGGCCTGGGTGGCCGCCTGCTC	G	conservative_inframe_deletion	PPE35	250_270delGAGCAGGCGGCCACCCAGGCC	Glu84_Ala90del
NC_000962.3	3528971	T	TCGC	conservative_inframe_insertion	PPE53	190_192dupGCG	Ala64dup
NC_000962.3	3847275	T	TGA	frameshift_variant	PPE59	111_112insGA	Asn38fs
NC_000962.3	3934664	CGGCGGCCAA	C	disruptive_inframe_deletion	PE_PGRS54	3675_3683delCCAAGGCGG	Gln1226_Gly1228del
NC_000962.3	3946796	A	ATGGGGGGTG	disruptive_inframe_insertion	PE_PGRS57	1003_1004insTGGGGGGTG	Thr335delinsMetGlyGlyAla
NC_000962.3	3948541	AGGCGGCACC	A	disruptive_inframe_deletion	PE_PGRS57	2774_2782delCCGGCGGCA	Thr925_Gly927del
NC_000962.3	336680	G	GCCGCC	frameshift_variant	PE_PGRS4	2393_2394insGGCGG	Asn799fs
NC_000962.3	976897	TG	T	frameshift_variant	PPE13	1306delC	Gln436fs
NC_000962.3	1631477	GGCCGCCGGGGCCGCCGTTTCCGCCGCTGGCAGCGCCGTGGCCGCCGTGACCGCCGTTGCCGCCGTCGTGCAGGATGCTGCCGGCCGGCCCCGCCTTGCCTGCGGTGGAGCCGGT	G	conservative_inframe_deletion	PE_PGRS27	3037_3150del	Thr1013_Gly1050del
NC_000962.3	336680	G	GCCGCC	frameshift_variant	PE_PGRS4	2393_2394insGGCGG	Asn799fs
NC_000962.3	976897	T	TG	frameshift_variant	PPE13	1306dupC	Gln436fs
NC_000962.3	1990111	T	TCAACGCCAGCGCGAAC	frameshift_variant	wag22	2466_2467insGTTCGCGCTGGCGTTG	Ser823fs
NC_000962.3	1992323	G	GC	frameshift_variant	wag22	254dupG	Ala86fs
NC_000962.3	335810	CCCGCCGGCGCCGCCGTTG	C	disruptive_inframe_deletion	Rv0278c	483_500delCAACGGCGGCGCCGGCGG	Asn162_Gly167del
NC_000962.3	336680	G	GCCGCC	frameshift_variant	PE_PGRS4	2393_2394insGGCGG	Asn799fs
NC_000962.3	976897	T	TG	frameshift_variant	PPE13	1306dupC	Gln436fs
NC_000962.3	1212335	TCGGCGGTGCCGGCGGTGTCGGCGGTGC	T	disruptive_inframe_deletion	PE_PGRS21	792_818delTGTCGGCGGTGCCGGCGGTGCCGGCGG	Val265_Gly273del
NC_000962.3	1212632	G	GCAC	conservative_inframe_insertion	PE_PGRS21	1074_1075insACC	Gly358_Ala359insThr
NC_000962.3	1212638	G	GGCTGTT	disruptive_inframe_insertion	PE_PGRS21	1079_1080insGCTGTT	Gly360_Gly361insLeuPhe
NC_000962.3	1634540	C	CT	frameshift_variant	PE_PGRS27	87_88insA	Ala30fs
NC_000962.3	2042956	CG	C	frameshift_variant	PPE29	959delG	Gly320fs
NC_000962.3	3948541	AGGCGGCACC	A	disruptive_inframe_deletion	PE_PGRS57	2774_2782delCCGGCGGCA	Thr925_Gly927del
NC_000962.3	3948612	A	ACGGCGGCAC	disruptive_inframe_insertion	PE_PGRS57	2846_2854dupCCGGCGGCA	Thr949_Gly951dup
NC_000962.3	335810	CCCGCCGGCGCCGCCGTTG	C	disruptive_inframe_deletion	Rv0278c	483_500delCAACGGCGGCGCCGGCGG	Asn162_Gly167del
NC_000962.3	336680	G	GCCGCC	frameshift_variant	PE_PGRS4	2393_2394insGGCGG	Asn799fs
NC_000962.3	976889	C	CT	frameshift_variant	PPE13	1314dupA	Val439fs
NC_000962.3	1212144	CGCCGGCGGTGCCGGCGGCCTCGGCGTAGCGCCCGGCGTGCCCGGCGGCGCCGGCGGT	C	disruptive_inframe_deletion	PE_PGRS21	594_650delTGCCGGCGGCCTCGGCGTAGCGCCCGGCGTGCCCGGCGGCGCCGGCGGTGCCGGCGG	Ala199_Gly217del
NC_000962.3	1212335	TCGGCGGTGCCGGCGGTGTCGGCGGTGC	T	disruptive_inframe_deletion	PE_PGRS21	792_818delTGTCGGCGGTGCCGGCGGTGCCGGCGG	Val265_Gly273del
NC_000962.3	1991991	GC	G	frameshift_variant	wag22	586delG	Ala196fs
NC_000962.3	1992323	G	GC	frameshift_variant	wag22	254dupG	Ala86fs
NC_000962.3	3948612	A	ACGGCGGCAC	disruptive_inframe_insertion	PE_PGRS57	2846_2854dupCCGGCGGCA	Thr949_Gly951dup
NC_000962.3	150894	C	CGG	frameshift_variant	PE_PGRS2	1363_1364insGG	Ala455fs
NC_000962.3	150898	C	CGG	frameshift_variant	PE_PGRS2	1366_1367insGG	Pro456fs
NC_000962.3	150899	C	CGGTCAGGGCGGTCAGGCGTTCGGCGCTAACAATATCGG	frameshift_variant	PE_PGRS2	1367_1368insGGTCAGGGCGGTCAGGCGTTCGGCGCTAACAATATCGG	Gly457fs
NC_000962.3	335810	CCCGCCGGCGCCGCCGTTG	C	disruptive_inframe_deletion	Rv0278c	483_500delCAACGGCGGCGCCGGCGG	Asn162_Gly167del
NC_000962.3	336680	G	GCCGCC	frameshift_variant	PE_PGRS4	2393_2394insGGCGG	Asn799fs
NC_000962.3	976889	CT	C	frameshift_variant	PPE13	1314delA	Val439fs
NC_000962.3	1212335	TCGGCGGTGCCGGCGGTGTCGGCGGTGC	T	disruptive_inframe_deletion	PE_PGRS21	792_818delTGTCGGCGGTGCCGGCGGTGCCGGCGG	Val265_Gly273del
NC_000962.3	1618727	CGCCGCCGAT	C	conservative_inframe_deletion	PE_PGRS26	949_957delATCGGCGGC	Ile317_Gly319del
NC_000962.3	3802134	TCGGCAACGGCGGGGCCGGCGGCGGCGGCGGGGCCGGCGCCGCCGGCGGCCTCGGCGGCAACGGCGGGTGGCTGTA	T	conservative_inframe_deletion	PE_PGRS52	505_579delGGCGGCGGGGCCGGCGCCGCCGGCGGCCTCGGCGGCAACGGCGGGTGGCTGTACGGCAACGGCGGGGCCGGCGGC	Gly169_Gly193del
NC_000962.3	3948541	AGGCGGCACC	A	disruptive_inframe_deletion	PE_PGRS57	2774_2782delCCGGCGGCA	Thr925_Gly927del
NC_000962.3	3948612	A	ACGGCGGCAC	disruptive_inframe_insertion	PE_PGRS57	2846_2854dupCCGGCGGCA	Thr949_Gly951dup
NC_000962.3	3949264	C	CCTAAACACCGACGG	frameshift_variant	PE_PGRS57	3471_3472insCTAAACACCGACGG	Met1158fs
NC_000962.3	3972244	TGCC	T	disruptive_inframe_deletion	PPE62	207_209delGGC	Ala70del
NC_000962.3	4093999	TG	T	frameshift_variant	PE_PGRS61	64delG	Ala22fs
NC_000962.3	336680	GGGGA	G	frameshift_variant	PE_PGRS4	2390_2393delTCCC	Val797fs
NC_000962.3	1218076	G	GAACGGCGGCAATGGCGGC	disruptive_inframe_insertion	PE_PGRS22	1629_1646dupCGGCGGCAATGGCGGCAA	Asn549_Gly550insGlyGlyAsnGlyGlyAsn
NC_000962.3	1634593	GCCA	G	disruptive_inframe_deletion	PE_PGRS27	32_34delTGG	Val11del
NC_000962.3	2042049	A	ACGGGGC	disruptive_inframe_insertion	PPE29	63_68dupGGGGCC	Pro23_Met24insGlyPro
NC_000962.3	3748883	G	GA	frameshift_variant	PPE55	4301dupT	Gly1435fs
NC_000962.3	3932610	GCCGGCGGGGCCGGCGGGGCCGGCGGCAACACCGGGGTTGGCGGCACCAACGGCT	G	conservative_inframe_deletion	PE_PGRS54	1615_1668delGCCGGCGGGGCCGGCGGCAACACCGGGGTTGGCGGCACCAACGGCTCCGGCGGG	Ala539_Gly556del
NC_000962.3	3946796	A	ATGGGGGGTG	disruptive_inframe_insertion	PE_PGRS57	1003_1004insTGGGGGGTG	Thr335delinsMetGlyGlyAla
NC_000962.3	3948541	AGGCGGCACC	A	disruptive_inframe_deletion	PE_PGRS57	2774_2782delCCGGCGGCA	Thr925_Gly927del
NC_000962.3	335810	CCCGCCGGCGCCGCCGTTG	C	disruptive_inframe_deletion	Rv0278c	483_500delCAACGGCGGCGCCGGCGG	Asn162_Gly167del
NC_000962.3	336680	G	GCCGCC	frameshift_variant	PE_PGRS4	2393_2394insGGCGG	Asn799fs
NC_000962.3	976897	TG	T	frameshift_variant	PPE13	1306delC	Gln436fs
NC_000962.3	1212335	TCGGCGGTGCCGGCGGTGTCGGCGGTGC	T	disruptive_inframe_deletion	PE_PGRS21	792_818delTGTCGGCGGTGCCGGCGGTGCCGGCGG	Val265_Gly273del
NC_000962.3	1864078	G	GCCGCCGGCC	disruptive_inframe_insertion	PE_PGRS30	1296_1304dupGGCCGGCGG	Gly435_Val436insAlaGlyGly
NC_000962.3	2061443	CCGCCGGCACCAAACAGCAGGCCCGCAGTGCCGCCGTTTCCGCCGGCGCCGCCCACCCCGGTAGCGCCACCGCCGAGTG	C	disruptive_inframe_deletion	PE_PGRS33	1154_1231delCACTCGGCGGTGGCGCTACCGGGGTGGGCGGCGCCGGCGGAAACGGCGGCACTGCGGGCCTGCTGTTTGGTGCCGGCG	Ala385_Gly410del
NC_000962.3	2167294	CA	C	frameshift_variant	PPE34	17delT	Leu6fs
NC_000962.3	2423585	ACCGCCGATG	A	disruptive_inframe_deletion	PE_PGRS38	1245_1253delCATCGGCGG	Ile416_Gly418del
NC_000962.3	3932007	A	ATGGGGGGTG	disruptive_inframe_insertion	PE_PGRS54	1003_1004insTGGGGGGTG	Thr335delinsMetGlyGlyAla
NC_000962.3	3941687	ACCGGCGGCAACGCCGGCG	A	disruptive_inframe_deletion	PE_PGRS55	2081_2098delACGCCGGCGCCGGCGGCA	Asn694_Gly699del
NC_000962.3	3948541	AGGCGGCACC	A	disruptive_inframe_deletion	PE_PGRS57	2774_2782delCCGGCGGCA	Thr925_Gly927del
NC_000962.3	3948612	A	ACGGCGGCAC	disruptive_inframe_insertion	PE_PGRS57	2846_2854dupCCGGCGGCA	Thr949_Gly951dup
NC_000962.3	335810	CCCGCCGGCGCCGCCGTTG	C	disruptive_inframe_deletion	Rv0278c	483_500delCAACGGCGGCGCCGGCGG	Asn162_Gly167del
NC_000962.3	336680	G	GCCGCC	frameshift_variant	PE_PGRS4	2393_2394insGGCGG	Asn799fs
NC_000962.3	338303	GCCGCCGGCGCCGAACAGCCCGCCGTTTCCGCCGGATCCGCCGGCCCCGCCGGTGCCGGCGTCGGTTGCCCCGCCGGCGCCACCGACC	G	disruptive_inframe_deletion	PE_PGRS4	684_770delGGTCGGTGGCGCCGGCGGGGCAACCGACGCCGGCACCGGCGGGGCCGGCGGATCCGGCGGAAACGGCGGGCTGTTCGGCGCCGGCGG	Val229_Gly257del
NC_000962.3	338616	GC	G	frameshift_variant	PE_PGRS4	457delG	Ala153fs
NC_000962.3	976897	T	TG	frameshift_variant	PPE13	1306dupC	Gln436fs
NC_000962.3	1091397	ACGGCGGCCAGGGCGGCGCCGGCGGTAGTGGCGGCGTTGGCGG	A	conservative_inframe_deletion	PE_PGRS16	1033_1074delCAGGGCGGCGCCGGCGGTAGTGGCGGCGTTGGCGGCGGCGGC	Gln345_Gly358del
NC_000962.3	1093743	GC	G	frameshift_variant	PE_PGRS17	613delG	Ala205fs
NC_000962.3	1212335	TCGGCGGTGCCGGCGGTGTCGGCGGTGC	T	disruptive_inframe_deletion	PE_PGRS21	792_818delTGTCGGCGGTGCCGGCGGTGCCGGCGG	Val265_Gly273del
NC_000962.3	1212632	G	GCAC	conservative_inframe_insertion	PE_PGRS21	1074_1075insACC	Gly358_Ala359insThr
NC_000962.3	1212638	G	GGCTGTT	disruptive_inframe_insertion	PE_PGRS21	1079_1080insGCTGTT	Gly360_Gly361insLeuPhe
NC_000962.3	1637107	CCCCGCCCAT	C	conservative_inframe_deletion	PE_PGRS28	1114_1122delATGGGCGGG	Met372_Gly374del
NC_000962.3	2424374	TCCGCCGTTG	T	disruptive_inframe_deletion	PE_PGRS38	456_464delCAACGGCGG	Asn153_Gly155del
NC_000962.3	3740561	GTTGCCGCCGTTGCCGCCGTCACCGCCGCTGGTGGGTGCGGTGCCATCGGCGCCGGTCGCACCCTTCATGGCTGGAATGGCGCCCTTGCCGCCGGCCCCACCCTGGCCGGCAACGCCCACA	G	disruptive_inframe_deletion	PE_PGRS50	2094_2213del	Val699_Asn738del
NC_000962.3	3946513	C	CGGCGGTGCG	disruptive_inframe_insertion	PE_PGRS57	723_731dupCGGTGCGGG	Gly244_Gly245insGlyAlaGly
NC_000962.3	3948541	AGGCGGCACC	A	disruptive_inframe_deletion	PE_PGRS57	2774_2782delCCGGCGGCA	Thr925_Gly927del
NC_000962.3	3948612	A	ACGGCGGCAC	disruptive_inframe_insertion	PE_PGRS57	2846_2854dupCCGGCGGCA	Thr949_Gly951dup
NC_000962.3	333883	CGGCGCCGCG	C	conservative_inframe_deletion	Rv0278c	2419_2427delCGCGGCGCC	Arg807_Ala809del
NC_000962.3	335810	CCCGCCGGCGCCGCCGTTG	C	disruptive_inframe_deletion	Rv0278c	483_500delCAACGGCGGCGCCGGCGG	Asn162_Gly167del
NC_000962.3	336680	G	GCCGCC	frameshift_variant	PE_PGRS4	2393_2394insGGCGG	Asn799fs
NC_000962.3	977177	CG	C	frameshift_variant	PPE13	1026delC	Gly343fs
NC_000962.3	1212335	TCGGCGGTGCCGGCGGTGTCGGCGGTGC	T	disruptive_inframe_deletion	PE_PGRS21	792_818delTGTCGGCGGTGCCGGCGGTGCCGGCGG	Val265_Gly273del
NC_000962.3	2165868	G	GCCCC	frameshift_variant	PPE34	1443_1444insGGGG	Pro482fs
NC_000962.3	2165874	CGAGT	C	frameshift_variant	PPE34	1434_1437delACTC	Val480fs
NC_000962.3	2387947	CCG	C	frameshift_variant	PE_PGRS37	24_25delCG	Gly9fs
NC_000962.3	335810	CCCGCCGGCGCCGCCGTTG	C	disruptive_inframe_deletion	Rv0278c	483_500delCAACGGCGGCGCCGGCGG	Asn162_Gly167del
NC_000962.3	336680	G	GCCGCC	frameshift_variant	PE_PGRS4	2393_2394insGGCGG	Asn799fs
NC_000962.3	336680	G	GCCGCC	frameshift_variant	PE_PGRS4	2393_2394insGGCGG	Asn799fs
NC_000962.3	335810	CCCGCCGGCGCCGCCGTTG	C	disruptive_inframe_deletion	Rv0278c	483_500delCAACGGCGGCGCCGGCGG	Asn162_Gly167del
NC_000962.3	336680	G	GCCGCC	frameshift_variant	PE_PGRS4	2393_2394insGGCGG	Asn799fs
NC_000962.3	1212335	TCGGCGGTGCCGGCGGTGTCGGCGGTGC	T	disruptive_inframe_deletion	PE_PGRS21	792_818delTGTCGGCGGTGCCGGCGGTGCCGGCGG	Val265_Gly273del
NC_000962.3	1217499	ACGGCGGTGCCGGCGGGCACGGCGCCGCCGCCGGAAACGGCTTAGCCGCGGGTAATGGCGTCAGCAGCAGCGGCGG	A	disruptive_inframe_deletion	PE_PGRS22	1044_1118delCGGGCACGGCGCCGCCGCCGGAAACGGCTTAGCCGCGGGTAATGGCGTCAGCAGCAGCGGCGGCGGCGGTGCCGG	Gly349_Gly373del
NC_000962.3	1637693	GCCGGCCCCA	G	disruptive_inframe_deletion	PE_PGRS28	528_536delTGGGGCCGG	Gly177_Gly179del
NC_000962.3	3941471	ACCG	A	disruptive_inframe_deletion	PE_PGRS55	1865_1867delCCG	Ala622del
NC_000962.3	3948541	AGGCGGCACC	A	disruptive_inframe_deletion	PE_PGRS57	2774_2782delCCGGCGGCA	Thr925_Gly927del
NC_000962.3	3948612	A	ACGGCGGCAC	disruptive_inframe_insertion	PE_PGRS57	2846_2854dupCCGGCGGCA	Thr949_Gly951dup
NC_000962.3	3949812	ACGGCGGCAC	A	disruptive_inframe_deletion	PE_PGRS57	4055_4063delCCGGCGGCA	Thr1352_Gly1354del
NC_000962.3	336680	G	GCCGCC	frameshift_variant	PE_PGRS4	2393_2394insGGCGG	Asn799fs
NC_000962.3	1992323	G	GC	frameshift_variant	wag22	254dupG	Ala86fs
NC_000962.3	2165868	G	GCCCC	frameshift_variant	PPE34	1443_1444insGGGG	Pro482fs
NC_000962.3	2165874	CGAGT	C	frameshift_variant	PPE34	1434_1437delACTC	Val480fs
NC_000962.3	3929891	CCGGCGGCAACGGTGGTGCCGGCGGCAGCGTAACCGACGGATCCGCCGGCAGCACCGCAGGCAA	C	disruptive_inframe_deletion	PE_PGRS53	3336_3398delTGGTGCCGGCGGCAGCGTAACCGACGGATCCGCCGGCAGCACCGCAGGCAACGGCGGCAACGG	Gly1113_Gly1133del
NC_000962.3	335685	C	CCGCCGCCGG	conservative_inframe_insertion	Rv0278c	617_625dupCCGGCGGCG	Ala206_Gly208dup
NC_000962.3	623558	AACGGCGGCG	A	disruptive_inframe_deletion	PE_PGRS6	776_784delACGGCGGCG	Asp259_Gly261del
NC_000962.3	672721	T	TGCC	conservative_inframe_insertion	PE_PGRS7	3193_3195dupGGC	Gly1065dup
NC_000962.3	976897	T	TGG	frameshift_variant	PPE13	1305_1306dupCC	Gln436fs
NC_000962.3	1189184	GCGC	G	disruptive_inframe_deletion	PE_PGRS19	1238_1240delGCG	Gly413del
NC_000962.3	1863700	G	GC	frameshift_variant	PE_PGRS30	1682dupG	Gly562fs
NC_000962.3	3928281	TAACGGCGGCAACGGCGGC	T	disruptive_inframe_deletion	PE_PGRS53	1761_1778delCGGCGGCAACGGCGGCAA	Gly588_Asn593del
NC_000962.3	3941612	ACCGGCGGGG	A	conservative_inframe_deletion	PE_PGRS55	2002_2010delGGGGCCGGC	Gly668_Gly670del
NC_000962.3	335810	CCCGCCGGCGCCGCCGTTG	C	disruptive_inframe_deletion	Rv0278c	483_500delCAACGGCGGCGCCGGCGG	Asn162_Gly167del
NC_000962.3	336680	GGGGA	G	frameshift_variant	PE_PGRS4	2390_2393delTCCC	Val797fs
NC_000962.3	1992323	G	GC	frameshift_variant	wag22	254dupG	Ala86fs
NC_000962.3	335810	CCCGCCGGCGCCGCCGTTG	C	disruptive_inframe_deletion	Rv0278c	483_500delCAACGGCGGCGCCGGCGG	Asn162_Gly167del
NC_000962.3	336680	GGGGA	G	frameshift_variant	PE_PGRS4	2390_2393delTCCC	Val797fs
NC_000962.3	428109	CGTCGCCGGTGTTGTAGAAGCCGGTGTTGTA	C	conservative_inframe_deletion	PPE8	6541_6570delTACAACACCGGCTTCTACAACACCGGCGAC	Tyr2181_Asp2190del
NC_000962.3	672131	GCCGGTGCCA	G	disruptive_inframe_deletion	PE_PGRS7	3777_3785delTGGCACCGG	Gly1260_Gly1262del
NC_000962.3	1091407	GGGCGGCGCCGGCGGTAGTGGCGGCGTTGGCGGCGGCGGCGCAGGCGCC	G	disruptive_inframe_deletion	PE_PGRS16	1043_1090delCCGGCGGTAGTGGCGGCGTTGGCGGCGGCGGCGCAGGCGCCGGCGGCG	Ala348_Gly363del
NC_000962.3	1864137	T	TC	frameshift_variant	PE_PGRS30	1245dupG	Thr416fs
NC_000962.3	1992323	G	GC	frameshift_variant	wag22	254dupG	Ala86fs
NC_000962.3	2164719	G	GTGAACCGCCCCGGCATGTCCGGAGACTCCA	conservative_inframe_insertion	PPE34	2592_2593insTGGAGTCTCCGGACATGCCGGGGCGGTTCA	Asn864_Leu865insTrpSerLeuArgThrCysArgGlyGlySer
NC_000962.3	3739808	GTTGCCGCCGTTGCCGCCGGCCGCGCCGCTCCCGTTGCCGGCGGTGCCGCCC	G	disruptive_inframe_deletion	PE_PGRS50	2916_2966delGGGCGGCACCGCCGGCAACGGGAGCGGCGCGGCCGGCGGCAACGGCGGCAA	Lys972_Gly988del
NC_000962.3	3895036	T	TG	frameshift_variant	PPE60	612dupG	Pro205fs
NC_000962.3	3934000	GCCGC	G	frameshift_variant	PE_PGRS54	2997_3000delCCGC	Arg1000fs
NC_000962.3	3941250	ACGGCGGCACCGGCGGCAAAGGCGGCACCGGCGGGGCCGGCATGAACAGCCTCGACCCGCTGCTAGCCGCCCAAGACGGCGGCCAAGGCGGCAC	A	disruptive_inframe_deletion	PE_PGRS55	1653_1745delAGGCGGCACCGGCGGGGCCGGCATGAACAGCCTCGACCCGCTGCTAGCCGCCCAAGACGGCGGCCAAGGCGGCACCGGCGGCACCGGCGGCAA	Lys551_Gly581del
NC_000962.3	3946796	A	ATGGGGGGTG	disruptive_inframe_insertion	PE_PGRS57	1003_1004insTGGGGGGTG	Thr335delinsMetGlyGlyAla
NC_000962.3	3947383	T	TGGAGCCGGCGGGGCCGGC	disruptive_inframe_insertion	PE_PGRS57	1593_1610dupAGCCGGCGGGGCCGGCGG	Gly537_Ala538insAlaGlyGlyAlaGlyGly
NC_000962.3	3949175	AGCGGCGGGG	A	disruptive_inframe_deletion	PE_PGRS57	3383_3391delGCGGCGGGG	Ser1128_Ala1131delinsThr
NC_000962.3	3949191	GTAGCGGCGGGGCCAACTT	G	disruptive_inframe_deletion	PE_PGRS57	3399_3416delTAGCGGCGGGGCCAACTT	Ser1134_Phe1139del
NC_000962.3	3998831	CGGCGGCAACACCGGCAACGGCAACATCGGT	C	conservative_inframe_deletion	PPE64	871_900delGGCAACATCGGTGGCGGCAACACCGGCAAC	Gly291_Asn300del
NC_000962.3	335056	TGCCGCCGGC	T	conservative_inframe_deletion	Rv0278c	1246_1254delGCCGGCGGC	Ala416_Gly418del
NC_000962.3	335810	CCCGCCGGCGCCGCCGTTG	C	disruptive_inframe_deletion	Rv0278c	483_500delCAACGGCGGCGCCGGCGG	Asn162_Gly167del
NC_000962.3	336680	G	GCCGCC	frameshift_variant	PE_PGRS4	2393_2394insGGCGG	Asn799fs
NC_000962.3	434143	ACCGCCGC	A	frameshift_variant	PPE8	530_536delGCGGCGG	Gly177fs
NC_000962.3	531793	G	GCCTCGACGTCCATGAGCGCCGGAGCATTCTGCCCAAACCAGTTCGTAGCTGCCAGCAGCTGCAT	frameshift_variant	PPE10	358_421dupATGCAGCTGCTGGCAGCTACGAACTGGTTTGGGCAGAATGCTCCGGCGCTCATGGACGTCGAGG	Ala141fs
NC_000962.3	926305	C	CG	frameshift_variant	PE_PGRS13	952dupG	Ala318fs
NC_000962.3	1189966	A	AC	frameshift_variant	PE_PGRS19	458dupG	Thr154fs
NC_000962.3	1212335	TCGGCGGTGCCGGCGGTGTCGGCGGTGC	T	disruptive_inframe_deletion	PE_PGRS21	792_818delTGTCGGCGGTGCCGGCGGTGCCGGCGG	Val265_Gly273del
NC_000962.3	3055049	CCGGCGGGTT	C	disruptive_inframe_deletion	PE_PGRS47	1152_1160delGTTCGGCGG	Phe385_Gly387del
NC_000962.3	3738538	CG	C	frameshift_variant	PE_PGRS50	4236delC	Gly1413fs
NC_000962.3	3738541	CGG	C	frameshift_variant	PE_PGRS50	4232_4233delCC	Ala1411fs
NC_000962.3	3738547	TGGAAGTGCC	T	conservative_inframe_deletion	PE_PGRS50	4219_4227delGGCACTTCC	Gly1407_Ser1409del
NC_000962.3	3738579	GCGGCACCACCGGCC	G	frameshift_variant	PE_PGRS50	4182_4195delGGCCGGTGGTGCCG	Leu1394fs
NC_000962.3	3738596	GCCCGCGACGCCGGTGCTGT	G	frameshift_variant	PE_PGRS50	4160_4178delACAGCACCGGCGTCGCGGG	Asn1387fs
NC_000962.3	3738619	CGGAGTT	C	conservative_inframe_deletion	PE_PGRS50	4150_4155delAACTCC	Asn1384_Ser1385del
NC_000962.3	3802714	TGCCGGCGGC	T	disruptive_inframe_deletion	PE_PGRS52	1071_1079delCGCCGGCGG	Ala358_Gly360del
NC_000962.3	3927269	G	GCGGCGGCAC	disruptive_inframe_insertion	PE_PGRS53	719_727dupCCGGCGGCA	Thr240_Gly242dup
NC_000962.3	3929262	T	TGGCAACGGC	disruptive_inframe_insertion	PE_PGRS53	2715_2723dupCAACGGCGG	Gly908_Asp909insAsnGlyGly
NC_000962.3	3935089	ACGGCGGGGC	A	disruptive_inframe_deletion	PE_PGRS54	4101_4109delGGCCGGCGG	Ala1368_Gly1370del
NC_000962.3	3948541	AGGCGGCACC	A	disruptive_inframe_deletion	PE_PGRS57	2774_2782delCCGGCGGCA	Thr925_Gly927del
NC_000962.3	3948612	A	ACGGCGGCAC	disruptive_inframe_insertion	PE_PGRS57	2846_2854dupCCGGCGGCA	Thr949_Gly951dup
NC_000962.3	150894	C	CGG	frameshift_variant	PE_PGRS2	1363_1364insGG	Ala455fs
NC_000962.3	150898	C	CGG	frameshift_variant	PE_PGRS2	1366_1367insGG	Pro456fs
NC_000962.3	150899	C	CGGTCAGGGCGGTCAGGCGTTCGGCGCTAACAATATCGG	frameshift_variant	PE_PGRS2	1367_1368insGGTCAGGGCGGTCAGGCGTTCGGCGCTAACAATATCGG	Gly457fs
NC_000962.3	335830	CGCCGGCGCCGCCG	C	frameshift_variant	Rv0278c	468_480delCGGCGGCGCCGGC	Asn156fs
NC_000962.3	335844	TTGCCG	T	frameshift_variant	Rv0278c	462_466delCGGCA	Gly155fs
NC_000962.3	336680	G	GCCGCC	frameshift_variant	PE_PGRS4	2393_2394insGGCGG	Asn799fs
NC_000962.3	370578	ATTGAAGCTGCCGGTG	A	disruptive_inframe_deletion	PPE5	2172_2186delCACCGGCAGCTTCAA	Thr725_Asn729del
NC_000962.3	976889	C	CT	frameshift_variant	PPE13	1314dupA	Val439fs
NC_000962.3	1189193	CCGCCGCCGT	C	disruptive_inframe_deletion	PE_PGRS19	1223_1231delACGGCGGCG	Asp408_Gly410del
NC_000962.3	1212335	TCGGCGGTGCCGGCGGTGTCGGCGGTGC	T	disruptive_inframe_deletion	PE_PGRS21	792_818delTGTCGGCGGTGCCGGCGGTGCCGGCGG	Val265_Gly273del
NC_000962.3	1618577	TGCCGCCGGTACCGCCTTTGCCGCCGATCATTGAGCTGCCGCCGCCGGTGCCGCCGGCGCCGCCGTCGCCGCCGGC	T	conservative_inframe_deletion	PE_PGRS26	1033_1107delGCCGGCGGCGACGGCGGCGCCGGCGGCACCGGCGGCGGCAGCTCAATGATCGGCGGCAAAGGCGGTACCGGCGGC	Ala345_Gly369del
NC_000962.3	1864078	G	GCCGCCGGCC	disruptive_inframe_insertion	PE_PGRS30	1296_1304dupGGCCGGCGG	Gly435_Val436insAlaGlyGly
NC_000962.3	2166311	G	GTGAAC	frameshift_variant	PPE34	1000_1001insGTTCA	Ala334fs
NC_000962.3	2166313	G	GCCCCGGCATGTCCGGAGACTCCAGTTC	disruptive_inframe_insertion	PPE34	998_999insGAACTGGAGTCTCCGGACATGCCGGGG	Asn333delinsLysAsnTrpSerLeuArgThrCysArgGly
NC_000962.3	3802698	G	GCGGCGGCGCCGGCGGTGC	disruptive_inframe_insertion	PE_PGRS52	1062_1079dupTGCCGGCGGCGCCGGCGG	Gly360_Leu361insAlaGlyGlyAlaGlyGly
NC_000962.3	3928207	CCCGGCGGGG	C	disruptive_inframe_deletion	PE_PGRS53	1670_1678delGCGGGGCCG	Gly557_Ala559del
NC_000962.3	3929465	GC	G	frameshift_variant	PE_PGRS53	2898delC	Ile967fs
NC_000962.3	3931724	C	CGGCGGTGCG	disruptive_inframe_insertion	PE_PGRS54	723_731dupCGGTGCGGG	Gly244_Gly245insGlyAlaGly
NC_000962.3	3941687	ACCGGCGGCAACGCCGGCG	A	disruptive_inframe_deletion	PE_PGRS55	2081_2098delACGCCGGCGCCGGCGGCA	Asn694_Gly699del
NC_000962.3	3948541	AGGCGGCACC	A	disruptive_inframe_deletion	PE_PGRS57	2774_2782delCCGGCGGCA	Thr925_Gly927del
NC_000962.3	3949522	TGCCGGCGGCCCCGGCGGCAAAGGCGGGGCCGGCGGCAACGCCGGCACCGGCGGCACCAACGGCTCCGGC	T	disruptive_inframe_deletion	PE_PGRS57	3738_3806delCCCCGGCGGCAAAGGCGGGGCCGGCGGCAACGCCGGCACCGGCGGCACCAACGGCTCCGGCGCCGGCGG	Pro1247_Gly1269del
NC_000962.3	335810	CCCGCCGGCGCCGCCGTTG	C	disruptive_inframe_deletion	Rv0278c	483_500delCAACGGCGGCGCCGGCGG	Asn162_Gly167del
NC_000962.3	336680	G	GCCGCC	frameshift_variant	PE_PGRS4	2393_2394insGGCGG	Asn799fs
NC_000962.3	1212335	TCGGCGGTGCCGGCGGTGTCGGCGGTGC	T	disruptive_inframe_deletion	PE_PGRS21	792_818delTGTCGGCGGTGCCGGCGGTGCCGGCGG	Val265_Gly273del
NC_000962.3	1212632	G	GCAC	conservative_inframe_insertion	PE_PGRS21	1074_1075insACC	Gly358_Ala359insThr
NC_000962.3	1217499	ACGGCGGTGCCGGCGGGCACGGCGCCGCCGCCGGAAACGGCTTAGCCGCGGGTAATGGCGTCAGCAGCAGCGGCGG	A	disruptive_inframe_deletion	PE_PGRS22	1044_1118delCGGGCACGGCGCCGCCGCCGGAAACGGCTTAGCCGCGGGTAATGGCGTCAGCAGCAGCGGCGGCGGCGGTGCCGG	Gly349_Gly373del
NC_000962.3	3948612	A	ACGGCGGCAC	disruptive_inframe_insertion	PE_PGRS57	2846_2854dupCCGGCGGCA	Thr949_Gly951dup
NC_000962.3	335685	C	CCGCCGCCGG	conservative_inframe_insertion	Rv0278c	617_625dupCCGGCGGCG	Ala206_Gly208dup
NC_000962.3	623558	AACGGCGGCG	A	disruptive_inframe_deletion	PE_PGRS6	776_784delACGGCGGCG	Asp259_Gly261del
NC_000962.3	672721	T	TGCC	conservative_inframe_insertion	PE_PGRS7	3193_3195dupGGC	Gly1065dup
NC_000962.3	1212137	ACGGCGGCGCCGGCGGTGCCGGCGGCCTCGGCGTAGCGCCCGGCGTGCC	A	conservative_inframe_deletion	PE_PGRS21	604_651delCTCGGCGTAGCGCCCGGCGTGCCCGGCGGCGCCGGCGGTGCCGGCGGC	Leu202_Gly217del
NC_000962.3	1636143	G	GCGCCGCCCTTGCCGCCGGCCCCGCCGGCGCCGCCCAATCCACCGAAGCCCCTCCCTTCGGTGGGGTCGCTGCCGCCGTCGCCGCCGTCACCGCCCTTGCCGCCGGCCCCGCCGTCGCCGCCGGCTCCGGCGGTGCCGT	conservative_inframe_insertion	PE_PGRS28	2086_2087insACGGCACCGCCGGAGCCGGCGGCGACGGCGGGGCCGGCGGCAAGGGCGGTGACGGCGGCGACGGCGGCAGCGACCCCACCGAAGGGAGGGGCTTCGGTGGATTGGGCGGCGCCGGCGGGGCCGGCGGCAAGGGCGGCG	Gly695_Ala696insAspGlyThrAlaGlyAlaGlyGlyAspGlyGlyAlaGlyGlyLysGlyGlyAspGlyGlyAspGlyGlySerAspProThrGluGlyArgGlyPheGlyGlyLeuGlyGlyAlaGlyGlyAlaGlyGlyLysGlyGly
NC_000962.3	1637187	GCCCCGCCGGTCCCGCCAA	G	disruptive_inframe_deletion	PE_PGRS28	1025_1042delTTGGCGGGACCGGCGGGG	Val342_Gly347del
NC_000962.3	3894503	GGCC	G	disruptive_inframe_deletion	PPE60	84_86delCGC	Ala29del
NC_000962.3	3928281	TAACGGCGGCAACGGCGGC	T	disruptive_inframe_deletion	PE_PGRS53	1761_1778delCGGCGGCAACGGCGGCAA	Gly588_Asn593del
NC_000962.3	3948612	A	ACGGCGGCAC	disruptive_inframe_insertion	PE_PGRS57	2846_2854dupCCGGCGGCA	Thr949_Gly951dup
NC_000962.3	335810	CCCGCCGGCGCCGCCGTTG	C	disruptive_inframe_deletion	Rv0278c	483_500delCAACGGCGGCGCCGGCGG	Asn162_Gly167del
NC_000962.3	336680	G	GCCGCC	frameshift_variant	PE_PGRS4	2393_2394insGGCGG	Asn799fs
NC_000962.3	338218	TGCCGCCGGC	T	conservative_inframe_deletion	PE_PGRS4	847_855delGCCGGCGGC	Ala283_Gly285del
NC_000962.3	976897	TG	T	frameshift_variant	PPE13	1306delC	Gln436fs
NC_000962.3	1163122	A	AAGGT	frameshift_variant	PE8	254_255insACCT	Thr86fs
NC_000962.3	1992323	G	GC	frameshift_variant	wag22	254dupG	Ala86fs
NC_000962.3	2423336	CCCGCCGTTG	C	disruptive_inframe_deletion	PE_PGRS38	1494_1502delCAACGGCGG	Asn499_Gly501del
NC_000962.3	3528971	T	TCGC	conservative_inframe_insertion	PPE53	190_192dupGCG	Ala64dup
NC_000962.3	3747051	GC	G	frameshift_variant	PPE55	6133delG	Ala2045fs
NC_000962.3	335369	GCCGGCCCCGCCGGCCCCGCCGACTCCGCCGAAGCTGCTGTCGGCGAACCCGCCATGCCCGCCGGTGCCGCCGGCGCCGAACAGCCCGCCAGCGCCA	G	disruptive_inframe_deletion	Rv0278c	846_941delTGGCGCTGGCGGGCTGTTCGGCGCCGGCGGCACCGGCGGGCATGGCGGGTTCGCCGACAGCAGCTTCGGCGGAGTCGGCGGGGCCGGCGGGGCCGG	Gly283_Gly314del
NC_000962.3	335810	CCCGCCGGCGCCGCCGTTG	C	disruptive_inframe_deletion	Rv0278c	483_500delCAACGGCGGCGCCGGCGG	Asn162_Gly167del
NC_000962.3	336680	GGGGA	G	frameshift_variant	PE_PGRS4	2390_2393delTCCC	Val797fs
NC_000962.3	338788	AGGTG	A	frameshift_variant	PE_PGRS4	282_285delCACC	Thr95fs
NC_000962.3	976897	T	TGG	frameshift_variant	PPE13	1305_1306dupCC	Gln436fs
NC_000962.3	1618615	CCGCCGCCGGTGCCGCCGG	C	disruptive_inframe_deletion	PE_PGRS26	1052_1069delCCGGCGGCACCGGCGGCG	Ala351_Gly356del
NC_000962.3	3931730	T	TGCGGGCGGC	disruptive_inframe_insertion	PE_PGRS54	731_732insCGGCGCGGG	Gly244_Gly245insGlyAlaGly
NC_000962.3	3948328	A	AGCCGGCGGG	conservative_inframe_insertion	PE_PGRS57	2545_2553dupGCCGGCGGG	Ala849_Gly851dup
NC_000962.3	335810	CCCGCCGGCGCCGCCGTTG	C	disruptive_inframe_deletion	Rv0278c	483_500delCAACGGCGGCGCCGGCGG	Asn162_Gly167del
NC_000962.3	336680	G	GCCGCC	frameshift_variant	PE_PGRS4	2393_2394insGGCGG	Asn799fs
NC_000962.3	925588	GGCCGGTGGC	G	disruptive_inframe_deletion	PE_PGRS13	237_245delCGCCGGTGG	Ala80_Gly82del
NC_000962.3	976889	C	CT	frameshift_variant	PPE13	1314dupA	Val439fs
NC_000962.3	1212144	CGCCGGCGGTGCCGGCGGCCTCGGCGTAGCGCCCGGCGTGCCCGGCGGCGCCGGCGGT	C	disruptive_inframe_deletion	PE_PGRS21	594_650delTGCCGGCGGCCTCGGCGTAGCGCCCGGCGTGCCCGGCGGCGCCGGCGGTGCCGGCGG	Ala199_Gly217del
NC_000962.3	1212335	TCGGCGGTGCCGGCGGTGTCGGCGGTGC	T	disruptive_inframe_deletion	PE_PGRS21	792_818delTGTCGGCGGTGCCGGCGGTGCCGGCGG	Val265_Gly273del
NC_000962.3	1991991	GC	G	frameshift_variant	wag22	586delG	Ala196fs
NC_000962.3	1992323	G	GC	frameshift_variant	wag22	254dupG	Ala86fs
NC_000962.3	3946513	C	CGGCGGTGCG	disruptive_inframe_insertion	PE_PGRS57	723_731dupCGGTGCGGG	Gly244_Gly245insGlyAlaGly
NC_000962.3	3948612	A	ACGGCGGCAC	disruptive_inframe_insertion	PE_PGRS57	2846_2854dupCCGGCGGCA	Thr949_Gly951dup
NC_000962.3	335685	C	CCGCCGCCGG	conservative_inframe_insertion	Rv0278c	617_625dupCCGGCGGCG	Ala206_Gly208dup
NC_000962.3	335837	GCCGCCGTTGCCGCC	G	frameshift_variant	Rv0278c	460_473delGGCGGCAACGGCGG	Gly154fs
NC_000962.3	335854	CG	C	frameshift_variant	Rv0278c	456delC	Ala153fs
NC_000962.3	336680	GGGGA	G	frameshift_variant	PE_PGRS4	2390_2393delTCCC	Val797fs
NC_000962.3	338617	C	CGGG	conservative_inframe_insertion	PE_PGRS4	456_457insCCC	Gly152_Ala153insPro
NC_000962.3	1212137	ACGGCGGCGCCGGCGGTGCCGGCGGCCTCGGCGTAGCGCCCGGCGTGCC	A	conservative_inframe_deletion	PE_PGRS21	604_651delCTCGGCGTAGCGCCCGGCGTGCCCGGCGGCGCCGGCGGTGCCGGCGGC	Leu202_Gly217del
NC_000962.3	1217655	TCGGTGGCGC	T	disruptive_inframe_deletion	PE_PGRS22	1191_1199delTGGCGCCGG	Gly398_Gly400del
NC_000962.3	2028690	AGGCCGCGGC	A	disruptive_inframe_deletion	PPE27	279_287delCGCGGCGGC	Ala94_Ala96del
NC_000962.3	3740683	T	TGCCGCCGTTGCCGCCGGCACCGCCGGAGCCCTGGTTGATGGCCAAGGTCACGTCACCGGCGGCGCCGCCGCCGCCATTACCGGCGGC	conservative_inframe_insertion	PE_PGRS50	2091_2092insGCCGCCGGTAATGGCGGCGGCGGCGCCGCCGGTGACGTGACCTTGGCCATCAACCAGGGCTCCGGCGGTGCCGGCGGCAACGGCGGC	Gly697_Asn698insAlaAlaGlyAsnGlyGlyGlyGlyAlaAlaGlyAspValThrLeuAlaIleAsnGlnGlySerGlyGlyAlaGlyGlyAsnGlyGly
NC_000962.3	3803317	GACC	G	conservative_inframe_deletion	PE_PGRS52	1675_1677delACC	Thr559del
NC_000962.3	3928281	T	TAACGGCGGCAACGGCGGC	disruptive_inframe_insertion	PE_PGRS53	1761_1778dupCGGCGGCAACGGCGGCAA	Asn593_Ala594insGlyGlyAsnGlyGlyAsn
NC_000962.3	3931795	TCGG	T	disruptive_inframe_deletion	PE_PGRS54	797_799delGCG	Gly266del
NC_000962.3	3931804	ACGGCGGATGGCTGGCACCCGGCGGGGCCGGCGGGGCCGGCGGGCAAGGCGGG	A	frameshift_variant	PE_PGRS54	801_852delCGGCGGATGGCTGGCACCCGGCGGGGCCGGCGGGGCCGGCGGGCAAGGCGGG	Asp267fs
NC_000962.3	3946584	TCGG	T	disruptive_inframe_deletion	PE_PGRS57	797_799delGCG	Gly266del
NC_000962.3	3946593	ACGGCGGATGGCTGGCACCCGGCGGGGCCGGCGGGGCCGGCGGGCAAGGCGGG	A	frameshift_variant	PE_PGRS57	801_852delCGGCGGATGGCTGGCACCCGGCGGGGCCGGCGGGGCCGGCGGGCAAGGCGGG	Asp267fs
NC_000962.3	3948612	A	ACGGCGGCAC	disruptive_inframe_insertion	PE_PGRS57	2846_2854dupCCGGCGGCA	Thr949_Gly951dup
NC_000962.3	336680	G	GCCGCC	frameshift_variant	PE_PGRS4	2393_2394insGGCGG	Asn799fs
NC_000962.3	1191461	C	CGGCGCCGGTGTCGCCGGGCTCGCCCTGGACGCCGTCCCCGCCCTG	conservative_inframe_insertion	PE_PGRS20	687_688insCAGGGCGGGGACGGCGTCCAGGGCGAGCCCGGCGACACCGGCGCC	Gly229_Ala230insGlnGlyGlyAspGlyValGlnGlyGluProGlyAspThrGlyAla
NC_000962.3	1212335	TCGGCGGTGCCGGCGGTGTCGGCGGTGC	T	disruptive_inframe_deletion	PE_PGRS21	792_818delTGTCGGCGGTGCCGGCGGTGCCGGCGG	Val265_Gly273del
NC_000962.3	1631477	GGCCGCCGGGGCCGCCGTTTCCGCCGCTGGCAGCGCCGTGGCCGCCGTGACCGCCGTTGCCGCCGTCGTGCAGGATGCTGCCGGCCGGCCCCGCCTTGCCTGCGGTGGAGCCGGT	G	conservative_inframe_deletion	PE_PGRS27	3037_3150del	Thr1013_Gly1050del
NC_000962.3	3948541	AGGCGGCACC	A	disruptive_inframe_deletion	PE_PGRS57	2774_2782delCCGGCGGCA	Thr925_Gly927del
NC_000962.3	3948612	A	ACGGCGGCAC	disruptive_inframe_insertion	PE_PGRS57	2846_2854dupCCGGCGGCA	Thr949_Gly951dup
NC_000962.3	149955	TGGCGGCTCCGGGGCGGCTGGGCAGGCCGGGGGTGCCGGCGGGCCGGCCGGGCTGATCGGCCATGGCGGGTCCGGCGGGGCC	T	disruptive_inframe_deletion	PE_PGRS2	435_515delGGCGGCTGGGCAGGCCGGGGGTGCCGGCGGGCCGGCCGGGCTGATCGGCCATGGCGGGTCCGGCGGGGCCGGCGGCTCCGG	Ala146_Gly172del
NC_000962.3	335810	CCCGCCGGCGCCGCCGTTG	C	disruptive_inframe_deletion	Rv0278c	483_500delCAACGGCGGCGCCGGCGG	Asn162_Gly167del
NC_000962.3	336680	G	GCCGCC	frameshift_variant	PE_PGRS4	2393_2394insGGCGG	Asn799fs
NC_000962.3	673374	GCGCCGTTGCCGCCGTCACCGGGGTCCCCGCCGGTGCCGCCGCTGC	G	disruptive_inframe_deletion	PE_PGRS7	2498_2542delGCAGCGGCGGCACCGGCGGGGACCCCGGTGACGGCGGCAACGGCG	Gly833_Gly847del
NC_000962.3	1189557	CG	C	frameshift_variant	PE_PGRS19	867delC	Gly290fs
NC_000962.3	1212101	GCGGCAACGGCGGCGCCGGCGGGTGGCTATT	G	disruptive_inframe_deletion	PE_PGRS21	564_593delGTGGCTATTCGGCAACGGCGGCGCCGGCGG	Trp189_Gly198del
NC_000962.3	1212335	TCGGCGGTGCCGGCGGTGTCGGCGGTGC	T	disruptive_inframe_deletion	PE_PGRS21	792_818delTGTCGGCGGTGCCGGCGGTGCCGGCGG	Val265_Gly273del
NC_000962.3	1656396	GTGGGC	G	frameshift_variant	PE_PGRS29	321_325delGCCCA	Thr109fs
NC_000962.3	1992323	G	GC	frameshift_variant	wag22	254dupG	Ala86fs
NC_000962.3	2088514	CCCGCCGTTACCGCCGTCGCCGAACATCCCGGCGTTACCGCCGGTACCACCGTCGCTGAAACCTTGCAGGGTGCTGCCTCCGGAACCGCCGTCGCCGTACAGCCACCCGCCGTTG	C	disruptive_inframe_deletion	PE_PGRS34	891_1004del	Asn298_Gly335del
NC_000962.3	3748351	CGCCGGTGTTGACATTGCCCGTGTTGAAGCCGCCGGTGTTGGTGTGGCCGGCGTTGAACCA	C	conservative_inframe_deletion	PPE55	4774_4833delTGGTTCAACGCCGGCCACACCAACACCGGCGGCTTCAACACGGGCAATGTCAACACCGGC	Trp1592_Gly1611del
NC_000962.3	3941687	ACCGGCGGCAACGCCGGCG	A	disruptive_inframe_deletion	PE_PGRS55	2081_2098delACGCCGGCGCCGGCGGCA	Asn694_Gly699del
NC_000962.3	3948541	AGGCGGCACC	A	disruptive_inframe_deletion	PE_PGRS57	2774_2782delCCGGCGGCA	Thr925_Gly927del
NC_000962.3	3948612	A	ACGGCGGCAC	disruptive_inframe_insertion	PE_PGRS57	2846_2854dupCCGGCGGCA	Thr949_Gly951dup
NC_000962.3	3949266	T	TAAACACCGACGGACTCAGCA	frameshift_variant	PE_PGRS57	3473_3474insAAACACCGACGGACTCAGCA	Met1158fs
NC_000962.3	335635	TGCCGCCAGCCCCGCCGGC	T	conservative_inframe_deletion	Rv0278c	658_675delGCCGGCGGGGCTGGCGGC	Ala220_Gly225del
NC_000962.3	335685	C	CCGCCGCCGGCGCCGCCGG	conservative_inframe_insertion	Rv0278c	608_625dupCCGGCGGCGCCGGCGGCG	Ala203_Gly208dup
NC_000962.3	335810	CCCGCCGGCGCCGCCGTTG	C	disruptive_inframe_deletion	Rv0278c	483_500delCAACGGCGGCGCCGGCGG	Asn162_Gly167del
NC_000962.3	336635	CCCGCCGTTG	C	disruptive_inframe_deletion	PE_PGRS4	2430_2438delCAACGGCGG	Asn811_Gly813del
NC_000962.3	336680	G	GCCGCC	frameshift_variant	PE_PGRS4	2393_2394insGGCGG	Asn799fs
NC_000962.3	362892	CCGG	C	conservative_inframe_deletion	PE_PGRS5	1573_1575delGGC	Gly525del
NC_000962.3	375453	C	CGG	frameshift_variant	PPE6	257_258dupCC	Ala87fs
NC_000962.3	429961	A	ACCGATGTTGTTGTTGCCGGTGTTGGCAAAC	disruptive_inframe_insertion	PPE8	4689_4718dupGTTTGCCAACACCGGCAACAACAACATCGG	Gly1573_Ile1574insPheAlaAsnThrGlyAsnAsnAsnIleGly
NC_000962.3	675245	T	TCCGGCCCCA	disruptive_inframe_insertion	PE_PGRS7	663_671dupTGGGGCCGG	Gly224_Gly225insGlyAlaGly
NC_000962.3	925342	C	CG	frameshift_variant	PE_PGRS12	398dupG	Ala135fs
NC_000962.3	926935	T	TGGCGGGGAGGGCGGGGCCGGCGGGGCCGGTGGCCTGTTCGCCGGTGGCGGGATCGGCGGGGCCGGCGGATTCGGCGGATTCCGC	conservative_inframe_insertion	PE_PGRS13	1626_1627insATCGGCGGGGCCGGCGGATTCGGCGGATTCCGCGGCGGGGAGGGCGGGGCCGGCGGGGCCGGTGGCCTGTTCGCCGGTGGCGGG	Gly542_Ala543insIleGlyGlyAlaGlyGlyPheGlyGlyPheArgGlyGlyGluGlyGlyAlaGlyGlyAlaGlyGlyLeuPheAlaGlyGlyGly
NC_000962.3	976889	CT	C	frameshift_variant	PPE13	1314delA	Val439fs
NC_000962.3	1189184	GCGC	G	disruptive_inframe_deletion	PE_PGRS19	1238_1240delGCG	Gly413del
NC_000962.3	1213388	T	TCGGCGGCGGCGGCGGGGTCGGCGGCCTCGGCGGCTTGGGCACCGCCATAAACAATGTCGACGCCGGTTCCGGTGCCGGCGGCGGTGGCGGTGGTGCCGGGGGCACCGGCGGCACCGCAGGGTTGCTGTACGGCGTCGGCGGCGC	disruptive_inframe_insertion	PE_PGRS21	1846_1847insTCGGCGGCCTCGGCGGCTTGGGCACCGCCATAAACAATGTCGACGCCGGTTCCGGTGCCGGCGGCGGTGGCGGTGGTGCCGGGGGCACCGGCGGCACCGCAGGGTTGCTGTACGGCGTCGGCGGCGCCGGCGGCGGCGGCGGGG	Gly615_Ala616insValGlyGlyLeuGlyGlyLeuGlyThrAlaIleAsnAsnValAspAlaGlySerGlyAlaGlyGlyGlyGlyGlyGlyAlaGlyGlyThrGlyGlyThrAlaGlyLeuLeuTyrGlyValGlyGlyAlaGlyGlyGlyGlyGly
NC_000962.3	1990245	CCGGCCTTG	C	frameshift_variant	wag22	2325_2332delCAAGGCCG	Lys776fs
NC_000962.3	1992323	G	GC	frameshift_variant	wag22	254dupG	Ala86fs
NC_000962.3	3739472	A	ACCGCCGTCC	disruptive_inframe_insertion	PE_PGRS50	3294_3302dupGGACGGCGG	Gly1101_Ala1102insAspGlyGly
NC_000962.3	3928281	TAACGGCGGCAACGGCGGCAACGGCGGC	T	disruptive_inframe_deletion	PE_PGRS53	1752_1778delCGGCGGCAACGGCGGCAACGGCGGCAA	Gly585_Asn593del
NC_000962.3	3932752	C	CCGGCGGCACCGGCGGCACCGGCGGCGCGGCCGGCGCCGGCGGGGCCGGCGGAGCGGTTGGCACCGGTGGTACCGGTGGCGTTGTAGGCGACGTTGGTAACGCAGGGAT	disruptive_inframe_insertion	PE_PGRS54	1763_1764insCACCGGCGGCGCGGCCGGCGCCGGCGGGGCCGGCGGAGCGGTTGGCACCGGTGGTACCGGTGGCGTTGTAGGCGACGTTGGTAACGCAGGGATCGGCGGCACCGGCGG	Gly588_Lys589insThrGlyGlyAlaAlaGlyAlaGlyGlyAlaGlyGlyAlaValGlyThrGlyGlyThrGlyGlyValValGlyAspValGlyAsnAlaGlyIleGlyGlyThrGlyGly
NC_000962.3	3946796	A	ATGGGGGGTG	disruptive_inframe_insertion	PE_PGRS57	1003_1004insTGGGGGGTG	Thr335delinsMetGlyGlyAla
NC_000962.3	3948612	A	ACGGCGGCAC	disruptive_inframe_insertion	PE_PGRS57	2846_2854dupCCGGCGGCA	Thr949_Gly951dup
NC_000962.3	4037187	G	GCCGCCGGGCGCGCCGGGGCCACCGTTT	disruptive_inframe_insertion	PE_PGRS59	863_864insAAACGGTGGCCCCGGCGCGCCCGGCGG	Gly288_Thr289insAsnGlyGlyProGlyAlaProGlyGly
NC_000962.3	335635	TGCCGCCAGCCCCGCCGGC	T	conservative_inframe_deletion	Rv0278c	658_675delGCCGGCGGGGCTGGCGGC	Ala220_Gly225del
NC_000962.3	335685	C	CCGCCGCCGGCGCCGCCGG	conservative_inframe_insertion	Rv0278c	608_625dupCCGGCGGCGCCGGCGGCG	Ala203_Gly208dup
NC_000962.3	335810	CCCGCCGGCGCCGCCGTTG	C	disruptive_inframe_deletion	Rv0278c	483_500delCAACGGCGGCGCCGGCGG	Asn162_Gly167del
NC_000962.3	336635	CCCGCCGTTG	C	disruptive_inframe_deletion	PE_PGRS4	2430_2438delCAACGGCGG	Asn811_Gly813del
NC_000962.3	336680	G	GCCGCC	frameshift_variant	PE_PGRS4	2393_2394insGGCGG	Asn799fs
NC_000962.3	925342	C	CG	frameshift_variant	PE_PGRS12	398dupG	Ala135fs
NC_000962.3	926935	T	TGGCGGGGAGGGCGGGGCCGGCGGGGCCGGTGGCCTGTTCGCCGGTGGCGGGATCGGCGGGGCCGGCGGATTCGGCGGATTCCGC	conservative_inframe_insertion	PE_PGRS13	1626_1627insATCGGCGGGGCCGGCGGATTCGGCGGATTCCGCGGCGGGGAGGGCGGGGCCGGCGGGGCCGGTGGCCTGTTCGCCGGTGGCGGG	Gly542_Ala543insIleGlyGlyAlaGlyGlyPheGlyGlyPheArgGlyGlyGluGlyGlyAlaGlyGlyAlaGlyGlyLeuPheAlaGlyGlyGly
NC_000962.3	1213388	T	TCGGCGGCGGCGGCGGGGTCGGCGGCCTCGGCGGCTTGGGCACCGCCATAAACAATGTCGACGCCGGTTCCGGTGCCGGCGGCGGTGGCGGTGGTGCCGGGGGCACCGGCGGCACCGCAGGGTTGCTGTACGGCGTCGGCGGCGC	disruptive_inframe_insertion	PE_PGRS21	1846_1847insTCGGCGGCCTCGGCGGCTTGGGCACCGCCATAAACAATGTCGACGCCGGTTCCGGTGCCGGCGGCGGTGGCGGTGGTGCCGGGGGCACCGGCGGCACCGCAGGGTTGCTGTACGGCGTCGGCGGCGCCGGCGGCGGCGGCGGGG	Gly615_Ala616insValGlyGlyLeuGlyGlyLeuGlyThrAlaIleAsnAsnValAspAlaGlySerGlyAlaGlyGlyGlyGlyGlyGlyAlaGlyGlyThrGlyGlyThrAlaGlyLeuLeuTyrGlyValGlyGlyAlaGlyGlyGlyGlyGly
NC_000962.3	1637313	GAC	G	frameshift_variant	PE_PGRS28	915_916delGT	Leu305fs
NC_000962.3	1637318	G	GA	frameshift_variant	PE_PGRS28	911_912insT	Ser306fs
NC_000962.3	1637319	T	TACCGC	frameshift_variant	PE_PGRS28	910_911insGCGGT	Asp304fs
NC_000962.3	1638181	C	CTAAGG	frameshift_variant	PE_PGRS28	48_49insCCTTA	Asp17fs
NC_000962.3	1638182	C	CT	frameshift_variant	PE_PGRS28	47_48insA	Asp17fs
NC_000962.3	3739472	A	ACCGCCGTCC	disruptive_inframe_insertion	PE_PGRS50	3294_3302dupGGACGGCGG	Gly1101_Ala1102insAspGlyGly
NC_000962.3	3751096	AGCTG	A	frameshift_variant	PPE55	2085_2088delCAGC	Ser696fs
NC_000962.3	3751101	C	CATCG	frameshift_variant	PPE55	2083_2084insCGAT	Gly695fs
NC_000962.3	3931730	T	TGCGGGCGGC	disruptive_inframe_insertion	PE_PGRS54	731_732insCGGCGCGGG	Gly244_Gly245insGlyAlaGly
NC_000962.3	3932752	C	CCGGCGGCACCGGCGGCACCGGCGGCGCGGCCGGCGCCGGCGGGGCCGGCGGAGCGGTTGGCACCGGTGGTACCGGTGGCGTTGTAGGCGACGTTGGTAACGCAGGGAT	disruptive_inframe_insertion	PE_PGRS54	1763_1764insCACCGGCGGCGCGGCCGGCGCCGGCGGGGCCGGCGGAGCGGTTGGCACCGGTGGTACCGGTGGCGTTGTAGGCGACGTTGGTAACGCAGGGATCGGCGGCACCGGCGG	Gly588_Lys589insThrGlyGlyAlaAlaGlyAlaGlyGlyAlaGlyGlyAlaValGlyThrGlyGlyThrGlyGlyValValGlyAspValGlyAsnAlaGlyIleGlyGlyThrGlyGly
NC_000962.3	3941491	A	AGGCGGCGAC	disruptive_inframe_insertion	PE_PGRS55	1880_1881insCGACGGCGG	Gly627_Ala628insAspGlyGly
NC_000962.3	3946519	T	TGCGGGCGGC	disruptive_inframe_insertion	PE_PGRS57	731_732insCGGCGCGGG	Gly244_Gly245insGlyAlaGly
NC_000962.3	3948612	A	ACGGCGGCAC	disruptive_inframe_insertion	PE_PGRS57	2846_2854dupCCGGCGGCA	Thr949_Gly951dup
NC_000962.3	4037187	G	GCCGCCGGGCGCGCCGGGGCCACCGTTT	disruptive_inframe_insertion	PE_PGRS59	863_864insAAACGGTGGCCCCGGCGCGCCCGGCGG	Gly288_Thr289insAsnGlyGlyProGlyAlaProGlyGly
NC_000962.3	335635	TGCCGCCAGCCCCGCCGGC	T	conservative_inframe_deletion	Rv0278c	658_675delGCCGGCGGGGCTGGCGGC	Ala220_Gly225del
NC_000962.3	335810	CCCGCCGGCGCCGCCGTTG	C	disruptive_inframe_deletion	Rv0278c	483_500delCAACGGCGGCGCCGGCGG	Asn162_Gly167del
NC_000962.3	336635	CCCGCCGTTG	C	disruptive_inframe_deletion	PE_PGRS4	2430_2438delCAACGGCGG	Asn811_Gly813del
NC_000962.3	336680	G	GCCGCC	frameshift_variant	PE_PGRS4	2393_2394insGGCGG	Asn799fs
NC_000962.3	399613	CCGCCGTTGG	C	disruptive_inframe_deletion	PE6	429_437delCCAACGGCG	Gln144_Arg146del
NC_000962.3	925342	C	CG	frameshift_variant	PE_PGRS12	398dupG	Ala135fs
NC_000962.3	926935	T	TGGCGGGGAGGGCGGGGCCGGCGGGGCCGGTGGCCTGTTCGCCGGTGGCGGGATCGGCGGGGCCGGCGGATTCGGCGGATTCCGC	conservative_inframe_insertion	PE_PGRS13	1626_1627insATCGGCGGGGCCGGCGGATTCGGCGGATTCCGCGGCGGGGAGGGCGGGGCCGGCGGGGCCGGTGGCCTGTTCGCCGGTGGCGGG	Gly542_Ala543insIleGlyGlyAlaGlyGlyPheGlyGlyPheArgGlyGlyGluGlyGlyAlaGlyGlyAlaGlyGlyLeuPheAlaGlyGlyGly
NC_000962.3	1188571	CTTGCCGCCG	C	disruptive_inframe_deletion	PE_PGRS19	1845_1853delCGGCGGCAA	Asn615_Gly617del
NC_000962.3	1213388	T	TCGGCGGCGGCGGCGGGGTCGGCGGCCTCGGCGGCTTGGGCACCGCCATAAACAATGTCGACGCCGGTTCCGGTGCCGGCGGCGGTGGCGGTGGTGCCGGGGGCACCGGCGGCACCGCAGGGTTGCTGTACGGCGTCGGCGGCGC	disruptive_inframe_insertion	PE_PGRS21	1846_1847insTCGGCGGCCTCGGCGGCTTGGGCACCGCCATAAACAATGTCGACGCCGGTTCCGGTGCCGGCGGCGGTGGCGGTGGTGCCGGGGGCACCGGCGGCACCGCAGGGTTGCTGTACGGCGTCGGCGGCGCCGGCGGCGGCGGCGGGG	Gly615_Ala616insValGlyGlyLeuGlyGlyLeuGlyThrAlaIleAsnAsnValAspAlaGlySerGlyAlaGlyGlyGlyGlyGlyGlyAlaGlyGlyThrGlyGlyThrAlaGlyLeuLeuTyrGlyValGlyGlyAlaGlyGlyGlyGlyGly
NC_000962.3	1218076	GAACGGCGGCAATGGCGGC	G	disruptive_inframe_deletion	PE_PGRS22	1629_1646delCGGCGGCAATGGCGGCAA	Gly544_Asn549del
NC_000962.3	1863348	TGCCGGCGCC	T	conservative_inframe_deletion	PE_PGRS30	2026_2034delGGCGCCGGC	Gly676_Gly678del
NC_000962.3	1992323	G	GC	frameshift_variant	wag22	254dupG	Ala86fs
NC_000962.3	3739472	A	ACCGCCGTCC	disruptive_inframe_insertion	PE_PGRS50	3294_3302dupGGACGGCGG	Gly1101_Ala1102insAspGlyGly
NC_000962.3	3741827	G	GCCGCCGGCC	disruptive_inframe_insertion	PE_PGRS50	939_947dupGGCCGGCGG	Gly316_Val317insAlaGlyGly
NC_000962.3	3927244	G	GGCGCCGGCGGCATGGGTGGCACCGGCGGCGGCACCGGCGGCACCGGCGGCAACGGCGGCAACGGCGCGCTGCTGATCGGCGGCGGCGGCCTCGGCA	disruptive_inframe_insertion	PE_PGRS53	757_758insGCGGCGGCCTCGGCAGCGCCGGCGGCATGGGTGGCACCGGCGGCGGCACCGGCGGCACCGGCGGCAACGGCGGCAACGGCGCGCTGCTGATCGGCG	Gly252_Ala253insGlyGlyGlyLeuGlySerAlaGlyGlyMetGlyGlyThrGlyGlyGlyThrGlyGlyThrGlyGlyAsnGlyGlyAsnGlyAlaLeuLeuIleGly
NC_000962.3	3928281	TAACGGCGGCAACGGCGGCAACGGCGGC	T	disruptive_inframe_deletion	PE_PGRS53	1752_1778delCGGCGGCAACGGCGGCAACGGCGGCAA	Gly585_Asn593del
NC_000962.3	3931730	T	TGCGGGCGGC	disruptive_inframe_insertion	PE_PGRS54	731_732insCGGCGCGGG	Gly244_Gly245insGlyAlaGly
NC_000962.3	3932752	C	CCGGCGGCACCGGCGGCACCGGCGGCGCGGCCGGCGCCGGCGGGGCCGGCGGAGCGGTTGGCACCGGTGGTACCGGTGGCGTTGTAGGCGACGTTGGTAACGCAGGGAT	disruptive_inframe_insertion	PE_PGRS54	1763_1764insCACCGGCGGCGCGGCCGGCGCCGGCGGGGCCGGCGGAGCGGTTGGCACCGGTGGTACCGGTGGCGTTGTAGGCGACGTTGGTAACGCAGGGATCGGCGGCACCGGCGG	Gly588_Lys589insThrGlyGlyAlaAlaGlyAlaGlyGlyAlaGlyGlyAlaValGlyThrGlyGlyThrGlyGlyValValGlyAspValGlyAsnAlaGlyIleGlyGlyThrGlyGly
NC_000962.3	3944647	TCGGCGGCAC	T	disruptive_inframe_deletion	PE_PGRS56	845_853delCCGGCGGCA	Thr282_Gly284del
NC_000962.3	3946519	T	TGCGGGCGGC	disruptive_inframe_insertion	PE_PGRS57	731_732insCGGCGCGGG	Gly244_Gly245insGlyAlaGly
NC_000962.3	3948612	A	ACGGCGGCAC	disruptive_inframe_insertion	PE_PGRS57	2846_2854dupCCGGCGGCA	Thr949_Gly951dup
NC_000962.3	3978115	TG	T	frameshift_variant	PPE63	63delG	Ser24fs
NC_000962.3	4037187	G	GCCGCCGGGCGCGCCGGGGCCACCGTTT	disruptive_inframe_insertion	PE_PGRS59	863_864insAAACGGTGGCCCCGGCGCGCCCGGCGG	Gly288_Thr289insAsnGlyGlyProGlyAlaProGlyGly
NC_000962.3	149955	TGGCGGCTCCGGGGCGGCTGGGCAGGCCGGGGGTGCCGGCGGGCCGGCCGGGCTGATCGGCCATGGCGGGTCCGGCGGGGCC	T	disruptive_inframe_deletion	PE_PGRS2	435_515delGGCGGCTGGGCAGGCCGGGGGTGCCGGCGGGCCGGCCGGGCTGATCGGCCATGGCGGGTCCGGCGGGGCCGGCGGCTCCGG	Ala146_Gly172del
NC_000962.3	335810	CCCGCCGGCGCCGCCGTTG	C	disruptive_inframe_deletion	Rv0278c	483_500delCAACGGCGGCGCCGGCGG	Asn162_Gly167del
NC_000962.3	336680	G	GCCGCC	frameshift_variant	PE_PGRS4	2393_2394insGGCGG	Asn799fs
NC_000962.3	425342	GTGCCGGTATTGCCGA	G	disruptive_inframe_deletion	PPE8	9323_9337delTCGGCAATACCGGCA	Ile3108_Gly3112del
NC_000962.3	672485	ACCGGTCCCGCCGGCACCGCCGGCACCACCGGTGCCG	A	disruptive_inframe_deletion	PE_PGRS7	3396_3431delCGGCACCGGTGGTGCCGGCGGTGCCGGCGGGACCGG	Gly1133_Gly1144del
NC_000962.3	1021499	C	CCG	frameshift_variant	PE7	143_144dupCG	Val49fs
NC_000962.3	1637693	GCCGGCCCCA	G	disruptive_inframe_deletion	PE_PGRS28	528_536delTGGGGCCGG	Gly177_Gly179del
NC_000962.3	1863348	TGCCGGCGCC	T	conservative_inframe_deletion	PE_PGRS30	2026_2034delGGCGCCGGC	Gly676_Gly678del
NC_000962.3	3740384	A	AGCG	disruptive_inframe_insertion	PE_PGRS50	2390_2391insCGC	Ala797dup
NC_000962.3	3941687	ACCGGCGGCAACGCCGGCG	A	disruptive_inframe_deletion	PE_PGRS55	2081_2098delACGCCGGCGCCGGCGGCA	Asn694_Gly699del
NC_000962.3	150135	CGT	C	frameshift_variant	PE_PGRS2	605_606delTG	Val202fs
NC_000962.3	150140	CT	C	frameshift_variant	PE_PGRS2	609delT	Gly204fs
NC_000962.3	150147	T	TGG	frameshift_variant	PE_PGRS2	615_616insGG	His206fs
NC_000962.3	150148	C	CA	frameshift_variant	PE_PGRS2	617dupA	His206fs
NC_000962.3	335685	C	CCGCCGCCGGCGCCGCCGG	conservative_inframe_insertion	Rv0278c	608_625dupCCGGCGGCGCCGGCGGCG	Ala203_Gly208dup
NC_000962.3	335810	CCCGCCGGCGCCGCCGTTG	C	disruptive_inframe_deletion	Rv0278c	483_500delCAACGGCGGCGCCGGCGG	Asn162_Gly167del
NC_000962.3	336680	G	GCCGCC	frameshift_variant	PE_PGRS4	2393_2394insGGCGG	Asn799fs
NC_000962.3	673335	TTGCCGCCGA	T	disruptive_inframe_deletion	PE_PGRS7	2573_2581delTCGGCGGCA	Ile858_Gly860del
NC_000962.3	925342	C	CG	frameshift_variant	PE_PGRS12	398dupG	Ala135fs
NC_000962.3	926935	T	TGGCGGGGAGGGCGGGGCCGGCGGGGCCGGTGGCCTGTTCGCCGGTGGCGGGATCGGCGGGGCCGGCGGATTCGGCGGATTCCGC	conservative_inframe_insertion	PE_PGRS13	1626_1627insATCGGCGGGGCCGGCGGATTCGGCGGATTCCGCGGCGGGGAGGGCGGGGCCGGCGGGGCCGGTGGCCTGTTCGCCGGTGGCGGG	Gly542_Ala543insIleGlyGlyAlaGlyGlyPheGlyGlyPheArgGlyGlyGluGlyGlyAlaGlyGlyAlaGlyGlyLeuPheAlaGlyGlyGly
NC_000962.3	976991	TG	T	frameshift_variant	PPE13	1212delC	Arg405fs
NC_000962.3	1212311	TCGGTGCCGG	T	disruptive_inframe_deletion	PE_PGRS21	767_775delCCGGCGGTG	Ala256_Gly258del
NC_000962.3	1217776	GGGCGGCGCCGGCGGCGAGGGCGGCGCCGCCGGGCTGCTGGTGGGCACCGGCGGGCACGGCGGTGACGGCGGGGCC	G	disruptive_inframe_deletion	PE_PGRS22	1319_1393delGCGGCGAGGGCGGCGCCGCCGGGCTGCTGGTGGGCACCGGCGGGCACGGCGGTGACGGCGGGGCCGGCGGCGCCG	Gly440_Ala464del
NC_000962.3	1218076	GAACGGCGGCAATGGCGGC	G	disruptive_inframe_deletion	PE_PGRS22	1629_1646delCGGCGGCAATGGCGGCAA	Gly544_Asn549del
NC_000962.3	1656322	CG	C	frameshift_variant	PE_PGRS29	399delC	Gly134fs
NC_000962.3	3739472	A	ACCGCCGTCC	disruptive_inframe_insertion	PE_PGRS50	3294_3302dupGGACGGCGG	Gly1101_Ala1102insAspGlyGly
NC_000962.3	3928281	TAACGGCGGCAACGGCGGCAACGGCGGC	T	disruptive_inframe_deletion	PE_PGRS53	1752_1778delCGGCGGCAACGGCGGCAACGGCGGCAA	Gly585_Asn593del
NC_000962.3	3931730	T	TGCGGGCGGC	disruptive_inframe_insertion	PE_PGRS54	731_732insCGGCGCGGG	Gly244_Gly245insGlyAlaGly
NC_000962.3	3941227	AGGCAACGGC	A	disruptive_inframe_deletion	PE_PGRS55	1634_1642delACGGCGGCA	Asn545_Gly547del
NC_000962.3	3947204	GC	G	frameshift_variant	PE_PGRS57	1413delC	Ala472fs
NC_000962.3	3947210	G	GGT	frameshift_variant	PE_PGRS57	1418_1419insTG	Ala474fs
NC_000962.3	3947213	GCC	G	frameshift_variant	PE_PGRS57	1421_1422delCC	Ala474fs
NC_000962.3	3948541	AGGCGGCACC	A	disruptive_inframe_deletion	PE_PGRS57	2774_2782delCCGGCGGCA	Thr925_Gly927del
NC_000962.3	3948612	A	ACGGCGGCAC	disruptive_inframe_insertion	PE_PGRS57	2846_2854dupCCGGCGGCA	Thr949_Gly951dup
NC_000962.3	4037187	G	GCCGCCGGGCGCGCCGGGGCCACCGTTT	disruptive_inframe_insertion	PE_PGRS59	863_864insAAACGGTGGCCCCGGCGCGCCCGGCGG	Gly288_Thr289insAsnGlyGlyProGlyAlaProGlyGly
NC_000962.3	335810	CCCGCCGGCGCCGCCGTTG	C	disruptive_inframe_deletion	Rv0278c	483_500delCAACGGCGGCGCCGGCGG	Asn162_Gly167del
NC_000962.3	336680	G	GCCGCC	frameshift_variant	PE_PGRS4	2393_2394insGGCGG	Asn799fs
NC_000962.3	1212335	TCGGCGGTGCCGGCGGTGTCGGCGGTGC	T	disruptive_inframe_deletion	PE_PGRS21	792_818delTGTCGGCGGTGCCGGCGGTGCCGGCGG	Val265_Gly273del
NC_000962.3	1217499	ACGGCGGTGCCGGCGGGCACGGCGCCGCCGCCGGAAACGGCTTAGCCGCGGGTAATGGCGTCAGCAGCAGCGGCGG	A	disruptive_inframe_deletion	PE_PGRS22	1044_1118delCGGGCACGGCGCCGCCGCCGGAAACGGCTTAGCCGCGGGTAATGGCGTCAGCAGCAGCGGCGGCGGCGGTGCCGG	Gly349_Gly373del
NC_000962.3	150894	C	CGG	frameshift_variant	PE_PGRS2	1363_1364insGG	Ala455fs
NC_000962.3	150898	C	CGG	frameshift_variant	PE_PGRS2	1366_1367insGG	Pro456fs
NC_000962.3	150899	C	CGGTCAGGGCGGTCAGGCGTTCGGCGCTAACAATATCGG	frameshift_variant	PE_PGRS2	1367_1368insGGTCAGGGCGGTCAGGCGTTCGGCGCTAACAATATCGG	Gly457fs
NC_000962.3	335810	CCCGCCGGCGCCGCCGTTG	C	disruptive_inframe_deletion	Rv0278c	483_500delCAACGGCGGCGCCGGCGG	Asn162_Gly167del
NC_000962.3	336680	G	GCCGCC	frameshift_variant	PE_PGRS4	2393_2394insGGCGG	Asn799fs
NC_000962.3	338218	TGCCGCCGGC	T	conservative_inframe_deletion	PE_PGRS4	847_855delGCCGGCGGC	Ala283_Gly285del
NC_000962.3	976897	TG	T	frameshift_variant	PPE13	1306delC	Gln436fs
NC_000962.3	1212335	TCGGCGGTGCCGGCGGTGTCGGCGGTGC	T	disruptive_inframe_deletion	PE_PGRS21	792_818delTGTCGGCGGTGCCGGCGGTGCCGGCGG	Val265_Gly273del
NC_000962.3	1213679	T	TCGGCGACGGCGGCGCCGGTGGCGGCGGGGCCGGCGGCATCGG	conservative_inframe_insertion	PE_PGRS21	2133_2134insGCCGGTGGCGGCGGGGCCGGCGGCATCGGCGGCGACGGCGGC	Gly711_Pro712insAlaGlyGlyGlyGlyAlaGlyGlyIleGlyGlyAspGlyGly
NC_000962.3	1992323	G	GC	frameshift_variant	wag22	254dupG	Ala86fs
NC_000962.3	2166311	G	GTGAACCGCCCCGGCATGTCCGGAGACTCCAGTT	conservative_inframe_insertion	PPE34	1000_1001insAACTGGAGTCTCCGGACATGCCGGGGCGGTTCA	Ala334delinsGluLeuGluSerProAspMetProGlyArgPheThr
NC_000962.3	2423336	CCCGCCGTTG	C	disruptive_inframe_deletion	PE_PGRS38	1494_1502delCAACGGCGG	Asn499_Gly501del
NC_000962.3	3201674	AGC	A	frameshift_variant	PPE45	345_346delGC	Leu116fs
NC_000962.3	3528971	T	TCGC	conservative_inframe_insertion	PPE53	190_192dupGCG	Ala64dup
NC_000962.3	3948541	AGGCGGCACC	A	disruptive_inframe_deletion	PE_PGRS57	2774_2782delCCGGCGGCA	Thr925_Gly927del
NC_000962.3	3948612	A	ACGGCGGCAC	disruptive_inframe_insertion	PE_PGRS57	2846_2854dupCCGGCGGCA	Thr949_Gly951dup
NC_000962.3	3949264	C	CCTAAACACCG	frameshift_variant	PE_PGRS57	3471_3472insCTAAACACCG	Met1158fs
NC_000962.3	976889	C	CTT	frameshift_variant	PPE13	1313_1314dupAA	Val439fs
NC_000962.3	336680	GGGGA	G	frameshift_variant	PE_PGRS4	2390_2393delTCCC	Val797fs
NC_000962.3	3894503	GGCC	G	disruptive_inframe_deletion	PPE60	84_86delCGC	Ala29del
NC_000962.3	335635	TGCCGCCAGCCCCGCCGGC	T	conservative_inframe_deletion	Rv0278c	658_675delGCCGGCGGGGCTGGCGGC	Ala220_Gly225del
NC_000962.3	335685	C	CCGCCGCCGGCGCCGCCGG	conservative_inframe_insertion	Rv0278c	608_625dupCCGGCGGCGCCGGCGGCG	Ala203_Gly208dup
NC_000962.3	335810	CCCGCCGGCGCCGCCGTTG	C	disruptive_inframe_deletion	Rv0278c	483_500delCAACGGCGGCGCCGGCGG	Asn162_Gly167del
NC_000962.3	336635	CCCGCCGTTG	C	disruptive_inframe_deletion	PE_PGRS4	2430_2438delCAACGGCGG	Asn811_Gly813del
NC_000962.3	336680	G	GCCGCC	frameshift_variant	PE_PGRS4	2393_2394insGGCGG	Asn799fs
NC_000962.3	362892	CCGG	C	conservative_inframe_deletion	PE_PGRS5	1573_1575delGGC	Gly525del
NC_000962.3	675245	T	TCCGGCCCCA	disruptive_inframe_insertion	PE_PGRS7	663_671dupTGGGGCCGG	Gly224_Gly225insGlyAlaGly
NC_000962.3	925342	C	CG	frameshift_variant	PE_PGRS12	398dupG	Ala135fs
NC_000962.3	1189184	GCGC	G	disruptive_inframe_deletion	PE_PGRS19	1238_1240delGCG	Gly413del
NC_000962.3	1213388	T	TCGGCGGCGGCGGCGGGGTCGGCGGCCTCGGCGGCTTGGGCACCGCCATAAACAATGTCGACGCCGGTTCCGGTGCCGGCGGCGGTGGCGGTGGTGCCGGGGGCACCGGCGGCACCGCAGGGTTGCTGTACGGCGTCGGCGGCGC	disruptive_inframe_insertion	PE_PGRS21	1846_1847insTCGGCGGCCTCGGCGGCTTGGGCACCGCCATAAACAATGTCGACGCCGGTTCCGGTGCCGGCGGCGGTGGCGGTGGTGCCGGGGGCACCGGCGGCACCGCAGGGTTGCTGTACGGCGTCGGCGGCGCCGGCGGCGGCGGCGGGG	Gly615_Ala616insValGlyGlyLeuGlyGlyLeuGlyThrAlaIleAsnAsnValAspAlaGlySerGlyAlaGlyGlyGlyGlyGlyGlyAlaGlyGlyThrGlyGlyThrAlaGlyLeuLeuTyrGlyValGlyGlyAlaGlyGlyGlyGlyGly
NC_000962.3	1992323	G	GC	frameshift_variant	wag22	254dupG	Ala86fs
NC_000962.3	3739472	A	ACCGCCGTCC	disruptive_inframe_insertion	PE_PGRS50	3294_3302dupGGACGGCGG	Gly1101_Ala1102insAspGlyGly
NC_000962.3	3928281	TAACGGCGGCAACGGCGGCAACGGCGGC	T	disruptive_inframe_deletion	PE_PGRS53	1752_1778delCGGCGGCAACGGCGGCAACGGCGGCAA	Gly585_Asn593del
NC_000962.3	3932752	C	CCGGCGGCACCGGCGGCACCGGCGGCGCGGCCGGCGCCGGCGGGGCCGGCGGAGCGGTTGGCACCGGTGGTACCGGTGGCGTTGTAGGCGACGTTGGTAACGCAGGGAT	disruptive_inframe_insertion	PE_PGRS54	1763_1764insCACCGGCGGCGCGGCCGGCGCCGGCGGGGCCGGCGGAGCGGTTGGCACCGGTGGTACCGGTGGCGTTGTAGGCGACGTTGGTAACGCAGGGATCGGCGGCACCGGCGG	Gly588_Lys589insThrGlyGlyAlaAlaGlyAlaGlyGlyAlaGlyGlyAlaValGlyThrGlyGlyThrGlyGlyValValGlyAspValGlyAsnAlaGlyIleGlyGlyThrGlyGly
NC_000962.3	4037187	G	GCCGCCGGGCGCGCCGGGGCCACCGTTT	disruptive_inframe_insertion	PE_PGRS59	863_864insAAACGGTGGCCCCGGCGCGCCCGGCGG	Gly288_Thr289insAsnGlyGlyProGlyAlaProGlyGly
NC_000962.3	336680	GGGGA	G	frameshift_variant	PE_PGRS4	2390_2393delTCCC	Val797fs
NC_000962.3	976897	T	TG	frameshift_variant	PPE13	1306dupC	Gln436fs
NC_000962.3	3948328	A	AGCCGGCGGG	conservative_inframe_insertion	PE_PGRS57	2545_2553dupGCCGGCGGG	Ala849_Gly851dup
NC_000962.3	336680	G	GCCGCC	frameshift_variant	PE_PGRS4	2393_2394insGGCGG	Asn799fs
NC_000962.3	976897	TG	T	frameshift_variant	PPE13	1306delC	Gln436fs
NC_000962.3	2165868	G	GCCCC	frameshift_variant	PPE34	1443_1444insGGGG	Pro482fs
NC_000962.3	2165874	CGAGT	C	frameshift_variant	PPE34	1434_1437delACTC	Val480fs
NC_000962.3	335810	CCCGCCGGCGCCGCCGTTG	C	disruptive_inframe_deletion	Rv0278c	483_500delCAACGGCGGCGCCGGCGG	Asn162_Gly167del
NC_000962.3	336680	G	GCCGCC	frameshift_variant	PE_PGRS4	2393_2394insGGCGG	Asn799fs
NC_000962.3	425342	GTGCCGGTATTGCCGA	G	disruptive_inframe_deletion	PPE8	9323_9337delTCGGCAATACCGGCA	Ile3108_Gly3112del
NC_000962.3	672485	ACCGGTCCCGCCGGCACCGCCGGCACCACCGGTGCCG	A	disruptive_inframe_deletion	PE_PGRS7	3396_3431delCGGCACCGGTGGTGCCGGCGGTGCCGGCGGGACCGG	Gly1133_Gly1144del
NC_000962.3	1021499	C	CCG	frameshift_variant	PE7	143_144dupCG	Val49fs
NC_000962.3	1618475	TGCCGCCGGTGCCGCCTGCGCCGCCAGCGCCGCCGGCGCCGGCGCTGCTGCCATTGCCGATGGTCAATGCGCTGGC	T	conservative_inframe_deletion	PE_PGRS26	1135_1209delGCCAGCGCATTGACCATCGGCAATGGCAGCAGCGCCGGCGCCGGCGGCGCTGGCGGCGCAGGCGGCACCGGCGGC	Ala379_Gly403del
NC_000962.3	1863348	TGCCGGCGCC	T	conservative_inframe_deletion	PE_PGRS30	2026_2034delGGCGCCGGC	Gly676_Gly678del
NC_000962.3	2163416	G	GTGAACCGCCCC	frameshift_variant	PPE34	3895_3896insGGGGCGGTTCA	Pro1299fs
NC_000962.3	3740384	A	AGCG	disruptive_inframe_insertion	PE_PGRS50	2390_2391insCGC	Ala797dup
NC_000962.3	3941687	ACCGGCGGCAACGCCGGCG	A	disruptive_inframe_deletion	PE_PGRS55	2081_2098delACGCCGGCGCCGGCGGCA	Asn694_Gly699del
NC_000962.3	333883	CGGCGCCGCG	C	conservative_inframe_deletion	Rv0278c	2419_2427delCGCGGCGCC	Arg807_Ala809del
NC_000962.3	335810	CCCGCCGGCGCCGCCGTTG	C	disruptive_inframe_deletion	Rv0278c	483_500delCAACGGCGGCGCCGGCGG	Asn162_Gly167del
NC_000962.3	336680	GGGGA	G	frameshift_variant	PE_PGRS4	2390_2393delTCCC	Val797fs
NC_000962.3	338600	GCCGCCGTTGCCGCCGGCC	G	disruptive_inframe_deletion	PE_PGRS4	456_473delGGCCGGCGGCAACGGCGG	Ala153_Gly158del
NC_000962.3	425510	TCGCCGATGTTGGCGCTGCCCAGGTTGTAGA	T	disruptive_inframe_deletion	PPE8	9140_9169delTCTACAACCTGGGCAGCGCCAACATCGGCG	Val3047_Gly3056del
NC_000962.3	429690	GGCCGGTGTTGAAGATGCCGGTGTTGACGTTGCCGGCGTTGAGCAAGCCGGTGTTGACGTC	G	conservative_inframe_deletion	PPE8	4930_4989delGACGTCAACACCGGCTTGCTCAACGCCGGCAACGTCAACACCGGCATCTTCAACACCGGC	Asp1644_Gly1663del
NC_000962.3	927910	ACGCCGTTGC	A	disruptive_inframe_deletion	PE_PGRS14	2567_2575delGCAACGGCG	Gly856_Gly858del
NC_000962.3	929017	AC	A	frameshift_variant	PE_PGRS14	1468delG	Val490fs
NC_000962.3	976897	T	TG	frameshift_variant	PPE13	1306dupC	Gln436fs
NC_000962.3	1189405	GCCGCCGTTGCCGGCACCGCCGGCGGTGCCGCCGCCGCCGCCGTTGCCGGCGTCA	G	disruptive_inframe_deletion	PE_PGRS19	966_1019delTGACGCCGGCAACGGCGGCGGCGGCGGCACCGCCGGCGGTGCCGGCAACGGCGG	Asp323_Gly340del
NC_000962.3	1189539	CCGGTTGGCTG	C	frameshift_variant	PE_PGRS19	876_885delCAGCCAACCG	Ser293fs
NC_000962.3	1189553	G	GT	frameshift_variant	PE_PGRS19	871_872insA	Pro291fs
NC_000962.3	1189566	CGGGA	C	frameshift_variant	PE_PGRS19	855_858delTCCC	Ser285fs
NC_000962.3	1189574	G	GACGC	frameshift_variant	PE_PGRS19	850_851insGCGT	Ala284fs
NC_000962.3	1189575	CTT	C	frameshift_variant	PE_PGRS19	848_849delAA	Gln283fs
NC_000962.3	1189581	CG	C	frameshift_variant	PE_PGRS19	843delC	Gly282fs
NC_000962.3	1189588	C	CTGA	disruptive_inframe_insertion	PE_PGRS19	836_837insTCA	Gly279_Ala280insGln
NC_000962.3	1217655	TCGGTGGCGCCGGCGGGGCCGGCGGGGA	T	disruptive_inframe_deletion	PE_PGRS22	1212_1238delGGACGGTGGCGCCGGCGGGGCCGGCGG	Asp405_Gly413del
NC_000962.3	1217738	AACGGCGGGGCCGGCGGCGACAGCGGCCGTGGCGGCACGGGCGGCGCCGGCGGCGAGGGCGGCGCCGCCGGGCTGCTGGTGGGCACCGGCGGGCACGGCGGTG	A	disruptive_inframe_deletion	PE_PGRS22	1289_1390del	Asp430_Gly463del
NC_000962.3	3729532	GCCCGACGCCGATCCGAGCAGCGGATCCGAGATCGCGTTGAGCACGCCCGACATGCCCGCGCCGAGGTTGTGGAAGCCCGACAACCCGCCGCCACCGCCGATGTTGAAGAAC	G	disruptive_inframe_deletion	PPE54	7293_7403del	Phe2432_Gly2468del
NC_000962.3	3744944	G	GAA	frameshift_variant	PPE55	8240_8241insTT	Gly2748fs
NC_000962.3	3744946	TGC	T	frameshift_variant	PPE55	8237_8238delGC	Ser2746fs
NC_000962.3	3766709	C	CTG	frameshift_variant	PPE56	393_394insCA	Ala132fs
NC_000962.3	3766713	CGT	C	frameshift_variant	PPE56	388_389delAC	Thr130fs
NC_000962.3	3802638	TCACCGGGGG	T	disruptive_inframe_deletion	PE_PGRS52	993_1001delGGGCACCGG	Gly332_Gly334del
NC_000962.3	3927057	TAACGGCGGCGCGGGTGGCGCCGGCGGCAGCGGCGGCGCCGCCGGCGGC	T	disruptive_inframe_deletion	PE_PGRS53	498_545delCGCGGGTGGCGCCGGCGGCAGCGGCGGCGCCGCCGGCGGCAACGGCGG	Ala167_Gly182del
NC_000962.3	3928207	CCCGGCGGGG	C	disruptive_inframe_deletion	PE_PGRS53	1670_1678delGCGGGGCCG	Gly557_Ala559del
NC_000962.3	3928318	A	AGC	frameshift_variant	PE_PGRS53	1750_1751insGC	Asn584fs
NC_000962.3	3928319	A	AGCATTCT	frameshift_variant	PE_PGRS53	1751_1752insGCATTCT	Asn584fs
NC_000962.3	3930438	GGCCGGCGGC	G	disruptive_inframe_deletion	PE_PGRS53	3872_3880delCCGGCGGCG	Ala1291_Gly1293del
NC_000962.3	3930457	ACCGGCGGGG	A	disruptive_inframe_deletion	PE_PGRS53	3890_3898delCCGGCGGGG	Thr1297_Asp1300delinsAsn
NC_000962.3	3948612	A	ACGGCGGCAC	disruptive_inframe_insertion	PE_PGRS57	2846_2854dupCCGGCGGCA	Thr949_Gly951dup
NC_000962.3	3949684	GGGCGGCACCGGGGGCGACGGCGGCAACGCAGGCACCGGCGCCGGCGACCCCGGCAAAGGCGGCACCGGCGGCACC	G	disruptive_inframe_deletion	PE_PGRS57	3903_3977delGGGCGACGGCGGCAACGCAGGCACCGGCGCCGGCGACCCCGGCAAAGGCGGCACCGGCGGCACCGGCGGCACCGG	Gly1302_Gly1326del
NC_000962.3	334114	CG	C	frameshift_variant	Rv0278c	2196delC	Gly733fs
NC_000962.3	335810	CCCGCCGGCGCCGCCGTTG	C	disruptive_inframe_deletion	Rv0278c	483_500delCAACGGCGGCGCCGGCGG	Asn162_Gly167del
NC_000962.3	336680	G	GCCGCC	frameshift_variant	PE_PGRS4	2393_2394insGGCGG	Asn799fs
NC_000962.3	929303	CA	C	frameshift_variant	PE_PGRS14	1182delT	Gly395fs
NC_000962.3	1212144	CGCCGGCGGTGCCGGCGGCCTCGGCGTAGCGCCCGGCGTGCCCGGCGGCGCCGGCGGT	C	disruptive_inframe_deletion	PE_PGRS21	594_650delTGCCGGCGGCCTCGGCGTAGCGCCCGGCGTGCCCGGCGGCGCCGGCGGTGCCGGCGG	Ala199_Gly217del
NC_000962.3	1212335	TCGGCGGTGCCGGCGGTGTCGGCGGTGC	T	disruptive_inframe_deletion	PE_PGRS21	792_818delTGTCGGCGGTGCCGGCGGTGCCGGCGG	Val265_Gly273del
NC_000962.3	3739632	ACGGCGCCGCCACCGC	A	disruptive_inframe_deletion	PE_PGRS50	3128_3142delGCGGTGGCGGCGCCG	Gly1043_Ala1047del
NC_000962.3	3939650	TCCG	T	disruptive_inframe_deletion	PE_PGRS55	44_46delCCG	Ala15del
NC_000962.3	3944278	ACGGCGGCAC	A	conservative_inframe_deletion	PE_PGRS56	484_492delACCGGCGGC	Thr162_Gly164del
NC_000962.3	3948541	AGGCGGCACC	A	disruptive_inframe_deletion	PE_PGRS57	2774_2782delCCGGCGGCA	Thr925_Gly927del
NC_000962.3	335810	CCCGCCGGCGCCGCCGTTG	C	disruptive_inframe_deletion	Rv0278c	483_500delCAACGGCGGCGCCGGCGG	Asn162_Gly167del
NC_000962.3	336680	G	GCCGCC	frameshift_variant	PE_PGRS4	2393_2394insGGCGG	Asn799fs
NC_000962.3	338218	TGCCGCCGGC	T	conservative_inframe_deletion	PE_PGRS4	847_855delGCCGGCGGC	Ala283_Gly285del
NC_000962.3	976897	TG	T	frameshift_variant	PPE13	1306delC	Gln436fs
NC_000962.3	1212335	TCGGCGGTGCCGGCGGTGTCGGCGGTGC	T	disruptive_inframe_deletion	PE_PGRS21	792_818delTGTCGGCGGTGCCGGCGGTGCCGGCGG	Val265_Gly273del
NC_000962.3	1212632	G	GCAC	conservative_inframe_insertion	PE_PGRS21	1074_1075insACC	Gly358_Ala359insThr
NC_000962.3	1212638	G	GGCTGTT	disruptive_inframe_insertion	PE_PGRS21	1079_1080insGCTGTT	Gly360_Gly361insLeuPhe
NC_000962.3	1607225	CT	C	frameshift_variant	PE16	842delT	Phe281fs
NC_000962.3	3740683	T	TGCCGCCGTTGCCGCCGGCACCGCCGGCGCCCTGGTTGATGGCCAAGGTCACGTCACCGGCGGC	conservative_inframe_insertion	PE_PGRS50	2091_2092insGCCGCCGGTGACGTGACCTTGGCCATCAACCAGGGCGCCGGCGGTGCCGGCGGCAACGGCGGC	Gly697_Asn698insAlaAlaGlyAspValThrLeuAlaIleAsnGlnGlyAlaGlyGlyAlaGlyGlyAsnGlyGly
NC_000962.3	3847296	C	CGAGG	frameshift_variant	PPE59	132_133insGAGG	Thr45fs
NC_000962.3	3847297	AC	A	frameshift_variant	PPE59	135delC	Asp46fs
NC_000962.3	3847301	ACAG	A	disruptive_inframe_deletion	PPE59	138_140delCAG	Asp46_Arg47delinsGlu
NC_000962.3	3934664	CGGCGGCCAA	C	disruptive_inframe_deletion	PE_PGRS54	3675_3683delCCAAGGCGG	Gln1226_Gly1228del
NC_000962.3	3948392	G	GCCGGCGGCA	conservative_inframe_insertion	PE_PGRS57	2602_2610dupGGCGGCACC	Gly868_Thr870dup
NC_000962.3	3948541	AGGCGGCACC	A	disruptive_inframe_deletion	PE_PGRS57	2774_2782delCCGGCGGCA	Thr925_Gly927del
NC_000962.3	3948612	A	ACGGCGGCAC	disruptive_inframe_insertion	PE_PGRS57	2846_2854dupCCGGCGGCA	Thr949_Gly951dup
NC_000962.3	308018	AC	A	frameshift_variant	PPE2	1529delG	Gly510fs
NC_000962.3	335810	CCCGCCGGCGCCGCCGTTG	C	disruptive_inframe_deletion	Rv0278c	483_500delCAACGGCGGCGCCGGCGG	Asn162_Gly167del
NC_000962.3	336680	G	GCCGCC	frameshift_variant	PE_PGRS4	2393_2394insGGCGG	Asn799fs
NC_000962.3	338513	C	CCCGCCGGCGCCGCCGGCGCCGCCGGTCCCCGTGCTGGCCCTCCCGCCGGCG	disruptive_inframe_insertion	PE_PGRS4	510_560dupCGCCGGCGGGAGGGCCAGCACGGGGACCGGCGGCGCCGGCGGCGCCGGCGG	Gly187_Ala188insAlaGlyGlyArgAlaSerThrGlyThrGlyGlyAlaGlyGlyAlaGlyGly
NC_000962.3	976897	T	TGGG	conservative_inframe_insertion	PPE13	1304_1306dupCCC	Pro435dup
NC_000962.3	1212632	G	GCAC	conservative_inframe_insertion	PE_PGRS21	1074_1075insACC	Gly358_Ala359insThr
NC_000962.3	1212638	G	GGCTGTT	disruptive_inframe_insertion	PE_PGRS21	1079_1080insGCTGTT	Gly360_Gly361insLeuPhe
NC_000962.3	1572680	G	GC	frameshift_variant	PE_PGRS25	1177dupG	Ala393fs
NC_000962.3	1573188	A	AC	frameshift_variant	PE_PGRS25	669dupG	Ser224fs
NC_000962.3	1992323	G	GC	frameshift_variant	wag22	254dupG	Ala86fs
NC_000962.3	3941491	A	AGGCGGCGAC	disruptive_inframe_insertion	PE_PGRS55	1880_1881insCGACGGCGG	Gly627_Ala628insAspGlyGly
NC_000962.3	3948541	AGGCGGCACC	A	disruptive_inframe_deletion	PE_PGRS57	2774_2782delCCGGCGGCA	Thr925_Gly927del
NC_000962.3	3948612	A	ACGGCGGCAC	disruptive_inframe_insertion	PE_PGRS57	2846_2854dupCCGGCGGCA	Thr949_Gly951dup
NC_000962.3	336680	GGGGA	G	frameshift_variant	PE_PGRS4	2390_2393delTCCC	Val797fs
NC_000962.3	976889	C	CT	frameshift_variant	PPE13	1314dupA	Val439fs
NC_000962.3	1188811	TCCGCCGGCG	T	disruptive_inframe_deletion	PE_PGRS19	1605_1613delCGCCGGCGG	Ala536_Gly538del
NC_000962.3	1212144	CGCCGGCGGTGCCGGCGGCCTCGGCGTAGCGCCCGGCGTGCCCGGCGGCGCCGGCGGT	C	disruptive_inframe_deletion	PE_PGRS21	594_650delTGCCGGCGGCCTCGGCGTAGCGCCCGGCGTGCCCGGCGGCGCCGGCGGTGCCGGCGG	Ala199_Gly217del
NC_000962.3	1212335	TCGGCGGTGCCGGCGGTGTCGGCGGTGC	T	disruptive_inframe_deletion	PE_PGRS21	792_818delTGTCGGCGGTGCCGGCGGTGCCGGCGG	Val265_Gly273del
NC_000962.3	1991991	GC	G	frameshift_variant	wag22	586delG	Ala196fs
NC_000962.3	1992323	G	GC	frameshift_variant	wag22	254dupG	Ala86fs
NC_000962.3	3927105	CAACGGCGGT	C	disruptive_inframe_deletion	PE_PGRS53	546_554delTAACGGCGG	Asn183_Gly185del
NC_000962.3	3928186	AC	A	frameshift_variant	PE_PGRS53	1623delC	Gly542fs
NC_000962.3	3941687	ACCGGCGGCAACGCCGGCG	A	disruptive_inframe_deletion	PE_PGRS55	2081_2098delACGCCGGCGCCGGCGGCA	Asn694_Gly699del
NC_000962.3	336680	G	GCCGCC	frameshift_variant	PE_PGRS4	2393_2394insGGCGG	Asn799fs
NC_000962.3	1864078	G	GCCGCCGGCC	disruptive_inframe_insertion	PE_PGRS30	1296_1304dupGGCCGGCGG	Gly435_Val436insAlaGlyGly
NC_000962.3	3978102	G	GGAT	conservative_inframe_insertion	PPE63	46_48dupATG	Met16dup
NC_000962.3	336635	CCCGCCGTTG	C	disruptive_inframe_deletion	PE_PGRS4	2430_2438delCAACGGCGG	Asn811_Gly813del
NC_000962.3	336680	G	GCCGCC	frameshift_variant	PE_PGRS4	2393_2394insGGCGG	Asn799fs
NC_000962.3	362892	CCGG	C	conservative_inframe_deletion	PE_PGRS5	1573_1575delGGC	Gly525del
NC_000962.3	673342	C	CGTTGCCGTT	conservative_inframe_insertion	PE_PGRS7	2574_2575insAACGGCAAC	Ile858_Gly859insAsnGlyAsn
NC_000962.3	675245	T	TCCGGCCCCA	disruptive_inframe_insertion	PE_PGRS7	663_671dupTGGGGCCGG	Gly224_Gly225insGlyAlaGly
NC_000962.3	925342	C	CG	frameshift_variant	PE_PGRS12	398dupG	Ala135fs
NC_000962.3	1189184	GCGC	G	disruptive_inframe_deletion	PE_PGRS19	1238_1240delGCG	Gly413del
NC_000962.3	1213388	T	TCGGCGGCGGCGGCGGGGTCGGCGGCCTCGGCGGCTTGGGCACCGCCATAAACAATGTCGACGCCGGTTCCGGTGCCGGCGGCGGTGGCGGTGGTGCCGGGGGCACCGGCGGCACCGCAGGGTTGCTGTACGGCGTCGGCGGCGC	disruptive_inframe_insertion	PE_PGRS21	1846_1847insTCGGCGGCCTCGGCGGCTTGGGCACCGCCATAAACAATGTCGACGCCGGTTCCGGTGCCGGCGGCGGTGGCGGTGGTGCCGGGGGCACCGGCGGCACCGCAGGGTTGCTGTACGGCGTCGGCGGCGCCGGCGGCGGCGGCGGGG	Gly615_Ala616insValGlyGlyLeuGlyGlyLeuGlyThrAlaIleAsnAsnValAspAlaGlySerGlyAlaGlyGlyGlyGlyGlyGlyAlaGlyGlyThrGlyGlyThrAlaGlyLeuLeuTyrGlyValGlyGlyAlaGlyGlyGlyGlyGly
NC_000962.3	1864924	A	ACCGCCGGCCCCGCCGTCGGGTCCGCCGGCCCCGCCGTCGGGT	disruptive_inframe_insertion	PE_PGRS30	458_459insACCCGACGGCGGGGCCGGCGGACCCGACGGCGGGGCCGGCGG	Gly153_Asn154insProAspGlyGlyAlaGlyGlyProAspGlyGlyAlaGlyGly
NC_000962.3	1990551	G	GC	frameshift_variant	wag22	2026dupG	Ala676fs
NC_000962.3	3732673	AAACCCGACATTGCCC	A	disruptive_inframe_deletion	PPE54	4248_4262delGGGCAATGTCGGGTT	Leu1416_Gly1420del
NC_000962.3	3739472	A	ACCGCCGTCC	disruptive_inframe_insertion	PE_PGRS50	3294_3302dupGGACGGCGG	Gly1101_Ala1102insAspGlyGly
NC_000962.3	4036925	G	GGCCGCCCGC	conservative_inframe_insertion	PE_PGRS59	1117_1125dupGCGGGCGGC	Gly375_Leu376insAlaGlyGly
NC_000962.3	4037187	G	GCCGCCGGGCGCGCCGGGGCCACCGTTT	disruptive_inframe_insertion	PE_PGRS59	863_864insAAACGGTGGCCCCGGCGCGCCCGGCGG	Gly288_Thr289insAsnGlyGlyProGlyAlaProGlyGly
NC_000962.3	335810	CCCGCCGGCGCCGCCGTTG	C	disruptive_inframe_deletion	Rv0278c	483_500delCAACGGCGGCGCCGGCGG	Asn162_Gly167del
NC_000962.3	336680	G	GCCGCC	frameshift_variant	PE_PGRS4	2393_2394insGGCGG	Asn799fs
NC_000962.3	1992323	G	GC	frameshift_variant	wag22	254dupG	Ala86fs
NC_000962.3	3162839	GGGCC	G	frameshift_variant	PE_PGRS48	576_579delCGGC	Gly194fs
NC_000962.3	335810	CCCGCCGGCGCCGCCGTTG	C	disruptive_inframe_deletion	Rv0278c	483_500delCAACGGCGGCGCCGGCGG	Asn162_Gly167del
NC_000962.3	336680	G	GCCGCC	frameshift_variant	PE_PGRS4	2393_2394insGGCGG	Asn799fs
NC_000962.3	976897	T	TGG	frameshift_variant	PPE13	1305_1306dupCC	Gln436fs
NC_000962.3	1212335	TCGGCGGTGCCGGCGGTGTCGGCGGTGC	T	disruptive_inframe_deletion	PE_PGRS21	792_818delTGTCGGCGGTGCCGGCGGTGCCGGCGG	Val265_Gly273del
NC_000962.3	1212632	G	GCAC	conservative_inframe_insertion	PE_PGRS21	1074_1075insACC	Gly358_Ala359insThr
NC_000962.3	1212638	G	GGCTGTT	disruptive_inframe_insertion	PE_PGRS21	1079_1080insGCTGTT	Gly360_Gly361insLeuPhe
NC_000962.3	1213007	C	CCGGTGGGGCCGGAGGCAA	conservative_inframe_insertion	PE_PGRS21	1474_1491dupGCCGGAGGCAACGGTGGG	Ala492_Gly497dup
NC_000962.3	1636153	T	TGCCGCCGGCCCCGCCGGCGCCGCCCAATCCACCGAAGCCCCTCCCTTCGGTGGGGTCGCTGCCGCCGTCGCCGCCGTCACCGCCCTTGCCGCCGGCCCCGCCGTCGCCGCCGGCTCCGGCGGTGCCGTCGCCGCCCTGGCCGCCGGCCCCGCCGTCGCCGCCGGCTCCGGCGGTGCCGTCGCCGCCCTG	conservative_inframe_insertion	PE_PGRS28	2076_2077insCAGGGCGGCGACGGCACCGCCGGAGCCGGCGGCGACGGCGGGGCCGGCGGCCAGGGCGGCGACGGCACCGCCGGAGCCGGCGGCGACGGCGGGGCCGGCGGCAAGGGCGGTGACGGCGGCGACGGCGGCAGCGACCCCACCGAAGGGAGGGGCTTCGGTGGATTGGGCGGCGCCGGCGGGGCCGGCGGC	Gly692_Lys693insGlnGlyGlyAspGlyThrAlaGlyAlaGlyGlyAspGlyGlyAlaGlyGlyGlnGlyGlyAspGlyThrAlaGlyAlaGlyGlyAspGlyGlyAlaGlyGlyLysGlyGlyAspGlyGlyAspGlyGlySerAspProThrGluGlyArgGlyPheGlyGlyLeuGlyGlyAlaGlyGlyAlaGlyGly
NC_000962.3	2165868	G	GCCCC	frameshift_variant	PPE34	1443_1444insGGGG	Pro482fs
NC_000962.3	2165874	CGAGT	C	frameshift_variant	PPE34	1434_1437delACTC	Val480fs
NC_000962.3	3934664	C	CGGCGGCCAA	disruptive_inframe_insertion	PE_PGRS54	3675_3683dupCCAAGGCGG	Gly1228_Ala1229insGlnGlyGly
NC_000962.3	3946796	A	ATGGGGGGTG	disruptive_inframe_insertion	PE_PGRS57	1003_1004insTGGGGGGTG	Thr335delinsMetGlyGlyAla
NC_000962.3	3948255	ACGGCGGAGC	A	disruptive_inframe_deletion	PE_PGRS57	2469_2477delAGCCGGCGG	Ala824_Gly826del
NC_000962.3	3948612	A	ACGGCGGCAC	disruptive_inframe_insertion	PE_PGRS57	2846_2854dupCCGGCGGCA	Thr949_Gly951dup
NC_000962.3	3949266	T	TAAACACCGACGGACTCAGCAGCGCCACCA	frameshift_variant	PE_PGRS57	3473_3474insAAACACCGACGGACTCAGCAGCGCCACCA	Met1158fs
NC_000962.3	150903	C	CGGTCAGGGCGGTCAGGCGTTCGGCGCTA	frameshift_variant	PE_PGRS2	1371_1372insGGTCAGGGCGGTCAGGCGTTCGGCGCTA	Thr458fs
NC_000962.3	150905	C	CAATAT	frameshift_variant	PE_PGRS2	1373_1374insAATAT	Gly459fs
NC_000962.3	335810	CCCGCCGGCGCCGCCGTTG	C	disruptive_inframe_deletion	Rv0278c	483_500delCAACGGCGGCGCCGGCGG	Asn162_Gly167del
NC_000962.3	336680	GGGGA	G	frameshift_variant	PE_PGRS4	2390_2393delTCCC	Val797fs
NC_000962.3	369674	TGCCGATATTGTTGCTGCCGGTGTTGGCAAA	T	conservative_inframe_deletion	PPE5	3061_3090delTTTGCCAACACCGGCAGCAACAATATCGGC	Phe1021_Gly1030del
NC_000962.3	531550	CTGCCGATGTTGCCGGTGCCGGTGTTGCCGCTGCCGATGTTGTTGTTGCCGATGTTGTTGT	C	disruptive_inframe_deletion	PPE10	605_664delACAACAACATCGGCAACAACAACATCGGCAGCGGCAACACCGGCACCGGCAACATCGGCA	Asn202_Gly221del
NC_000962.3	1562803	ACC	A	frameshift_variant	PPE20	1037_1038delCC	Pro346fs
NC_000962.3	1619015	C	CG	frameshift_variant	PE_PGRS26	669dupC	Val224fs
NC_000962.3	1856086	AGGC	A	conservative_inframe_deletion	PE17	325_327delGCG	Ala109del
NC_000962.3	335810	CCCGCCGGCGCCGCCGTTG	C	disruptive_inframe_deletion	Rv0278c	483_500delCAACGGCGGCGCCGGCGG	Asn162_Gly167del
NC_000962.3	336680	G	GCCGCC	frameshift_variant	PE_PGRS4	2393_2394insGGCGG	Asn799fs
NC_000962.3	976897	TG	T	frameshift_variant	PPE13	1306delC	Gln436fs
NC_000962.3	1631477	GGCCGCCGGGGCCGCCGTTTCCGCCGCTGGCAGCGCCGTGGCCGCCGTGACCGCCGTTGCCGCCGTCGTGCAGGATGCTGCCGGCCGGCCCCGCCTTGCCTGCGGTGGAGCCGGT	G	conservative_inframe_deletion	PE_PGRS27	3037_3150del	Thr1013_Gly1050del
NC_000962.3	1636143	G	GCGCCGCCCTTGCCGCCGGCCCCGCCGGCGCCGCCCAATCCACCGAAGCCCCTCCCTTCGGTGGGGTCGCTGCCGCCGTCGCCGCCGTCACCGCCCTTGCCGCCGGCCCCGCCGTCGCCGCCGGCTCCGGCGGTGCCGT	conservative_inframe_insertion	PE_PGRS28	2086_2087insACGGCACCGCCGGAGCCGGCGGCGACGGCGGGGCCGGCGGCAAGGGCGGTGACGGCGGCGACGGCGGCAGCGACCCCACCGAAGGGAGGGGCTTCGGTGGATTGGGCGGCGCCGGCGGGGCCGGCGGCAAGGGCGGCG	Gly695_Ala696insAspGlyThrAlaGlyAlaGlyGlyAspGlyGlyAlaGlyGlyLysGlyGlyAspGlyGlyAspGlyGlySerAspProThrGluGlyArgGlyPheGlyGlyLeuGlyGlyAlaGlyGlyAlaGlyGlyLysGlyGly
NC_000962.3	1637693	GCCGGCCCCA	G	disruptive_inframe_deletion	PE_PGRS28	528_536delTGGGGCCGG	Gly177_Gly179del
NC_000962.3	3377346	G	GC	frameshift_variant	PPE46	897dupG	Pro300fs
NC_000962.3	3752456	GATATTGCCGAAACCGAAATTCCCGCTACCGGCGTTGGCAGCACCCAAAT	G	frameshift_variant	PPE55	680_728delATTTGGGTGCTGCCAACGCCGGTAGCGGGAATTTCGGTTTCGGCAATAT	Asn227fs
NC_000962.3	335810	CCCGCCGGCGCCGCCGTTG	C	disruptive_inframe_deletion	Rv0278c	483_500delCAACGGCGGCGCCGGCGG	Asn162_Gly167del
NC_000962.3	336680	G	GCCGCC	frameshift_variant	PE_PGRS4	2393_2394insGGCGG	Asn799fs
NC_000962.3	673141	T	TGCCGTTGCC	conservative_inframe_insertion	PE_PGRS7	2767_2775dupGGCAACGGC	Gly925_Ser926insGlyAsnGly
NC_000962.3	927081	CCGG	C	disruptive_inframe_deletion	PE_PGRS13	1731_1733delCGG	Gly578del
NC_000962.3	1212335	TCGGCGGTGCCGGCGGTGTCGGCGGTGC	T	disruptive_inframe_deletion	PE_PGRS21	792_818delTGTCGGCGGTGCCGGCGGTGCCGGCGG	Val265_Gly273del
NC_000962.3	1992323	G	GC	frameshift_variant	wag22	254dupG	Ala86fs
NC_000962.3	2381381	TG	T	frameshift_variant	PPE37	317delG	Gly106fs
NC_000962.3	3739537	GACCGCCGGCGCCGCCTGGGCCACCCAACCCGGTGCTAGCGAAGCCGCCGGCACCGCCATTGCCGCCAGCGCCGCCCGTTGTCGCGGCGACGTCAACGGCGCCGCC	G	conservative_inframe_deletion	PE_PGRS50	3133_3237del	Gly1045_Gly1079del
NC_000962.3	3742156	TAGCGCCGGTCCCGCCGGCCCCGCCGGCCCCGCCGTTGCCGTTCAACCACCCGCCGGATCCGCCGACACCGCCGGC	T	conservative_inframe_deletion	PE_PGRS50	544_618delGCCGGCGGTGTCGGCGGATCCGGCGGGTGGTTGAACGGCAACGGCGGGGCCGGCGGGGCCGGCGGGACCGGCGCT	Ala182_Ala206del
NC_000962.3	3935114	CAA	C	frameshift_variant	PE_PGRS54	4111_4112delAA	Asn1371fs
NC_000962.3	3948541	AGGCGGCACC	A	disruptive_inframe_deletion	PE_PGRS57	2774_2782delCCGGCGGCA	Thr925_Gly927del
NC_000962.3	3949266	T	TAAACACCGACGGACTCA	frameshift_variant	PE_PGRS57	3473_3474insAAACACCGACGGACTCA	Met1158fs
NC_000962.3	3949812	ACGGCGGCAC	A	disruptive_inframe_deletion	PE_PGRS57	4055_4063delCCGGCGGCA	Thr1352_Gly1354del
NC_000962.3	4037187	G	GCCGCCGGTC	disruptive_inframe_insertion	PE_PGRS59	855_863dupGACCGGCGG	Gly288_Thr289insThrGlyGly
NC_000962.3	335810	CCCGCCGGCGCCGCCGTTG	C	disruptive_inframe_deletion	Rv0278c	483_500delCAACGGCGGCGCCGGCGG	Asn162_Gly167del
NC_000962.3	336680	G	GCCGCC	frameshift_variant	PE_PGRS4	2393_2394insGGCGG	Asn799fs
NC_000962.3	1212324	TGCCGGCG	T	frameshift_variant	PE_PGRS21	767_773delCCGGCGG	Ala256fs
NC_000962.3	1212333	TGTCGGCGGTGCCGGCGGTGTCGGCGGTGC	T	frameshift_variant	PE_PGRS21	775_803delGTCGGCGGTGCCGGCGGTGTCGGCGGTGC	Val259fs
NC_000962.3	2165868	G	GCCCC	frameshift_variant	PPE34	1443_1444insGGGG	Pro482fs
NC_000962.3	2165874	CGAGT	C	frameshift_variant	PPE34	1434_1437delACTC	Val480fs
NC_000962.3	3738475	CGCCGGCCGCGCCGGCGCCGCCCGTGGT	C	conservative_inframe_deletion	PE_PGRS50	4273_4299delACCACGGGCGGCGCCGGCGCGGCCGGC	Thr1425_Gly1433del
NC_000962.3	3941687	ACCGGCGGCAACGCCGGCG	A	disruptive_inframe_deletion	PE_PGRS55	2081_2098delACGCCGGCGCCGGCGGCA	Asn694_Gly699del
NC_000962.3	3946796	A	ATGGGGGGTG	disruptive_inframe_insertion	PE_PGRS57	1003_1004insTGGGGGGTG	Thr335delinsMetGlyGlyAla
NC_000962.3	3948541	AGGCGGCACC	A	disruptive_inframe_deletion	PE_PGRS57	2774_2782delCCGGCGGCA	Thr925_Gly927del
NC_000962.3	3948612	A	ACGGCGGCAC	disruptive_inframe_insertion	PE_PGRS57	2846_2854dupCCGGCGGCA	Thr949_Gly951dup
NC_000962.3	335810	CCCGCCGGCGCCGCCGTTG	C	disruptive_inframe_deletion	Rv0278c	483_500delCAACGGCGGCGCCGGCGG	Asn162_Gly167del
NC_000962.3	336680	G	GCCGCC	frameshift_variant	PE_PGRS4	2393_2394insGGCGG	Asn799fs
NC_000962.3	362892	CCGG	C	conservative_inframe_deletion	PE_PGRS5	1573_1575delGGC	Gly525del
NC_000962.3	2165868	G	GCCCC	frameshift_variant	PPE34	1443_1444insGGGG	Pro482fs
NC_000962.3	2165874	CGAGT	C	frameshift_variant	PPE34	1434_1437delACTC	Val480fs
NC_000962.3	3740513	CTTGCCGCCGTCACCGCCGTTGCCGCCCGCGACGGTGGGGCTGGCGCCGTTGCCGCCG	C	disruptive_inframe_deletion	PE_PGRS50	2205_2261delCGGCGGCAACGGCGCCAGCCCCACCGTCGCGGGCGGCAACGGCGGTGACGGCGGCAA	Asn735_Gly753del
NC_000962.3	3843495	AAGT	A	disruptive_inframe_deletion	PPE58	461_463delAGT	Lys154_Leu155delinsMet
NC_000962.3	3843500	G	GCA	frameshift_variant	PPE58	465_466insCA	Asp156fs
NC_000962.3	3843502	A	AG	frameshift_variant	PPE58	467_468insG	Asp156fs
NC_000962.3	3843506	GATT	G	conservative_inframe_deletion	PPE58	472_474delATT	Ile158del
NC_000962.3	3843512	C	CAGACTCT	frameshift_variant	PPE58	477_478insAGACTCT	Ala160fs
NC_000962.3	3843555	C	CCAGAGGGGT	stop_gained&disruptive_inframe_insertion	PPE58	520_521insCAGAGGGGT	Gln174delinsProGluGlyTer
NC_000962.3	3978115	TG	T	frameshift_variant	PPE63	63delG	Ser24fs
NC_000962.3	335810	CCCGCCGGCGCCGCCGTTG	C	disruptive_inframe_deletion	Rv0278c	483_500delCAACGGCGGCGCCGGCGG	Asn162_Gly167del
NC_000962.3	336680	G	GCCGCC	frameshift_variant	PE_PGRS4	2393_2394insGGCGG	Asn799fs
NC_000962.3	1189734	CGACG	C	frameshift_variant	PE_PGRS19	687_690delCGTC	Val230fs
NC_000962.3	1212335	TCGGCGGTGCCGGCGGTGTCGGCGGTGC	T	disruptive_inframe_deletion	PE_PGRS21	792_818delTGTCGGCGGTGCCGGCGGTGCCGGCGG	Val265_Gly273del
NC_000962.3	1573123	A	ACCC	disruptive_inframe_insertion	PE_PGRS25	732_734dupGGG	Gly245dup
NC_000962.3	3948541	AGGCGGCACC	A	disruptive_inframe_deletion	PE_PGRS57	2774_2782delCCGGCGGCA	Thr925_Gly927del
NC_000962.3	335810	CCCGCCGGCGCCGCCGTTG	C	disruptive_inframe_deletion	Rv0278c	483_500delCAACGGCGGCGCCGGCGG	Asn162_Gly167del
NC_000962.3	336680	G	GCCGCC	frameshift_variant	PE_PGRS4	2393_2394insGGCGG	Asn799fs
NC_000962.3	976897	T	TG	frameshift_variant	PPE13	1306dupC	Gln436fs
NC_000962.3	1212335	TCGGCGGTGCCGGCGGTGTCGGCGGTGC	T	disruptive_inframe_deletion	PE_PGRS21	792_818delTGTCGGCGGTGCCGGCGGTGCCGGCGG	Val265_Gly273del
NC_000962.3	2165868	G	GCCCC	frameshift_variant	PPE34	1443_1444insGGGG	Pro482fs
NC_000962.3	2165874	CGAGT	C	frameshift_variant	PPE34	1434_1437delACTC	Val480fs
NC_000962.3	3934664	C	CGGCGGCCAA	disruptive_inframe_insertion	PE_PGRS54	3675_3683dupCCAAGGCGG	Gly1228_Ala1229insGlnGlyGly
NC_000962.3	3948612	A	ACGGCGGCAC	disruptive_inframe_insertion	PE_PGRS57	2846_2854dupCCGGCGGCA	Thr949_Gly951dup
NC_000962.3	4037187	G	GCCGCCGGTC	disruptive_inframe_insertion	PE_PGRS59	855_863dupGACCGGCGG	Gly288_Thr289insThrGlyGly
NC_000962.3	335810	CCCGCCGGCGCCGCCGTTG	C	disruptive_inframe_deletion	Rv0278c	483_500delCAACGGCGGCGCCGGCGG	Asn162_Gly167del
NC_000962.3	336680	G	GCCGCC	frameshift_variant	PE_PGRS4	2393_2394insGGCGG	Asn799fs
NC_000962.3	336771	T	TTGCCGCCGACCCCGCCCTTGGCGG	conservative_inframe_insertion	PE_PGRS4	2302_2303insCCGCCAAGGGCGGGGTCGGCGGCA	Asp768delinsAlaAlaLysGlyGlyValGlyGlyAsn
NC_000962.3	427310	TTGCCGAGGTTTGCACTGCCGAGGTTTGCAC	T	disruptive_inframe_deletion	PPE8	7340_7369delGTGCAAACCTCGGCAGTGCAAACCTCGGCA	Ser2447_Gly2456del
NC_000962.3	976897	T	TG	frameshift_variant	PPE13	1306dupC	Gln436fs
NC_000962.3	1864078	G	GCCGCCGGCC	disruptive_inframe_insertion	PE_PGRS30	1296_1304dupGGCCGGCGG	Gly435_Val436insAlaGlyGly
NC_000962.3	2423585	ACCGCCGATG	A	disruptive_inframe_deletion	PE_PGRS38	1245_1253delCATCGGCGG	Ile416_Gly418del
NC_000962.3	3741963	G	GC	frameshift_variant	PE_PGRS50	811dupG	Ala271fs
NC_000962.3	335810	CCCGCCGGCGCCGCCGTTG	C	disruptive_inframe_deletion	Rv0278c	483_500delCAACGGCGGCGCCGGCGG	Asn162_Gly167del
NC_000962.3	336680	G	GCCGCC	frameshift_variant	PE_PGRS4	2393_2394insGGCGG	Asn799fs
NC_000962.3	1212335	TCGGCGGTGCCGGCGGTGTCGGCGGTGC	T	disruptive_inframe_deletion	PE_PGRS21	792_818delTGTCGGCGGTGCCGGCGGTGCCGGCGG	Val265_Gly273del
NC_000962.3	1212632	G	GCAC	conservative_inframe_insertion	PE_PGRS21	1074_1075insACC	Gly358_Ala359insThr
NC_000962.3	1212638	G	GGCTGTT	disruptive_inframe_insertion	PE_PGRS21	1079_1080insGCTGTT	Gly360_Gly361insLeuPhe
NC_000962.3	1573211	GCGGCGCCGC	G	disruptive_inframe_deletion	PE_PGRS25	638_646delGCGGCGCCG	Gly213_Ala215del
NC_000962.3	1632518	T	TGGCGCCGTTGCCGCCGGCCCCACCGGC	conservative_inframe_insertion	PE_PGRS27	2109_2110insGCCGGTGGGGCCGGCGGCAACGGCGCC	Ala703_Asn704insAlaGlyGlyAlaGlyGlyAsnGlyAla
NC_000962.3	1636153	T	TGCCGCCGGCCCCGCCGGCGCCGCCCAATCCACCGAAGCCCCTCCCTTCGGTGGGGTCGCTGCCGCCGTCGCCGCCGTCACCGCCCTTGCCGCCGGCCCCGCCGTCGCCGCCGGCTCCGGCGGTGCCGTCGCCGCCCTGGCCGCCGGCCCCGCCGTCGCCGCCGGCTCCGGCGGTGCCGTCGCCGCCCTG	conservative_inframe_insertion	PE_PGRS28	2076_2077insCAGGGCGGCGACGGCACCGCCGGAGCCGGCGGCGACGGCGGGGCCGGCGGCCAGGGCGGCGACGGCACCGCCGGAGCCGGCGGCGACGGCGGGGCCGGCGGCAAGGGCGGTGACGGCGGCGACGGCGGCAGCGACCCCACCGAAGGGAGGGGCTTCGGTGGATTGGGCGGCGCCGGCGGGGCCGGCGGC	Gly692_Lys693insGlnGlyGlyAspGlyThrAlaGlyAlaGlyGlyAspGlyGlyAlaGlyGlyGlnGlyGlyAspGlyThrAlaGlyAlaGlyGlyAspGlyGlyAlaGlyGlyLysGlyGlyAspGlyGlyAspGlyGlySerAspProThrGluGlyArgGlyPheGlyGlyLeuGlyGlyAlaGlyGlyAlaGlyGly
NC_000962.3	2165868	G	GCCCC	frameshift_variant	PPE34	1443_1444insGGGG	Pro482fs
NC_000962.3	2165874	CGAGT	C	frameshift_variant	PPE34	1434_1437delACTC	Val480fs
NC_000962.3	3741285	C	CCGGCGCCGCCGTCCCCGG	conservative_inframe_insertion	PE_PGRS50	1489_1490insCCGGGGACGGCGGCGCCG	Lys496_Gly497insAlaGlyAspGlyGlyAla
NC_000962.3	3741292	C	CGGCGGT	conservative_inframe_insertion	PE_PGRS50	1482_1483insACCGCC	Gly494_Gly495insThrAla
NC_000962.3	3741296	G	GGCGACCGCGGTGCCGCCGGCGCCGCCACCACCGCCGTCACCGCCC	disruptive_inframe_insertion	PE_PGRS50	1478_1479insGGGCGGTGACGGCGGTGGTGGCGGCGCCGGCGGCACCGCGGTCGC	Asn493delinsLysGlyGlyAspGlyGlyGlyGlyGlyAlaGlyGlyThrAlaValAla
NC_000962.3	3932911	TCGGCGGCGC	T	conservative_inframe_deletion	PE_PGRS54	1915_1923delGCCGGCGGC	Ala639_Gly641del
NC_000962.3	3941471	ACCG	A	disruptive_inframe_deletion	PE_PGRS55	1865_1867delCCG	Ala622del
NC_000962.3	3946796	A	ATGGGGGGTG	disruptive_inframe_insertion	PE_PGRS57	1003_1004insTGGGGGGTG	Thr335delinsMetGlyGlyAla
NC_000962.3	3948541	AGGCGGCACC	A	disruptive_inframe_deletion	PE_PGRS57	2774_2782delCCGGCGGCA	Thr925_Gly927del
NC_000962.3	3948612	A	ACGGCGGCAC	disruptive_inframe_insertion	PE_PGRS57	2846_2854dupCCGGCGGCA	Thr949_Gly951dup
NC_000962.3	3998578	GCAACATCGGCAACGGAAACAAAGGCAGCTCCAACCTCGGCGGCGGCAACATCGGCAATAA	G	disruptive_inframe_deletion	PPE64	611_670delACGGAAACAAAGGCAGCTCCAACCTCGGCGGCGGCAACATCGGCAATAACAACATCGGCA	Asn204_Gly223del
NC_000962.3	1992323	G	GC	frameshift_variant	wag22	254dupG	Ala86fs
NC_000962.3	2029105	GT	G	frameshift_variant	PPE27	684delT	Thr230fs
NC_000962.3	2029111	T	TC	frameshift_variant	PPE27	687_688insC	Thr230fs
NC_000962.3	2381381	TG	T	frameshift_variant	PPE37	317delG	Gly106fs
NC_000962.3	335810	CCCGCCGGCGCCGCCGTTG	C	disruptive_inframe_deletion	Rv0278c	483_500delCAACGGCGGCGCCGGCGG	Asn162_Gly167del
NC_000962.3	336680	G	GCCGCC	frameshift_variant	PE_PGRS4	2393_2394insGGCGG	Asn799fs
NC_000962.3	362892	CCGG	C	conservative_inframe_deletion	PE_PGRS5	1573_1575delGGC	Gly525del
NC_000962.3	623674	TG	T	frameshift_variant	PE_PGRS6	889delG	Ala297fs
NC_000962.3	976889	C	CT	frameshift_variant	PPE13	1314dupA	Val439fs
NC_000962.3	1189193	CCGCCGCCGT	C	disruptive_inframe_deletion	PE_PGRS19	1223_1231delACGGCGGCG	Asp408_Gly410del
NC_000962.3	1212335	TCGGCGGTGCCGGCGGTGTCGGCGGTGC	T	disruptive_inframe_deletion	PE_PGRS21	792_818delTGTCGGCGGTGCCGGCGGTGCCGGCGG	Val265_Gly273del
NC_000962.3	1299845	TG	T	frameshift_variant	lipX	279delC	Asn94fs
NC_000962.3	1618977	ATCACCG	A	disruptive_inframe_deletion	PE_PGRS26	702_707delCGGTGA	Gly235_Asp236del
NC_000962.3	1618991	CGTT	C	conservative_inframe_deletion	PE_PGRS26	691_693delAAC	Asn231del
NC_000962.3	1631098	CCG	C	frameshift_variant	PE_PGRS27	3528_3529delCG	Gly1177fs
NC_000962.3	1633145	GGCCGGTGGC	G	conservative_inframe_deletion	PE_PGRS27	1474_1482delGCCACCGGC	Ala492_Gly494del
NC_000962.3	1992323	G	GCCC	disruptive_inframe_insertion	wag22	252_254dupGGG	Gly85dup
NC_000962.3	3927074	GCGCCGGCGGCAGCGGCGGCGC	G	disruptive_inframe_deletion	PE_PGRS53	518_538delGCGGCGGCGCCGCCGGCGGCA	Ser173_Gly179del
NC_000962.3	3932007	A	ATGGGGGGTG	disruptive_inframe_insertion	PE_PGRS54	1003_1004insTGGGGGGTG	Thr335delinsMetGlyGlyAla
NC_000962.3	3934725	GCCGGCGGGGCCGGCGGCA	G	disruptive_inframe_deletion	PE_PGRS54	3735_3752delCGGCACCGGCGGGGCCGG	Gly1246_Gly1251del
NC_000962.3	3948612	A	ACGGCGGCAC	disruptive_inframe_insertion	PE_PGRS57	2846_2854dupCCGGCGGCA	Thr949_Gly951dup
NC_000962.3	335369	GCCGGCCCCGCCGGCCCCGCCGACTCCGCCGAAGCTGCTGTCGGCGAACCCGCCATGCCCGCCGGTGCCGCCGGCGCCGAACAGCCCGCCAGCGCCA	G	disruptive_inframe_deletion	Rv0278c	846_941delTGGCGCTGGCGGGCTGTTCGGCGCCGGCGGCACCGGCGGGCATGGCGGGTTCGCCGACAGCAGCTTCGGCGGAGTCGGCGGGGCCGGCGGGGCCGG	Gly283_Gly314del
NC_000962.3	335810	CCCGCCGGCGCCGCCGTTG	C	disruptive_inframe_deletion	Rv0278c	483_500delCAACGGCGGCGCCGGCGG	Asn162_Gly167del
NC_000962.3	336680	GGGGA	G	frameshift_variant	PE_PGRS4	2390_2393delTCCC	Val797fs
NC_000962.3	338788	AGGTG	A	frameshift_variant	PE_PGRS4	282_285delCACC	Thr95fs
NC_000962.3	976897	T	TGG	frameshift_variant	PPE13	1305_1306dupCC	Gln436fs
NC_000962.3	1618615	CCGCCGCCGGTGCCGCCGG	C	disruptive_inframe_deletion	PE_PGRS26	1052_1069delCCGGCGGCACCGGCGGCG	Ala351_Gly356del
NC_000962.3	3931730	T	TGCGGGCGGC	disruptive_inframe_insertion	PE_PGRS54	731_732insCGGCGCGGG	Gly244_Gly245insGlyAlaGly
NC_000962.3	3948612	A	ACGGCGGCAC	disruptive_inframe_insertion	PE_PGRS57	2846_2854dupCCGGCGGCA	Thr949_Gly951dup
NC_000962.3	334694	AGTCCCGTTGG	A	frameshift_variant	Rv0278c	1607_1616delCCAACGGGAC	Ala536fs
NC_000962.3	334708	C	CCA	frameshift_variant	Rv0278c	1602_1603insTG	Gly535fs
NC_000962.3	334710	TTGC	T	disruptive_inframe_deletion	Rv0278c	1598_1600delGCA	Gly533_Asn534delinsAsp
NC_000962.3	334717	TCAGCGGGCGGCCGGTGAGC	T	frameshift_variant	Rv0278c	1575_1593delGCTCACCGGCCGCCCGCTG	Leu526fs
NC_000962.3	334768	CATT	C	conservative_inframe_deletion	Rv0278c	1540_1542delAAT	Asn514del
NC_000962.3	334772	T	TGCC	disruptive_inframe_insertion	Rv0278c	1538_1539insGGC	Gln513_Asn514insAla
NC_000962.3	336680	G	GCCGCC	frameshift_variant	PE_PGRS4	2393_2394insGGCGG	Asn799fs
NC_000962.3	930082	GCCT	G	disruptive_inframe_deletion	PE_PGRS14	401_403delAGG	Glu134del
NC_000962.3	930096	CGG	C	frameshift_variant	PE_PGRS14	388_389delCC	Pro130fs
NC_000962.3	930101	C	CTG	frameshift_variant	PE_PGRS14	384_385insCA	Ala129fs
NC_000962.3	976897	TG	T	frameshift_variant	PPE13	1306delC	Gln436fs
NC_000962.3	1636265	TGC	T	frameshift_variant	PE_PGRS28	1963_1964delGC	Ala655fs
NC_000962.3	3929940	CAG	C	frameshift_variant	PE_PGRS53	3373_3374delAG	Ser1125fs
NC_000962.3	3929943	CA	C	frameshift_variant	PE_PGRS53	3376delA	Thr1126fs
NC_000962.3	335052	CCGTTGCCGCCGGCGCCGCCGGAGCCGAAGACCGTGCCGGCGTTGCCCCCGGGGCCGCCTTGCCCGCCGTCGGCGAAGCCGAATCCGCCGGCGCCGCCGGAGCCGCCGGAGCCGAAGAGCAGCCCAG	C	disruptive_inframe_deletion	Rv0278c	1133_1258del	Ala378_Asn419del
NC_000962.3	335810	CCCGCCGGCGCCGCCGTTG	C	disruptive_inframe_deletion	Rv0278c	483_500delCAACGGCGGCGCCGGCGG	Asn162_Gly167del
NC_000962.3	336680	G	GCCGCC	frameshift_variant	PE_PGRS4	2393_2394insGGCGG	Asn799fs
NC_000962.3	337045	GC	G	frameshift_variant	PE_PGRS4	2028delG	His677fs
NC_000962.3	531527	GGTTGCCGCTGCCGGT	G	conservative_inframe_deletion	PPE10	673_687delACCGGCAGCGGCAAC	Thr225_Asn229del
NC_000962.3	673455	CCCGCCGGCCCGGCCCCGCCCGGCCCGCCGGTCCCGCCTCGGCCGCCCTTT	C	frameshift_variant	PE_PGRS7	2412_2461delAAAGGGCGGCCGAGGCGGGACCGGCGGGCCGGGCGGGGCCGGGCCGGCGG	Lys805fs
NC_000962.3	1212335	TCGGCGGTGCCGGCGGTGTCGGCGGTGC	T	disruptive_inframe_deletion	PE_PGRS21	792_818delTGTCGGCGGTGCCGGCGGTGCCGGCGG	Val265_Gly273del
NC_000962.3	1218643	TGGCGGCGCC	T	disruptive_inframe_deletion	PE_PGRS22	2181_2189delCGCCGGCGG	Ala728_Gly730del
NC_000962.3	1573123	A	ACC	frameshift_variant	PE_PGRS25	733_734dupGG	Ile246fs
NC_000962.3	1992323	G	GC	frameshift_variant	wag22	254dupG	Ala86fs
NC_000962.3	3510682	T	TCCGGTGCCGACGCTCTCACCGCCGCCGGTGCCGACGCTCTCGCCGCCAGTAGCG	disruptive_inframe_insertion	PPE52	582_635dupCGCTACTGGCGGCGAGAGCGTCGGCACCGGCGGCGGTGAGAGCGTCGGCACCGG	Gly212_Gly213insAlaThrGlyGlyGluSerValGlyThrGlyGlyGlyGluSerValGlyThrGly
NC_000962.3	3928274	CCGGCGGTAA	C	disruptive_inframe_deletion	PE_PGRS53	1713_1721delTAACGGCGG	Asn572_Gly574del
NC_000962.3	3946513	C	CGGCGGTGCG	disruptive_inframe_insertion	PE_PGRS57	723_731dupCGGTGCGGG	Gly244_Gly245insGlyAlaGly
NC_000962.3	3948541	AGGCGGCACC	A	disruptive_inframe_deletion	PE_PGRS57	2774_2782delCCGGCGGCA	Thr925_Gly927del
NC_000962.3	3948612	A	ACGGCGGCAC	disruptive_inframe_insertion	PE_PGRS57	2846_2854dupCCGGCGGCA	Thr949_Gly951dup
NC_000962.3	3949741	AGGCGGCACCGGCGGCACCGGCGGCACCGGCGGCAGCGGCGGGGCCGGCGGTAGCGGCGGGGCCAACTTCAACGGCGGCACC	A	disruptive_inframe_deletion	PE_PGRS57	3983_4063delGCGGCGGGGCCGGCGGTAGCGGCGGGGCCAACTTCAACGGCGGCACCGGCGGCACCGGCGGCACCGGCGGCACCGGCGGCA	Ser1328_Gly1354del
NC_000962.3	335810	CCCGCCGGCGCCGCCGTTG	C	disruptive_inframe_deletion	Rv0278c	483_500delCAACGGCGGCGCCGGCGG	Asn162_Gly167del
NC_000962.3	976897	TG	T	frameshift_variant	PPE13	1306delC	Gln436fs
NC_000962.3	3741285	C	CCGGCGCCGCCGTCCCCGG	conservative_inframe_insertion	PE_PGRS50	1489_1490insCCGGGGACGGCGGCGCCG	Lys496_Gly497insAlaGlyAspGlyGlyAla
NC_000962.3	3741292	C	CGGCGGT	conservative_inframe_insertion	PE_PGRS50	1482_1483insACCGCC	Gly494_Gly495insThrAla
NC_000962.3	3741296	G	GGCGACCGCGGTGCCGCCGGCGCCGCCACCACCGCCGTCACCGCCC	disruptive_inframe_insertion	PE_PGRS50	1478_1479insGGGCGGTGACGGCGGTGGTGGCGGCGCCGGCGGCACCGCGGTCGC	Asn493delinsLysGlyGlyAspGlyGlyGlyGlyGlyAlaGlyGlyThrAlaValAla
NC_000962.3	3932911	TCGGCGGCGC	T	conservative_inframe_deletion	PE_PGRS54	1915_1923delGCCGGCGGC	Ala639_Gly641del
NC_000962.3	335810	CCCGCCGGCGCCGCCGTTG	C	disruptive_inframe_deletion	Rv0278c	483_500delCAACGGCGGCGCCGGCGG	Asn162_Gly167del
NC_000962.3	336680	G	GCCGCC	frameshift_variant	PE_PGRS4	2393_2394insGGCGG	Asn799fs
NC_000962.3	976889	C	CT	frameshift_variant	PPE13	1314dupA	Val439fs
NC_000962.3	1189193	CCGCCGCCGT	C	disruptive_inframe_deletion	PE_PGRS19	1223_1231delACGGCGGCG	Asp408_Gly410del
NC_000962.3	1212144	CGCCGGCGGTGCCGGCGGCCTCGGCGTAGCGCCCGGCGTGCCCGGCGGCGCCGGCGGT	C	disruptive_inframe_deletion	PE_PGRS21	594_650delTGCCGGCGGCCTCGGCGTAGCGCCCGGCGTGCCCGGCGGCGCCGGCGGTGCCGGCGG	Ala199_Gly217del
NC_000962.3	1212335	TCGGCGGTGCCGGCGGTGTCGGCGGTGC	T	disruptive_inframe_deletion	PE_PGRS21	792_818delTGTCGGCGGTGCCGGCGGTGCCGGCGG	Val265_Gly273del
NC_000962.3	1631066	G	GGCCGCCGGT	conservative_inframe_insertion	PE_PGRS27	3553_3561dupACCGGCGGC	Gly1187_Gln1188insThrGlyGly
NC_000962.3	1991991	GC	G	frameshift_variant	wag22	586delG	Ala196fs
NC_000962.3	3078357	CTGGG	C	frameshift_variant	PE27	625_628delCCCA	Pro209fs
NC_000962.3	3948541	AGGCGGCACC	A	disruptive_inframe_deletion	PE_PGRS57	2774_2782delCCGGCGGCA	Thr925_Gly927del
NC_000962.3	335810	CCCGCCGGCGCCGCCGTTG	C	disruptive_inframe_deletion	Rv0278c	483_500delCAACGGCGGCGCCGGCGG	Asn162_Gly167del
NC_000962.3	336680	G	GCCGCC	frameshift_variant	PE_PGRS4	2393_2394insGGCGG	Asn799fs
NC_000962.3	336771	T	TTGCCGCCGACCCCGCCCTTGGCGG	conservative_inframe_insertion	PE_PGRS4	2302_2303insCCGCCAAGGGCGGGGTCGGCGGCA	Asp768delinsAlaAlaLysGlyGlyValGlyGlyAsn
NC_000962.3	338218	TGCCGCCGGC	T	conservative_inframe_deletion	PE_PGRS4	847_855delGCCGGCGGC	Ala283_Gly285del
NC_000962.3	976897	TG	T	frameshift_variant	PPE13	1306delC	Gln436fs
NC_000962.3	1163122	A	AAGGTCAGGGCGTATTTGTCGTAGCGGGTTGCGATG	frameshift_variant	PE8	254_255insCATCGCAACCCGCTACGACAAATACGCCCTGACCT	Thr86fs
NC_000962.3	1163124	CG	C	frameshift_variant	PE8	252delC	Gly85fs
NC_000962.3	1634540	C	CT	frameshift_variant	PE_PGRS27	87_88insA	Ala30fs
NC_000962.3	1992323	G	GC	frameshift_variant	wag22	254dupG	Ala86fs
NC_000962.3	2423336	CCCGCCGTTG	C	disruptive_inframe_deletion	PE_PGRS38	1494_1502delCAACGGCGG	Asn499_Gly501del
NC_000962.3	3747051	GC	G	frameshift_variant	PPE55	6133delG	Ala2045fs
NC_000962.3	335810	CCCGCCGGCGCCGCCGTTG	C	disruptive_inframe_deletion	Rv0278c	483_500delCAACGGCGGCGCCGGCGG	Asn162_Gly167del
NC_000962.3	336680	G	GCCGCC	frameshift_variant	PE_PGRS4	2393_2394insGGCGG	Asn799fs
NC_000962.3	976897	TG	T	frameshift_variant	PPE13	1306delC	Gln436fs
NC_000962.3	1212335	TCGGCGGTGCCGGCGGTGTCGGCGGTGC	T	disruptive_inframe_deletion	PE_PGRS21	792_818delTGTCGGCGGTGCCGGCGGTGCCGGCGG	Val265_Gly273del
NC_000962.3	3801800	GC	G	frameshift_variant	PE_PGRS52	150delC	Ile51fs
NC_000962.3	3802149	CCGGCGGCGGCGGCGGGGCCGGCGCCGCCGGCGGCCT	C	conservative_inframe_deletion	PE_PGRS52	505_540delGGCGGCGGGGCCGGCGCCGCCGGCGGCCTCGGCGGC	Gly169_Gly180del
NC_000962.3	3941687	ACCGGCGGCAACGCCGGCG	A	disruptive_inframe_deletion	PE_PGRS55	2081_2098delACGCCGGCGCCGGCGGCA	Asn694_Gly699del
NC_000962.3	3948541	AGGCGGCACC	A	disruptive_inframe_deletion	PE_PGRS57	2774_2782delCCGGCGGCA	Thr925_Gly927del
NC_000962.3	335810	CCCGCCGGCGCCGCCGTTG	C	disruptive_inframe_deletion	Rv0278c	483_500delCAACGGCGGCGCCGGCGG	Asn162_Gly167del
NC_000962.3	336680	G	GCCGCC	frameshift_variant	PE_PGRS4	2393_2394insGGCGG	Asn799fs
NC_000962.3	1161300	C	CTGA	disruptive_inframe_insertion	PPE15	1172_1173insTCA	Val391_Ter392insGln
NC_000962.3	1212144	CGCCGGCGGTGCCGGCGGCCTCGGCGTAGCGCCCGGCGTGCCCGGCGGCGCCGGCGGT	C	disruptive_inframe_deletion	PE_PGRS21	594_650delTGCCGGCGGCCTCGGCGTAGCGCCCGGCGTGCCCGGCGGCGCCGGCGGTGCCGGCGG	Ala199_Gly217del
NC_000962.3	1212335	TCGGCGGTGCCGGCGGTGTCGGCGGTGC	T	disruptive_inframe_deletion	PE_PGRS21	792_818delTGTCGGCGGTGCCGGCGGTGCCGGCGG	Val265_Gly273del
NC_000962.3	1991991	GC	G	frameshift_variant	wag22	586delG	Ala196fs
NC_000962.3	1992323	G	GC	frameshift_variant	wag22	254dupG	Ala86fs
NC_000962.3	150894	C	CGG	frameshift_variant	PE_PGRS2	1363_1364insGG	Ala455fs
NC_000962.3	150898	C	CGG	frameshift_variant	PE_PGRS2	1366_1367insGG	Pro456fs
NC_000962.3	150899	C	CGGTCAGGGCGGTCAGGCGTTCGGCGCTAACAATATCGG	frameshift_variant	PE_PGRS2	1367_1368insGGTCAGGGCGGTCAGGCGTTCGGCGCTAACAATATCGG	Gly457fs
NC_000962.3	335810	CCCGCCGGCGCCGCCGTTG	C	disruptive_inframe_deletion	Rv0278c	483_500delCAACGGCGGCGCCGGCGG	Asn162_Gly167del
NC_000962.3	336680	GGGGA	G	frameshift_variant	PE_PGRS4	2390_2393delTCCC	Val797fs
NC_000962.3	338788	AGGTG	A	frameshift_variant	PE_PGRS4	282_285delCACC	Thr95fs
NC_000962.3	1092167	G	GATGGCGGCA	disruptive_inframe_insertion	PE_PGRS16	1806_1814dupTGGCGGCAA	Asn605_Gly606insGlyGlyAsn
NC_000962.3	1189132	GCCGGCGCCGCCGGCCCCGCCGTTGCCATACAGCAGCCCA	G	disruptive_inframe_deletion	PE_PGRS19	1254_1292delTGGGCTGCTGTATGGCAACGGCGGGGCCGGCGGCGCCGG	Gly419_Gly431del
NC_000962.3	1217499	ACGGCGGTGCCGGCGGGCACGGCGCCGCCGCCGGAAACGGCTTAGCCGCGGGTAATGGCGTCAGCAGCAGCGGCGG	A	disruptive_inframe_deletion	PE_PGRS22	1044_1118delCGGGCACGGCGCCGCCGCCGGAAACGGCTTAGCCGCGGGTAATGGCGTCAGCAGCAGCGGCGGCGGCGGTGCCGG	Gly349_Gly373del
NC_000962.3	3501336	G	GCCATCGTCGTC	frameshift_variant	PPE50	3_4insCCATCGTCGTC	Asp2fs
NC_000962.3	3934000	GCCGC	G	frameshift_variant	PE_PGRS54	2997_3000delCCGC	Arg1000fs
NC_000962.3	3944514	G	GGCAA	frameshift_variant	PE_PGRS56	703_704insGCAA	Asp235fs
NC_000962.3	335635	TGCCGCCAGCCCCGCCGGC	T	conservative_inframe_deletion	Rv0278c	658_675delGCCGGCGGGGCTGGCGGC	Ala220_Gly225del
NC_000962.3	335810	CCCGCCGGCGCCGCCGTTG	C	disruptive_inframe_deletion	Rv0278c	483_500delCAACGGCGGCGCCGGCGG	Asn162_Gly167del
NC_000962.3	336635	CCCGCCGTTG	C	disruptive_inframe_deletion	PE_PGRS4	2430_2438delCAACGGCGG	Asn811_Gly813del
NC_000962.3	336680	G	GCCGCC	frameshift_variant	PE_PGRS4	2393_2394insGGCGG	Asn799fs
NC_000962.3	362892	CCGG	C	conservative_inframe_deletion	PE_PGRS5	1573_1575delGGC	Gly525del
NC_000962.3	675245	T	TCCGGCCCCA	disruptive_inframe_insertion	PE_PGRS7	663_671dupTGGGGCCGG	Gly224_Gly225insGlyAlaGly
NC_000962.3	925342	C	CG	frameshift_variant	PE_PGRS12	398dupG	Ala135fs
NC_000962.3	926935	T	TGGCGGGGAGGGCGGGGCCGGCGGGGCCGGTGGCCTGTTCGCCGGTGGCGGGATCGGCGGGGCCGGCGGATTCGGCGGATTCCGC	conservative_inframe_insertion	PE_PGRS13	1626_1627insATCGGCGGGGCCGGCGGATTCGGCGGATTCCGCGGCGGGGAGGGCGGGGCCGGCGGGGCCGGTGGCCTGTTCGCCGGTGGCGGG	Gly542_Ala543insIleGlyGlyAlaGlyGlyPheGlyGlyPheArgGlyGlyGluGlyGlyAlaGlyGlyAlaGlyGlyLeuPheAlaGlyGlyGly
NC_000962.3	1189184	GCGC	G	disruptive_inframe_deletion	PE_PGRS19	1238_1240delGCG	Gly413del
NC_000962.3	1212137	ACGGCGGCGCCGGCGGTGCCGGCGGCCTCGGCGTAGCGCCCGGCGTGCC	A	conservative_inframe_deletion	PE_PGRS21	604_651delCTCGGCGTAGCGCCCGGCGTGCCCGGCGGCGCCGGCGGTGCCGGCGGC	Leu202_Gly217del
NC_000962.3	1213388	T	TCGGCGGCGGCGGCGGGGTCGGCGGCCTCGGCGGCTTGGGCACCGCCATAAACAATGTCGACGCCGGTTCCGGTGCCGGCGGCGGTGGCGGTGGTGCCGGGGGCACCGGCGGCACCGCAGGGTTGCTGTACGGCGTCGGCGGCGC	disruptive_inframe_insertion	PE_PGRS21	1846_1847insTCGGCGGCCTCGGCGGCTTGGGCACCGCCATAAACAATGTCGACGCCGGTTCCGGTGCCGGCGGCGGTGGCGGTGGTGCCGGGGGCACCGGCGGCACCGCAGGGTTGCTGTACGGCGTCGGCGGCGCCGGCGGCGGCGGCGGGG	Gly615_Ala616insValGlyGlyLeuGlyGlyLeuGlyThrAlaIleAsnAsnValAspAlaGlySerGlyAlaGlyGlyGlyGlyGlyGlyAlaGlyGlyThrGlyGlyThrAlaGlyLeuLeuTyrGlyValGlyGlyAlaGlyGlyGlyGlyGly
NC_000962.3	1990245	CCGGCCTTG	C	frameshift_variant	wag22	2325_2332delCAAGGCCG	Lys776fs
NC_000962.3	1992323	G	GCC	frameshift_variant	wag22	253_254dupGG	Tyr87fs
NC_000962.3	3739472	A	ACCGCCGTCC	disruptive_inframe_insertion	PE_PGRS50	3294_3302dupGGACGGCGG	Gly1101_Ala1102insAspGlyGly
NC_000962.3	3927110	GCGGTAACGGCGGGTGGCTGTT	G	disruptive_inframe_deletion	PE_PGRS53	546_566delTAACGGCGGGTGGCTGTTCGG	Asn183_Gly189del
NC_000962.3	4037187	G	GCCGCCGGGCGCGCCGGGGCCACCGTTT	disruptive_inframe_insertion	PE_PGRS59	863_864insAAACGGTGGCCCCGGCGCGCCCGGCGG	Gly288_Thr289insAsnGlyGlyProGlyAlaProGlyGly
NC_000962.3	335635	TGCCGCCAGCCCCGCCGGC	T	conservative_inframe_deletion	Rv0278c	658_675delGCCGGCGGGGCTGGCGGC	Ala220_Gly225del
NC_000962.3	335685	C	CCGCCGCCGG	conservative_inframe_insertion	Rv0278c	617_625dupCCGGCGGCG	Ala206_Gly208dup
NC_000962.3	335810	CCCGCCGGCGCCGCCGTTG	C	disruptive_inframe_deletion	Rv0278c	483_500delCAACGGCGGCGCCGGCGG	Asn162_Gly167del
NC_000962.3	336635	CCCGCCGTTG	C	disruptive_inframe_deletion	PE_PGRS4	2430_2438delCAACGGCGG	Asn811_Gly813del
NC_000962.3	336680	G	GCCGCC	frameshift_variant	PE_PGRS4	2393_2394insGGCGG	Asn799fs
NC_000962.3	976889	CT	C	frameshift_variant	PPE13	1314delA	Val439fs
NC_000962.3	1189155	TGCCATACAGCAGCCCACCGCCACCACCGGCGCCGCCGCC	T	conservative_inframe_deletion	PE_PGRS19	1231_1269delGGCGGCGGCGCCGGTGGTGGCGGTGGGCTGCTGTATGGC	Gly411_Gly423del
NC_000962.3	150734	TCGGTGG	T	disruptive_inframe_deletion	PE_PGRS2	1205_1210delGTGGCG	Gly402_Gly403del
NC_000962.3	335810	CCCGCCGGCGCCGCCGTTG	C	disruptive_inframe_deletion	Rv0278c	483_500delCAACGGCGGCGCCGGCGG	Asn162_Gly167del
NC_000962.3	336680	G	GCCGCC	frameshift_variant	PE_PGRS4	2393_2394insGGCGG	Asn799fs
NC_000962.3	672490	T	TG	frameshift_variant	PE_PGRS7	3426_3427insC	Thr1143fs
NC_000962.3	672491	C	CCGCCGGCACCGCCGGCACCACCGGTG	frameshift_variant	PE_PGRS7	3425_3426insCACCGGTGGTGCCGGCGGTGCCGGCG	Ser1145fs
NC_000962.3	976897	T	TG	frameshift_variant	PPE13	1306dupC	Gln436fs
NC_000962.3	1212335	TCGGCGGTGCCGGCGGTGTCGGCGGTGC	T	disruptive_inframe_deletion	PE_PGRS21	792_818delTGTCGGCGGTGCCGGCGGTGCCGGCGG	Val265_Gly273del
NC_000962.3	1637693	GCCGGCCCCA	G	disruptive_inframe_deletion	PE_PGRS28	528_536delTGGGGCCGG	Gly177_Gly179del
NC_000962.3	1656207	AG	A	frameshift_variant	PE_PGRS29	514delC	Leu172fs
NC_000962.3	2089262	G	GC	frameshift_variant	PE_PGRS34	256dupG	Ala86fs
NC_000962.3	3778921	CG	C	frameshift_variant	PE_PGRS51	358delG	Ala120fs
NC_000962.3	3779810	GACGGCGGCA	G	disruptive_inframe_deletion	PE_PGRS51	1248_1256delCGGCAACGG	Gly417_Gly419del
NC_000962.3	3802307	ACCGGCGGGG	A	disruptive_inframe_deletion	PE_PGRS52	663_671delGGCCGGCGG	Ala222_Gly224del
NC_000962.3	3934721	CG	C	frameshift_variant	PE_PGRS54	3721delG	Ala1241fs
NC_000962.3	3934847	AT	A	frameshift_variant	PE_PGRS54	3845delT	Phe1282fs
NC_000962.3	3934850	CGGCGCCGGTGTTCCCGGCGACGGCGGGGACGGCGGCAACGCCGGATT	C	frameshift_variant	PE_PGRS54	3847_3893delGGCGCCGGTGTTCCCGGCGACGGCGGGGACGGCGGCAACGCCGGATT	Gly1283fs
NC_000962.3	3941687	ACCGGCGGCAACGCCGGCG	A	disruptive_inframe_deletion	PE_PGRS55	2081_2098delACGCCGGCGCCGGCGGCA	Asn694_Gly699del
NC_000962.3	3972244	TGCC	T	disruptive_inframe_deletion	PPE62	207_209delGGC	Ala70del
NC_000962.3	335810	CCCGCCGGCGCCGCCGTTG	C	disruptive_inframe_deletion	Rv0278c	483_500delCAACGGCGGCGCCGGCGG	Asn162_Gly167del
NC_000962.3	336680	G	GCCGCC	frameshift_variant	PE_PGRS4	2393_2394insGGCGG	Asn799fs
NC_000962.3	929715	GCCGGCGCCA	G	disruptive_inframe_deletion	PE_PGRS14	762_770delTGGCGCCGG	Gly255_Gly257del
NC_000962.3	1212335	TCGGCGGTGCCGGCGGTGTCGGCGGTGC	T	disruptive_inframe_deletion	PE_PGRS21	792_818delTGTCGGCGGTGCCGGCGGTGCCGGCGG	Val265_Gly273del
NC_000962.3	1633145	GGCCGGTGGC	G	conservative_inframe_deletion	PE_PGRS27	1474_1482delGCCACCGGC	Ala492_Gly494del
NC_000962.3	1992323	G	GC	frameshift_variant	wag22	254dupG	Ala86fs
NC_000962.3	3737113	GCCGCCGTCA	G	disruptive_inframe_deletion	PE_PGRS49	879_887delTGACGGCGG	Asp294_Gly296del
NC_000962.3	3741827	G	GCCGCCGGCC	disruptive_inframe_insertion	PE_PGRS50	939_947dupGGCCGGCGG	Gly316_Val317insAlaGlyGly
NC_000962.3	3763931	CG	C	frameshift_variant	PPE56	3171delC	Glu1058fs
NC_000962.3	3843555	C	CCAGAGGGGT	stop_gained&disruptive_inframe_insertion	PPE58	520_521insCAGAGGGGT	Gln174delinsProGluGlyTer
NC_000962.3	3843690	AACATGT	A	disruptive_inframe_deletion	PPE58	656_661delACATGT	Asn219_Leu221delinsMet
NC_000962.3	3946513	C	CGGCGGTGCG	disruptive_inframe_insertion	PE_PGRS57	723_731dupCGGTGCGGG	Gly244_Gly245insGlyAlaGly
NC_000962.3	3948541	AGGCGGCACC	A	disruptive_inframe_deletion	PE_PGRS57	2774_2782delCCGGCGGCA	Thr925_Gly927del
NC_000962.3	3948612	A	ACGGCGGCAC	disruptive_inframe_insertion	PE_PGRS57	2846_2854dupCCGGCGGCA	Thr949_Gly951dup
NC_000962.3	334694	AGTCCCGTTGG	A	frameshift_variant	Rv0278c	1607_1616delCCAACGGGAC	Ala536fs
NC_000962.3	334708	C	CCA	frameshift_variant	Rv0278c	1602_1603insTG	Gly535fs
NC_000962.3	334710	TTGC	T	disruptive_inframe_deletion	Rv0278c	1598_1600delGCA	Gly533_Asn534delinsAsp
NC_000962.3	335810	CCCGCCGGCGCCGCCGTTG	C	disruptive_inframe_deletion	Rv0278c	483_500delCAACGGCGGCGCCGGCGG	Asn162_Gly167del
NC_000962.3	336680	G	GCCGCC	frameshift_variant	PE_PGRS4	2393_2394insGGCGG	Asn799fs
NC_000962.3	930082	GCCT	G	disruptive_inframe_deletion	PE_PGRS14	401_403delAGG	Glu134del
NC_000962.3	930096	CGG	C	frameshift_variant	PE_PGRS14	388_389delCC	Pro130fs
NC_000962.3	930101	C	CTG	frameshift_variant	PE_PGRS14	384_385insCA	Ala129fs
NC_000962.3	976897	TG	T	frameshift_variant	PPE13	1306delC	Gln436fs
NC_000962.3	1212335	TCGGCGGTGCCGGCGGTGTCGGCGGTGC	T	disruptive_inframe_deletion	PE_PGRS21	792_818delTGTCGGCGGTGCCGGCGGTGCCGGCGG	Val265_Gly273del
NC_000962.3	1212632	G	GCAC	conservative_inframe_insertion	PE_PGRS21	1074_1075insACC	Gly358_Ala359insThr
NC_000962.3	1212638	G	GGCTGTT	disruptive_inframe_insertion	PE_PGRS21	1079_1080insGCTGTT	Gly360_Gly361insLeuPhe
NC_000962.3	1631477	GGCCGCCGGGGCCGCCGTTTCCGCCGCTGGCAGCGCCGTGGCCGCCGTGACCGCCGTTGCCGCCGTCGTGCAGGATGCTGCCGGCCGGCCCCGCCTTGCCTGCGGTGGAGCCGGT	G	conservative_inframe_deletion	PE_PGRS27	3037_3150del	Thr1013_Gly1050del
NC_000962.3	1636265	TGC	T	frameshift_variant	PE_PGRS28	1963_1964delGC	Ala655fs
NC_000962.3	1637693	GCCGGCCCCA	G	disruptive_inframe_deletion	PE_PGRS28	528_536delTGGGGCCGG	Gly177_Gly179del
NC_000962.3	3929940	CAG	C	frameshift_variant	PE_PGRS53	3373_3374delAG	Ser1125fs
NC_000962.3	3929943	CA	C	frameshift_variant	PE_PGRS53	3376delA	Thr1126fs
NC_000962.3	3948541	AGGCGGCACC	A	disruptive_inframe_deletion	PE_PGRS57	2774_2782delCCGGCGGCA	Thr925_Gly927del
NC_000962.3	3948612	A	ACGGCGGCAC	disruptive_inframe_insertion	PE_PGRS57	2846_2854dupCCGGCGGCA	Thr949_Gly951dup
NC_000962.3	335810	CCCGCCGGCGCCGCCGTTG	C	disruptive_inframe_deletion	Rv0278c	483_500delCAACGGCGGCGCCGGCGG	Asn162_Gly167del
NC_000962.3	336635	CCCGCCGTTG	C	disruptive_inframe_deletion	PE_PGRS4	2430_2438delCAACGGCGG	Asn811_Gly813del
NC_000962.3	336680	G	GCCGCC	frameshift_variant	PE_PGRS4	2393_2394insGGCGG	Asn799fs
NC_000962.3	976897	TG	T	frameshift_variant	PPE13	1306delC	Gln436fs
NC_000962.3	1212335	TCGGCGGTGCCGGCGGTGTCGGCGGTGC	T	disruptive_inframe_deletion	PE_PGRS21	792_818delTGTCGGCGGTGCCGGCGGTGCCGGCGG	Val265_Gly273del
NC_000962.3	2165868	G	GCCCC	frameshift_variant	PPE34	1443_1444insGGGG	Pro482fs
NC_000962.3	2165874	CGAGT	C	frameshift_variant	PPE34	1434_1437delACTC	Val480fs
NC_000962.3	2727404	TCGG	T	conservative_inframe_deletion	PPE41	514_516delCCG	Pro172del
NC_000962.3	3501536	T	TCCGGGGTGCCATCGTCGTCGAAACGGCCA	frameshift_variant	PPE50	203_204insCCGGGGTGCCATCGTCGTCGAAACGGCCA	Met68fs
NC_000962.3	3752850	ACCGCCACCGCCGCCGGATCCACCGTCGCCGCCAACGCCGCCTCAAACG	A	disruptive_inframe_deletion	PPE55	287_334delCGTTTGAGGCGGCGTTGGCGGCGACGGTGGATCCGGCGGCGGTGGCGG	Ala96_Ala111del
NC_000962.3	3926874	GGGTGC	G	frameshift_variant	PE_PGRS53	310_314delGCGGT	Ala104fs
NC_000962.3	3948541	AGGCGGCACC	A	disruptive_inframe_deletion	PE_PGRS57	2774_2782delCCGGCGGCA	Thr925_Gly927del
NC_000962.3	3948612	A	ACGGCGGCAC	disruptive_inframe_insertion	PE_PGRS57	2846_2854dupCCGGCGGCA	Thr949_Gly951dup
NC_000962.3	3949264	C	CCTAAACACCG	frameshift_variant	PE_PGRS57	3471_3472insCTAAACACCG	Met1158fs
NC_000962.3	3950099	G	GACGGTGGTA	disruptive_inframe_insertion	PE_PGRS57	4329_4337dupTGGTAACGG	Gly1446_Gly1447insGlyAsnGly
NC_000962.3	150894	C	CGG	frameshift_variant	PE_PGRS2	1363_1364insGG	Ala455fs
NC_000962.3	150898	C	CGG	frameshift_variant	PE_PGRS2	1366_1367insGG	Pro456fs
NC_000962.3	150899	C	CGGTCAGGGCGGTCAGGCGTTCGGCGCTAACAATATCGG	frameshift_variant	PE_PGRS2	1367_1368insGGTCAGGGCGGTCAGGCGTTCGGCGCTAACAATATCGG	Gly457fs
NC_000962.3	333778	CGGCGCCGGCGGAGCCGAAGAGCAAGCCGCCGTTCCCGCCGGCGCCGCCGGCGCCGCCTTGCTGGATGCTGGTAAGTGCTGCCCCGCCGTGCCCGCCGGCGCCGCCGGCGCCGCG	C	conservative_inframe_deletion	Rv0278c	2419_2532del	Arg807_Ala844del
NC_000962.3	334114	CG	C	frameshift_variant	Rv0278c	2196delC	Gly733fs
NC_000962.3	335810	CCCGCCGGCGCCGCCGTTG	C	disruptive_inframe_deletion	Rv0278c	483_500delCAACGGCGGCGCCGGCGG	Asn162_Gly167del
NC_000962.3	336680	G	GCCGCC	frameshift_variant	PE_PGRS4	2393_2394insGGCGG	Asn799fs
NC_000962.3	337281	GC	G	frameshift_variant	PE_PGRS4	1792delG	Ala598fs
NC_000962.3	976897	T	TGGG	conservative_inframe_insertion	PPE13	1304_1306dupCCC	Pro435dup
NC_000962.3	1189193	CCGCCGCCGT	C	disruptive_inframe_deletion	PE_PGRS19	1223_1231delACGGCGGCG	Asp408_Gly410del
NC_000962.3	1212335	TCGGCGGTGCCGGCGGTGTCGGCGGTGC	T	disruptive_inframe_deletion	PE_PGRS21	792_818delTGTCGGCGGTGCCGGCGGTGCCGGCGG	Val265_Gly273del
NC_000962.3	1618625	TGCCGCCGGC	T	conservative_inframe_deletion	PE_PGRS26	1051_1059delGCCGGCGGC	Ala351_Gly353del
NC_000962.3	3931917	G	GGCGGCGCCGGTGGCGCCGGCGGTC	disruptive_inframe_insertion	PE_PGRS54	921_944dupCGGTGGCGCCGGCGGTCGCGGCGC	Ala315_Leu316insGlyGlyAlaGlyGlyArgGlyAla
NC_000962.3	3941687	ACCGGCGGCAACGCCGGCG	A	disruptive_inframe_deletion	PE_PGRS55	2081_2098delACGCCGGCGCCGGCGGCA	Asn694_Gly699del
NC_000962.3	3948541	AGGCGGCACC	A	disruptive_inframe_deletion	PE_PGRS57	2774_2782delCCGGCGGCA	Thr925_Gly927del
NC_000962.3	334694	AGTCCCGTTGG	A	frameshift_variant	Rv0278c	1607_1616delCCAACGGGAC	Ala536fs
NC_000962.3	334708	C	CCA	frameshift_variant	Rv0278c	1602_1603insTG	Gly535fs
NC_000962.3	334710	TTGC	T	disruptive_inframe_deletion	Rv0278c	1598_1600delGCA	Gly533_Asn534delinsAsp
NC_000962.3	336680	G	GCCGCC	frameshift_variant	PE_PGRS4	2393_2394insGGCGG	Asn799fs
NC_000962.3	337840	CGCCGCCGTT	C	conservative_inframe_deletion	PE_PGRS4	1225_1233delAACGGCGGC	Asn409_Gly411del
NC_000962.3	976897	T	TG	frameshift_variant	PPE13	1306dupC	Gln436fs
NC_000962.3	1992323	G	GC	frameshift_variant	wag22	254dupG	Ala86fs
NC_000962.3	3926657	CGTCGGCGGCCGCTTCGACGACGGCGGTGGTCTCCGCGGCCGCCGACGAG	C	frameshift_variant	PE_PGRS53	92_140delCGGCGGCCGCTTCGACGACGGCGGTGGTCTCCGCGGCCGCCGACGAGGT	Ser31fs
NC_000962.3	335810	CCCGCCGGCGCCGCCGTTG	C	disruptive_inframe_deletion	Rv0278c	483_500delCAACGGCGGCGCCGGCGG	Asn162_Gly167del
NC_000962.3	336680	G	GCCGCC	frameshift_variant	PE_PGRS4	2393_2394insGGCGG	Asn799fs
NC_000962.3	927343	GGCCGGCGGCTCCGGCCGAACCGACCTCGGCGGCGCTGGCGGA	G	conservative_inframe_deletion	PE_PGRS13	1993_2034delTCCGGCCGAACCGACCTCGGCGGCGCTGGCGGAGCCGGCGGC	Ser665_Gly678del
NC_000962.3	976889	C	CTT	frameshift_variant	PPE13	1313_1314dupAA	Val439fs
NC_000962.3	1212144	CGCCGGCGGTGCCGGCGGCCTCGGCGTAGCGCCCGGCGTGCCCGGCGGCGCCGGCGGT	C	disruptive_inframe_deletion	PE_PGRS21	594_650delTGCCGGCGGCCTCGGCGTAGCGCCCGGCGTGCCCGGCGGCGCCGGCGGTGCCGGCGG	Ala199_Gly217del
NC_000962.3	1212335	TCGGCGGTGCCGGCGGTGTCGGCGGTGC	T	disruptive_inframe_deletion	PE_PGRS21	792_818delTGTCGGCGGTGCCGGCGGTGCCGGCGG	Val265_Gly273del
NC_000962.3	1991991	GC	G	frameshift_variant	wag22	586delG	Ala196fs
NC_000962.3	1992323	G	GCC	frameshift_variant	wag22	253_254dupGG	Tyr87fs
NC_000962.3	3948541	AGGCGGCACC	A	disruptive_inframe_deletion	PE_PGRS57	2774_2782delCCGGCGGCA	Thr925_Gly927del
NC_000962.3	3948612	A	ACGGCGGCAC	disruptive_inframe_insertion	PE_PGRS57	2846_2854dupCCGGCGGCA	Thr949_Gly951dup
NC_000962.3	335810	CCCGCCGGCGCCGCCGTTG	C	disruptive_inframe_deletion	Rv0278c	483_500delCAACGGCGGCGCCGGCGG	Asn162_Gly167del
NC_000962.3	336680	G	GCCGCC	frameshift_variant	PE_PGRS4	2393_2394insGGCGG	Asn799fs
NC_000962.3	338218	TGCCGCCGGC	T	conservative_inframe_deletion	PE_PGRS4	847_855delGCCGGCGGC	Ala283_Gly285del
NC_000962.3	976897	TG	T	frameshift_variant	PPE13	1306delC	Gln436fs
NC_000962.3	1212335	TCGGCGGTGCCGGCGGTGTCGGCGGTGC	T	disruptive_inframe_deletion	PE_PGRS21	792_818delTGTCGGCGGTGCCGGCGGTGCCGGCGG	Val265_Gly273del
NC_000962.3	1607225	CT	C	frameshift_variant	PE16	842delT	Phe281fs
NC_000962.3	1992323	G	GC	frameshift_variant	wag22	254dupG	Ala86fs
NC_000962.3	2164767	T	TA	frameshift_variant	PPE34	2544_2545insT	Asn849fs
NC_000962.3	2170342	GGGCCTGGGTGGCCGCCTGCTC	G	conservative_inframe_deletion	PPE35	250_270delGAGCAGGCGGCCACCCAGGCC	Glu84_Ala90del
NC_000962.3	3528971	T	TCGC	conservative_inframe_insertion	PPE53	190_192dupGCG	Ala64dup
NC_000962.3	3934664	CGGCGGCCAA	C	disruptive_inframe_deletion	PE_PGRS54	3675_3683delCCAAGGCGG	Gln1226_Gly1228del
NC_000962.3	149955	TGGCGGCTCCGGGGCGGCTGGGCAGGCCGGGGGTGCCGGCGGGCCGGCCGGGCTGATCGGCCATGGCGGGTCCGGCGGGGCC	T	disruptive_inframe_deletion	PE_PGRS2	435_515delGGCGGCTGGGCAGGCCGGGGGTGCCGGCGGGCCGGCCGGGCTGATCGGCCATGGCGGGTCCGGCGGGGCCGGCGGCTCCGG	Ala146_Gly172del
NC_000962.3	335810	CCCGCCGGCGCCGCCGTTG	C	disruptive_inframe_deletion	Rv0278c	483_500delCAACGGCGGCGCCGGCGG	Asn162_Gly167del
NC_000962.3	336680	G	GCCGCC	frameshift_variant	PE_PGRS4	2393_2394insGGCGG	Asn799fs
NC_000962.3	425342	GTGCCGGTATTGCCGA	G	disruptive_inframe_deletion	PPE8	9323_9337delTCGGCAATACCGGCA	Ile3108_Gly3112del
NC_000962.3	672485	ACCGGTCCCGCCGGCACCGCCGGCACCACCGGTGCCG	A	disruptive_inframe_deletion	PE_PGRS7	3396_3431delCGGCACCGGTGGTGCCGGCGGTGCCGGCGGGACCGG	Gly1133_Gly1144del
NC_000962.3	1021499	C	CCG	frameshift_variant	PE7	143_144dupCG	Val49fs
NC_000962.3	1212335	TCGGCGGTGCCGGCGGTGTCGGCGGTGC	T	disruptive_inframe_deletion	PE_PGRS21	792_818delTGTCGGCGGTGCCGGCGGTGCCGGCGG	Val265_Gly273del
NC_000962.3	1618475	TGCCGCCGGTGCCGCCTGCGCCGCCAGCGCCGCCGGCGCCGGCGCTGCTGCCATTGCCGATGGTCAATGCGCTGGC	T	conservative_inframe_deletion	PE_PGRS26	1135_1209delGCCAGCGCATTGACCATCGGCAATGGCAGCAGCGCCGGCGCCGGCGGCGCTGGCGGCGCAGGCGGCACCGGCGGC	Ala379_Gly403del
NC_000962.3	1637693	GCCGGCCCCA	G	disruptive_inframe_deletion	PE_PGRS28	528_536delTGGGGCCGG	Gly177_Gly179del
NC_000962.3	1863348	TGCCGGCGCC	T	conservative_inframe_deletion	PE_PGRS30	2026_2034delGGCGCCGGC	Gly676_Gly678del
NC_000962.3	3740384	A	AGCG	disruptive_inframe_insertion	PE_PGRS50	2390_2391insCGC	Ala797dup
NC_000962.3	3932283	GGCAACGCCATTGCCGGCGGCATCAACGGCTCCGGTGGTGCCGGCGGCAC	G	frameshift_variant	PE_PGRS54	1280_1328delGCAACGCCATTGCCGGCGGCATCAACGGCTCCGGTGGTGCCGGCGGCAC	Gly427fs
NC_000962.3	335588	TCCGCCGGCCCCGCCGACTCCGGCGGCGCCGAAGAGCAGGCCGGCGTTGCCGCCAGCCCCGCCGGCG	T	disruptive_inframe_deletion	Rv0278c	657_722delCGCCGGCGGGGCTGGCGGCAACGCCGGCCTGCTCTTCGGCGCCGCCGGAGTCGGCGGGGCCGGCGG	Ala220_Gly241del
NC_000962.3	335810	CCCGCCGGCGCCGCCGTTG	C	disruptive_inframe_deletion	Rv0278c	483_500delCAACGGCGGCGCCGGCGG	Asn162_Gly167del
NC_000962.3	336680	G	GCCGCC	frameshift_variant	PE_PGRS4	2393_2394insGGCGG	Asn799fs
NC_000962.3	1212144	CGCCGGCGGTGCCGGCGGCCTCGGCGTAGCGCCCGGCGTGCCCGGCGGCGCCGGCGGT	C	disruptive_inframe_deletion	PE_PGRS21	594_650delTGCCGGCGGCCTCGGCGTAGCGCCCGGCGTGCCCGGCGGCGCCGGCGGTGCCGGCGG	Ala199_Gly217del
NC_000962.3	1212335	TCGGCGGTGCCGGCGGTGTCGGCGGTGC	T	disruptive_inframe_deletion	PE_PGRS21	792_818delTGTCGGCGGTGCCGGCGGTGCCGGCGG	Val265_Gly273del
NC_000962.3	1991991	GC	G	frameshift_variant	wag22	586delG	Ala196fs
NC_000962.3	1992323	G	GC	frameshift_variant	wag22	254dupG	Ala86fs
NC_000962.3	3941471	ACCG	A	disruptive_inframe_deletion	PE_PGRS55	1865_1867delCCG	Ala622del
NC_000962.3	3948612	A	ACGGCGGCAC	disruptive_inframe_insertion	PE_PGRS57	2846_2854dupCCGGCGGCA	Thr949_Gly951dup
NC_000962.3	334768	CATT	C	conservative_inframe_deletion	Rv0278c	1540_1542delAAT	Asn514del
NC_000962.3	334772	T	TGCC	disruptive_inframe_insertion	Rv0278c	1538_1539insGGC	Gln513_Asn514insAla
NC_000962.3	334790	TGGC	T	disruptive_inframe_deletion	Rv0278c	1518_1520delGCC	Pro507del
NC_000962.3	336680	G	GCCGCC	frameshift_variant	PE_PGRS4	2393_2394insGGCGG	Asn799fs
NC_000962.3	976897	TG	T	frameshift_variant	PPE13	1306delC	Gln436fs
NC_000962.3	3741292	C	CGGCGGT	conservative_inframe_insertion	PE_PGRS50	1482_1483insACCGCC	Gly494_Gly495insThrAla
NC_000962.3	3998578	GCAACATCGGCAACGGAAACAAAGGCAGCTCCAACCTCGGCGGCGGCAACATCGGCAATAA	G	disruptive_inframe_deletion	PPE64	611_670delACGGAAACAAAGGCAGCTCCAACCTCGGCGGCGGCAACATCGGCAATAACAACATCGGCA	Asn204_Gly223del
NC_000962.3	335810	CCCGCCGGCGCCGCCGTTG	C	disruptive_inframe_deletion	Rv0278c	483_500delCAACGGCGGCGCCGGCGG	Asn162_Gly167del
NC_000962.3	336680	G	GCCGCC	frameshift_variant	PE_PGRS4	2393_2394insGGCGG	Asn799fs
NC_000962.3	976897	TG	T	frameshift_variant	PPE13	1306delC	Gln436fs
NC_000962.3	1212335	TCGGCGGTGCCGGCGGTGTCGGCGGTGC	T	disruptive_inframe_deletion	PE_PGRS21	792_818delTGTCGGCGGTGCCGGCGGTGCCGGCGG	Val265_Gly273del
NC_000962.3	1631477	GGCCGCCGGGGCCGCCGTTTCCGCCGCTGGCAGCGCCGTGGCCGCCGTGACCGCCGTTGCCGCCGTCGTGCAGGATGCTGCCGGCCGGCCCCGCCTTGCCTGCGGTGGAGCCGGT	G	conservative_inframe_deletion	PE_PGRS27	3037_3150del	Thr1013_Gly1050del
NC_000962.3	1637693	GCCGGCCCCA	G	disruptive_inframe_deletion	PE_PGRS28	528_536delTGGGGCCGG	Gly177_Gly179del
NC_000962.3	2423801	CCCA	C	disruptive_inframe_deletion	PE_PGRS38	1035_1037delTGG	Gly346del
NC_000962.3	2423807	GGCCCCACCGGCCCCA	G	disruptive_inframe_deletion	PE_PGRS38	1017_1031delTGGGGCCGGTGGGGC	Gly340_Ala344del
NC_000962.3	3802698	G	GCGGCGGCGCCGGCGGTGC	disruptive_inframe_insertion	PE_PGRS52	1062_1079dupTGCCGGCGGCGCCGGCGG	Gly360_Leu361insAlaGlyGlyAlaGlyGly
NC_000962.3	3948541	AGGCGGCACC	A	disruptive_inframe_deletion	PE_PGRS57	2774_2782delCCGGCGGCA	Thr925_Gly927del
NC_000962.3	335810	CCCGCCGGCGCCGCCGTTG	C	disruptive_inframe_deletion	Rv0278c	483_500delCAACGGCGGCGCCGGCGG	Asn162_Gly167del
NC_000962.3	336635	CCCGCCGTTG	C	disruptive_inframe_deletion	PE_PGRS4	2430_2438delCAACGGCGG	Asn811_Gly813del
NC_000962.3	336680	G	GCCGCC	frameshift_variant	PE_PGRS4	2393_2394insGGCGG	Asn799fs
NC_000962.3	925342	C	CG	frameshift_variant	PE_PGRS12	398dupG	Ala135fs
NC_000962.3	1638181	C	CTAAGG	frameshift_variant	PE_PGRS28	48_49insCCTTA	Asp17fs
NC_000962.3	1638182	C	CT	frameshift_variant	PE_PGRS28	47_48insA	Asp17fs
NC_000962.3	3739472	A	ACCGCCGTCC	disruptive_inframe_insertion	PE_PGRS50	3294_3302dupGGACGGCGG	Gly1101_Ala1102insAspGlyGly
NC_000962.3	3751096	AGCTG	A	frameshift_variant	PPE55	2085_2088delCAGC	Ser696fs
NC_000962.3	3751101	C	CATCG	frameshift_variant	PPE55	2083_2084insCGAT	Gly695fs
NC_000962.3	3929898	CA	C	frameshift_variant	PE_PGRS53	3332delA	Asn1111fs
NC_000962.3	3929901	C	CGGGCG	frameshift_variant	PE_PGRS53	3335_3336insGCGGG	Gly1113fs
NC_000962.3	3929904	T	TTCGCC	frameshift_variant	PE_PGRS53	3336_3337insTCGCC	Gly1113fs
NC_000962.3	3929906	G	GCAACGGCAA	disruptive_inframe_insertion	PE_PGRS53	3338_3339insCAACGGCAA	Gly1113_Ala1114insAsnGlyAsn
NC_000962.3	3941476	CGCCGCCGGCACCACAGGCGGGGCCGGCGGGGCCGGCGGGGCCGGCGGAACCGGCGGA	C	conservative_inframe_deletion	PE_PGRS55	1873_1929delACAGGCGGGGCCGGCGGGGCCGGCGGGGCCGGCGGAACCGGCGGAGCCGCCGGCACC	Thr625_Thr643del
NC_000962.3	4037187	G	GCCGCCGGGCGCGCCGGGGCCACCGTTT	disruptive_inframe_insertion	PE_PGRS59	863_864insAAACGGTGGCCCCGGCGCGCCCGGCGG	Gly288_Thr289insAsnGlyGlyProGlyAlaProGlyGly
NC_000962.3	336680	G	GCCGCC	frameshift_variant	PE_PGRS4	2393_2394insGGCGG	Asn799fs
NC_000962.3	976897	T	TG	frameshift_variant	PPE13	1306dupC	Gln436fs
NC_000962.3	1983915	GC	G	frameshift_variant	PPE24	860delG	Gly287fs
NC_000962.3	1992323	G	GC	frameshift_variant	wag22	254dupG	Ala86fs
NC_000962.3	335810	CCCGCCGGCGCCGCCGTTG	C	disruptive_inframe_deletion	Rv0278c	483_500delCAACGGCGGCGCCGGCGG	Asn162_Gly167del
NC_000962.3	336680	G	GCCGCC	frameshift_variant	PE_PGRS4	2393_2394insGGCGG	Asn799fs
NC_000962.3	976897	TG	T	frameshift_variant	PPE13	1306delC	Gln436fs
NC_000962.3	1212335	TCGGCGGTGCCGGCGGTGTCGGCGGTGC	T	disruptive_inframe_deletion	PE_PGRS21	792_818delTGTCGGCGGTGCCGGCGGTGCCGGCGG	Val265_Gly273del
NC_000962.3	1631477	GGCCGCCGGGGCCGCCGTTTCCGCCGCTGGCAGCGCCGTGGCCGCCGTGACCGCCGTTGCCGCCGTCGTGCAGGATGCTGCCGGCCGGCCCCGCCTTGCCTGCGGTGGAGCCGGT	G	conservative_inframe_deletion	PE_PGRS27	3037_3150del	Thr1013_Gly1050del
NC_000962.3	1637693	GCCGGCCCCA	G	disruptive_inframe_deletion	PE_PGRS28	528_536delTGGGGCCGG	Gly177_Gly179del
NC_000962.3	3948541	AGGCGGCACC	A	disruptive_inframe_deletion	PE_PGRS57	2774_2782delCCGGCGGCA	Thr925_Gly927del
NC_000962.3	3948612	A	ACGGCGGCAC	disruptive_inframe_insertion	PE_PGRS57	2846_2854dupCCGGCGGCA	Thr949_Gly951dup
NC_000962.3	3949264	C	CCTAAACACCGACGG	frameshift_variant	PE_PGRS57	3471_3472insCTAAACACCGACGG	Met1158fs
NC_000962.3	333883	CGGCGCCGCG	C	conservative_inframe_deletion	Rv0278c	2419_2427delCGCGGCGCC	Arg807_Ala809del
NC_000962.3	335810	CCCGCCGGCGCCGCCGTTG	C	disruptive_inframe_deletion	Rv0278c	483_500delCAACGGCGGCGCCGGCGG	Asn162_Gly167del
NC_000962.3	336680	GGGGA	G	frameshift_variant	PE_PGRS4	2390_2393delTCCC	Val797fs
NC_000962.3	338600	GCCGCCGTTGCCGCCGGCC	G	disruptive_inframe_deletion	PE_PGRS4	456_473delGGCCGGCGGCAACGGCGG	Ala153_Gly158del
NC_000962.3	425510	TCGCCGATGTTGGCGCTGCCCAGGTTGTAGA	T	disruptive_inframe_deletion	PPE8	9140_9169delTCTACAACCTGGGCAGCGCCAACATCGGCG	Val3047_Gly3056del
NC_000962.3	429690	GGCCGGTGTTGAAGATGCCGGTGTTGACGTTGCCGGCGTTGAGCAAGCCGGTGTTGACGTC	G	conservative_inframe_deletion	PPE8	4930_4989delGACGTCAACACCGGCTTGCTCAACGCCGGCAACGTCAACACCGGCATCTTCAACACCGGC	Asp1644_Gly1663del
NC_000962.3	673141	T	TGCCGTTGCC	conservative_inframe_insertion	PE_PGRS7	2767_2775dupGGCAACGGC	Gly925_Ser926insGlyAsnGly
NC_000962.3	673200	T	TCGCCGTTGC	conservative_inframe_insertion	PE_PGRS7	2708_2716dupGCAACGGCG	Gly903_Gly905dup
NC_000962.3	976897	TG	T	frameshift_variant	PPE13	1306delC	Gln436fs
NC_000962.3	1091388	ACGGCGGCGACGGCGGCCAGGGCGGCGCCGGCGGTAGTGGCGGCGTTGGCGGCGGCGGCGCAGGCGC	A	conservative_inframe_deletion	PE_PGRS16	1033_1098delCAGGGCGGCGCCGGCGGTAGTGGCGGCGTTGGCGGCGGCGGCGCAGGCGCCGGCGGCGACGGCGGC	Gln345_Gly366del
NC_000962.3	1217655	TCGGTGGCGCCGGCGGGGCCGGCGGGGA	T	disruptive_inframe_deletion	PE_PGRS22	1212_1238delGGACGGTGGCGCCGGCGGGGCCGGCGG	Asp405_Gly413del
NC_000962.3	1217738	AACGGCGGGGCCGGCGGCGACAGCGGCCGTGGCGGCACGGGCGGCGCCGGCGGCGAGGGCGGCGCCGCCGGGCTGCTGGTGGGCACCGGCGGGCACGGCGGTG	A	disruptive_inframe_deletion	PE_PGRS22	1289_1390del	Asp430_Gly463del
NC_000962.3	3744944	G	GAA	frameshift_variant	PPE55	8240_8241insTT	Gly2748fs
NC_000962.3	3744946	TGC	T	frameshift_variant	PPE55	8237_8238delGC	Ser2746fs
NC_000962.3	3930438	GGCCGGCGGC	G	disruptive_inframe_deletion	PE_PGRS53	3872_3880delCCGGCGGCG	Ala1291_Gly1293del
NC_000962.3	3930457	ACCGGCGGGG	A	disruptive_inframe_deletion	PE_PGRS53	3890_3898delCCGGCGGGG	Thr1297_Asp1300delinsAsn
NC_000962.3	3932664	TCCGGCGGGCAAGGCGGCACCGGCGGCGCGGGCGGCGCCGGTGGTGCTGGCGGTGTCGGCGCCGACAACCCCACCGGCATCGGCGGCACCGGCGGCACCGGCGGGAAAGGCGGCGCCGGCGGGG	T	disruptive_inframe_deletion	PE_PGRS54	1671_1793del	Gly558_Gln598del
NC_000962.3	336680	G	GCCGCC	frameshift_variant	PE_PGRS4	2393_2394insGGCGG	Asn799fs
NC_000962.3	976889	C	CTT	frameshift_variant	PPE13	1313_1314dupAA	Val439fs
NC_000962.3	1991991	GC	G	frameshift_variant	wag22	586delG	Ala196fs
NC_000962.3	1992323	G	GCC	frameshift_variant	wag22	253_254dupGG	Tyr87fs
NC_000962.3	334694	AGTCCCGTTGG	A	frameshift_variant	Rv0278c	1607_1616delCCAACGGGAC	Ala536fs
NC_000962.3	335635	TGCCGCCAGCCCCGCCGGC	T	conservative_inframe_deletion	Rv0278c	658_675delGCCGGCGGGGCTGGCGGC	Ala220_Gly225del
NC_000962.3	335685	C	CCGCCGCCGG	conservative_inframe_insertion	Rv0278c	617_625dupCCGGCGGCG	Ala206_Gly208dup
NC_000962.3	335810	CCCGCCGGCGCCGCCGTTG	C	disruptive_inframe_deletion	Rv0278c	483_500delCAACGGCGGCGCCGGCGG	Asn162_Gly167del
NC_000962.3	336635	CCCGCCGTTG	C	disruptive_inframe_deletion	PE_PGRS4	2430_2438delCAACGGCGG	Asn811_Gly813del
NC_000962.3	336680	G	GCCGCC	frameshift_variant	PE_PGRS4	2393_2394insGGCGG	Asn799fs
NC_000962.3	925342	C	CG	frameshift_variant	PE_PGRS12	398dupG	Ala135fs
NC_000962.3	925813	T	TGGCGGGGCCGGCGGGTCC	disruptive_inframe_insertion	PE_PGRS13	459_476dupGGCCGGCGGGTCCGGCGG	Gly159_Thr160insAlaGlyGlySerGlyGly
NC_000962.3	926935	T	TGGCGGGGAGGGCGGGGCCGGCGGGGCCGGTGGCCTGTTCGCCGGTGGCGGGATCGGCGGGGCCGGCGGATTCGGCGGATTCCGC	conservative_inframe_insertion	PE_PGRS13	1626_1627insATCGGCGGGGCCGGCGGATTCGGCGGATTCCGCGGCGGGGAGGGCGGGGCCGGCGGGGCCGGTGGCCTGTTCGCCGGTGGCGGG	Gly542_Ala543insIleGlyGlyAlaGlyGlyPheGlyGlyPheArgGlyGlyGluGlyGlyAlaGlyGlyAlaGlyGlyLeuPheAlaGlyGlyGly
NC_000962.3	976889	CT	C	frameshift_variant	PPE13	1314delA	Val439fs
NC_000962.3	1189155	TGCCATACAGCAGCCCACCGCCACCACCGGCGCCGCCGCC	T	conservative_inframe_deletion	PE_PGRS19	1231_1269delGGCGGCGGCGCCGGTGGTGGCGGTGGGCTGCTGTATGGC	Gly411_Gly423del
NC_000962.3	1213388	T	TCGGCGGCGGCGGCGGGGTCGGCGGCCTCGGCGGCTTGGGCACCGCCATAAACAATGTCGACGCCGGTTCCGGTGCCGGCGGCGGTGGCGGTGGTGCCGGGGGCACCGGCGGCACCGCAGGGTTGCTGTACGGCGTCGGCGGCGC	disruptive_inframe_insertion	PE_PGRS21	1846_1847insTCGGCGGCCTCGGCGGCTTGGGCACCGCCATAAACAATGTCGACGCCGGTTCCGGTGCCGGCGGCGGTGGCGGTGGTGCCGGGGGCACCGGCGGCACCGCAGGGTTGCTGTACGGCGTCGGCGGCGCCGGCGGCGGCGGCGGGG	Gly615_Ala616insValGlyGlyLeuGlyGlyLeuGlyThrAlaIleAsnAsnValAspAlaGlySerGlyAlaGlyGlyGlyGlyGlyGlyAlaGlyGlyThrGlyGlyThrAlaGlyLeuLeuTyrGlyValGlyGlyAlaGlyGlyGlyGlyGly
NC_000962.3	3739472	A	ACCGCCGTCC	disruptive_inframe_insertion	PE_PGRS50	3294_3302dupGGACGGCGG	Gly1101_Ala1102insAspGlyGly
NC_000962.3	3741896	GCCGTTGCCGCCGTCGCTGCCGTCGCCGCCGTTGAGGCCGGCGGCACCCGGCAGGCCCGCGGCCCCGGCCCCCCCGGCGCCGCCGTTCCCGAACAGCCCGGCGTCGCCA	G	disruptive_inframe_deletion	PE_PGRS50	771_878del	Gly258_Gly293del
NC_000962.3	3928281	TAACGGCGGCAACGGCGGCAACGGCGGC	T	disruptive_inframe_deletion	PE_PGRS53	1752_1778delCGGCGGCAACGGCGGCAACGGCGGCAA	Gly585_Asn593del
NC_000962.3	3931730	T	TGCGGGCGGC	disruptive_inframe_insertion	PE_PGRS54	731_732insCGGCGCGGG	Gly244_Gly245insGlyAlaGly
NC_000962.3	3932752	C	CCGGCGGCACCGGCGGCACCGGCGGCGCGGCCGGCGCCGGCGGGGCCGGCGGAGCGGTTGGCACCGGTGGTACCGGTGGCGTTGTAGGCGACGTTGGTAACGCAGGGAT	disruptive_inframe_insertion	PE_PGRS54	1763_1764insCACCGGCGGCGCGGCCGGCGCCGGCGGGGCCGGCGGAGCGGTTGGCACCGGTGGTACCGGTGGCGTTGTAGGCGACGTTGGTAACGCAGGGATCGGCGGCACCGGCGG	Gly588_Lys589insThrGlyGlyAlaAlaGlyAlaGlyGlyAlaGlyGlyAlaValGlyThrGlyGlyThrGlyGlyValValGlyAspValGlyAsnAlaGlyIleGlyGlyThrGlyGly
NC_000962.3	3946519	T	TGCGGGCGGC	disruptive_inframe_insertion	PE_PGRS57	731_732insCGGCGCGGG	Gly244_Gly245insGlyAlaGly
NC_000962.3	3946850	AAGG	A	disruptive_inframe_deletion	PE_PGRS57	1058_1060delAGG	Lys353_Gly354delinsSer
NC_000962.3	3946856	GGTGT	G	frameshift_variant	PE_PGRS57	1064_1067delGTGT	Gly355fs
NC_000962.3	3946861	CGG	C	frameshift_variant	PE_PGRS57	1069_1070delGG	Gly357fs
NC_000962.3	3948612	A	ACGGCGGCAC	disruptive_inframe_insertion	PE_PGRS57	2846_2854dupCCGGCGGCA	Thr949_Gly951dup
NC_000962.3	4037187	G	GCCGCCGGGCGCGCCGGGGCCACCGTTT	disruptive_inframe_insertion	PE_PGRS59	863_864insAAACGGTGGCCCCGGCGCGCCCGGCGG	Gly288_Thr289insAsnGlyGlyProGlyAlaProGlyGly
NC_000962.3	334694	AGTCCCGTTGG	A	frameshift_variant	Rv0278c	1607_1616delCCAACGGGAC	Ala536fs
NC_000962.3	334708	C	CCA	frameshift_variant	Rv0278c	1602_1603insTG	Gly535fs
NC_000962.3	334710	TTGC	T	disruptive_inframe_deletion	Rv0278c	1598_1600delGCA	Gly533_Asn534delinsAsp
NC_000962.3	334717	TCAGCGGGCGGCCGGTGAGC	T	frameshift_variant	Rv0278c	1575_1593delGCTCACCGGCCGCCCGCTG	Leu526fs
NC_000962.3	334768	CATT	C	conservative_inframe_deletion	Rv0278c	1540_1542delAAT	Asn514del
NC_000962.3	334772	T	TGCC	disruptive_inframe_insertion	Rv0278c	1538_1539insGGC	Gln513_Asn514insAla
NC_000962.3	334790	TGGC	T	disruptive_inframe_deletion	Rv0278c	1518_1520delGCC	Pro507del
NC_000962.3	336680	G	GCCGCC	frameshift_variant	PE_PGRS4	2393_2394insGGCGG	Asn799fs
NC_000962.3	1991991	GC	G	frameshift_variant	wag22	586delG	Ala196fs
NC_000962.3	1992323	G	GC	frameshift_variant	wag22	254dupG	Ala86fs
NC_000962.3	335810	CCCGCCGGCGCCGCCGTTG	C	disruptive_inframe_deletion	Rv0278c	483_500delCAACGGCGGCGCCGGCGG	Asn162_Gly167del
NC_000962.3	336680	G	GCCGCC	frameshift_variant	PE_PGRS4	2393_2394insGGCGG	Asn799fs
NC_000962.3	1618466	AGCCGCCGGTGCCGCCGGTGCCGCCTGCGCCGCCAGCGCCGCCGGCGCCGGCGCTGCTGCCATTGCCGATGGTCAATGCGCTGGCGCCGCCGGTGCCACCGACGCCGCCGTT	A	conservative_inframe_deletion	PE_PGRS26	1108_1218del	Asn370_Gly406del
NC_000962.3	335810	CCCGCCGGCGCCGCCGTTG	C	disruptive_inframe_deletion	Rv0278c	483_500delCAACGGCGGCGCCGGCGG	Asn162_Gly167del
NC_000962.3	336680	G	GCCGCC	frameshift_variant	PE_PGRS4	2393_2394insGGCGG	Asn799fs
NC_000962.3	361938	TCAACGGCGGTCTCGGCGGCGCCGGCGGCGACGGCGG	T	disruptive_inframe_deletion	PE_PGRS5	611_646delGCGGTCTCGGCGGCGCCGGCGGCGACGGCGGCAACG	Gly204_Asn215del
NC_000962.3	431156	CTGCCGGTGTTGCCGA	C	disruptive_inframe_deletion	PPE8	3509_3523delTCGGCAACACCGGCA	Ile1170_Gly1174del
NC_000962.3	674493	TTGCCGCCGGCCCCGCCGG	T	disruptive_inframe_deletion	PE_PGRS7	1406_1423delCCGGCGGGGCCGGCGGCA	Thr469_Gly474del
NC_000962.3	925342	C	CG	frameshift_variant	PE_PGRS12	398dupG	Ala135fs
NC_000962.3	926935	T	TGGCGGGGAGGGCGGGGCCGGCGGGGCCGGTGGCCTGTTCGCCGGTGGCGGGATCGGCGGGGCCGGCGGATTCGGCGGATTCCGC	conservative_inframe_insertion	PE_PGRS13	1626_1627insATCGGCGGGGCCGGCGGATTCGGCGGATTCCGCGGCGGGGAGGGCGGGGCCGGCGGGGCCGGTGGCCTGTTCGCCGGTGGCGGG	Gly542_Ala543insIleGlyGlyAlaGlyGlyPheGlyGlyPheArgGlyGlyGluGlyGlyAlaGlyGlyAlaGlyGlyLeuPheAlaGlyGlyGly
NC_000962.3	927140	GC	G	frameshift_variant	PE_PGRS13	1785delC	Gly596fs
NC_000962.3	930009	AC	A	frameshift_variant	PE_PGRS14	476delG	Gly159fs
NC_000962.3	1188571	CTTGCCGCCG	C	disruptive_inframe_deletion	PE_PGRS19	1845_1853delCGGCGGCAA	Asn615_Gly617del
NC_000962.3	1189196	C	CCGCCGT	conservative_inframe_insertion	PE_PGRS19	1223_1228dupACGGCG	Asp408_Gly409dup
NC_000962.3	1213388	T	TCGGCGGCGGCGGCGGGGTCGGCGGCCTCGGCGGCTTGGGCACCGCCATAAACAATGTCGACGCCGGTTCCGGTGCCGGCGGCGGTGGCGGTGGTGCCGGGGGCACCGGCGGCACCGCAGGGTTGCTGTACGGCGTCGGCGGCGC	disruptive_inframe_insertion	PE_PGRS21	1846_1847insTCGGCGGCCTCGGCGGCTTGGGCACCGCCATAAACAATGTCGACGCCGGTTCCGGTGCCGGCGGCGGTGGCGGTGGTGCCGGGGGCACCGGCGGCACCGCAGGGTTGCTGTACGGCGTCGGCGGCGCCGGCGGCGGCGGCGGGG	Gly615_Ala616insValGlyGlyLeuGlyGlyLeuGlyThrAlaIleAsnAsnValAspAlaGlySerGlyAlaGlyGlyGlyGlyGlyGlyAlaGlyGlyThrGlyGlyThrAlaGlyLeuLeuTyrGlyValGlyGlyAlaGlyGlyGlyGlyGly
NC_000962.3	2087974	T	TC	frameshift_variant	PE_PGRS34	1544dupG	Ter516fs
NC_000962.3	2387542	CCT	C	frameshift_variant	PE_PGRS37	429_430delAG	Ala145fs
NC_000962.3	3510911	GC	G	frameshift_variant	PPE52	406delG	Ala136fs
NC_000962.3	3738628	CGCCGTTGCCGCCGTTGCCGCCGTCGCCGCCGGTGGCACCGCCGCCGTGGCCGCCGTTGCCGGCGCTGCCGCCGGCACCGCCCTGGCCGCCGGCGCCCGCGGA	C	conservative_inframe_deletion	PE_PGRS50	4045_4146del	Ser1349_Gly1382del
NC_000962.3	3779565	TCGGCGGTGA	T	disruptive_inframe_deletion	PE_PGRS51	1005_1013delTGACGGCGG	Asp336_Gly338del
NC_000962.3	3928281	TAACGGCGGCAACGGCGGCAACGGCGGC	T	disruptive_inframe_deletion	PE_PGRS53	1752_1778delCGGCGGCAACGGCGGCAACGGCGGCAA	Gly585_Asn593del
NC_000962.3	3931730	T	TGCGGGCGGC	disruptive_inframe_insertion	PE_PGRS54	731_732insCGGCGCGGG	Gly244_Gly245insGlyAlaGly
NC_000962.3	3932752	C	CCGGCGGCACCGGCGGCACCGGCGGCGCGGCCGGCGCCGGCGGGGCCGGCGGAGCGGTTGGCACCGGTGGTACCGGTGGCGTTGTAGGCGACGTTGGTAACGCAGGGAT	disruptive_inframe_insertion	PE_PGRS54	1763_1764insCACCGGCGGCGCGGCCGGCGCCGGCGGGGCCGGCGGAGCGGTTGGCACCGGTGGTACCGGTGGCGTTGTAGGCGACGTTGGTAACGCAGGGATCGGCGGCACCGGCGG	Gly588_Lys589insThrGlyGlyAlaAlaGlyAlaGlyGlyAlaGlyGlyAlaValGlyThrGlyGlyThrGlyGlyValValGlyAspValGlyAsnAlaGlyIleGlyGlyThrGlyGly
NC_000962.3	3941491	A	AGGCGGCGAC	disruptive_inframe_insertion	PE_PGRS55	1880_1881insCGACGGCGG	Gly627_Ala628insAspGlyGly
NC_000962.3	3949587	C	CCGGCGGCGCCGGCGGGGCCGGCGGCAACGCCGGCACCGGCGGCACCAACGGCTCCGG	disruptive_inframe_insertion	PE_PGRS57	3799_3800insGCGCCGGCGGGGCCGGCGGCAACGCCGGCACCGGCGGCACCAACGGCTCCGGCGGCG	Gly1266_Ala1267insGlyAlaGlyGlyAlaGlyGlyAsnAlaGlyThrGlyGlyThrAsnGlySerGlyGly
NC_000962.3	4037187	G	GCCGCCGGGCGCGCCGGGGCCACCGTTT	disruptive_inframe_insertion	PE_PGRS59	863_864insAAACGGTGGCCCCGGCGCGCCCGGCGG	Gly288_Thr289insAsnGlyGlyProGlyAlaProGlyGly
NC_000962.3	150734	TCGGTGG	T	disruptive_inframe_deletion	PE_PGRS2	1205_1210delGTGGCG	Gly402_Gly403del
NC_000962.3	335810	CCCGCCGGCGCCGCCGTTG	C	disruptive_inframe_deletion	Rv0278c	483_500delCAACGGCGGCGCCGGCGG	Asn162_Gly167del
NC_000962.3	336680	G	GCCGCC	frameshift_variant	PE_PGRS4	2393_2394insGGCGG	Asn799fs
NC_000962.3	672490	T	TG	frameshift_variant	PE_PGRS7	3426_3427insC	Thr1143fs
NC_000962.3	672491	C	CCGCCGGCACCGCCGGCACCACCGGTG	frameshift_variant	PE_PGRS7	3425_3426insCACCGGTGGTGCCGGCGGTGCCGGCG	Ser1145fs
NC_000962.3	976897	T	TG	frameshift_variant	PPE13	1306dupC	Gln436fs
NC_000962.3	1093914	GC	G	frameshift_variant	PE_PGRS17	442delG	Ala148fs
NC_000962.3	1212335	TCGGCGGTGCCGGCGGTGTCGGCGGTGC	T	disruptive_inframe_deletion	PE_PGRS21	792_818delTGTCGGCGGTGCCGGCGGTGCCGGCGG	Val265_Gly273del
NC_000962.3	1212632	G	GCAC	conservative_inframe_insertion	PE_PGRS21	1074_1075insACC	Gly358_Ala359insThr
NC_000962.3	1212638	G	GGCTGTT	disruptive_inframe_insertion	PE_PGRS21	1079_1080insGCTGTT	Gly360_Gly361insLeuPhe
NC_000962.3	1637693	GCCGGCCCCA	G	disruptive_inframe_deletion	PE_PGRS28	528_536delTGGGGCCGG	Gly177_Gly179del
NC_000962.3	1656207	AG	A	frameshift_variant	PE_PGRS29	514delC	Leu172fs
NC_000962.3	2089262	G	GC	frameshift_variant	PE_PGRS34	256dupG	Ala86fs
NC_000962.3	2166311	G	GTGAACCGCCCCGGCATGTCCGGAGACTCCAGTTCTTGGAAAGGATGGGGTCATGT	frameshift_variant	PPE34	1000_1001insACATGACCCCATCCTTTCCAAGAACTGGAGTCTCCGGACATGCCGGGGCGGTTCA	Ala334fs
NC_000962.3	3778921	CG	C	frameshift_variant	PE_PGRS51	358delG	Ala120fs
NC_000962.3	3779810	GACGGCGGCA	G	disruptive_inframe_deletion	PE_PGRS51	1248_1256delCGGCAACGG	Gly417_Gly419del
NC_000962.3	3802307	ACCGGCGGGG	A	disruptive_inframe_deletion	PE_PGRS52	663_671delGGCCGGCGG	Ala222_Gly224del
NC_000962.3	3928239	CG	C	frameshift_variant	PE_PGRS53	1675delG	Ala559fs
NC_000962.3	3928257	GGGCGGTACC	G	disruptive_inframe_deletion	PE_PGRS53	1706_1714delCCGGCGGTA	Thr569_Gly571del
NC_000962.3	3932839	GC	G	frameshift_variant	PE_PGRS54	1836delC	Ala613fs
NC_000962.3	3932842	C	CA	frameshift_variant	PE_PGRS54	1838_1839insA	Gly614fs
NC_000962.3	3932857	GACAA	G	frameshift_variant	PE_PGRS54	1854_1857delACAA	Gln619fs
NC_000962.3	3934721	CG	C	frameshift_variant	PE_PGRS54	3721delG	Ala1241fs
NC_000962.3	3934847	AT	A	frameshift_variant	PE_PGRS54	3845delT	Phe1282fs
NC_000962.3	3934850	CGGCGCCGGTGTTCCCGGCGACGGCGGGGACGGCGGCAACGCCGGATT	C	frameshift_variant	PE_PGRS54	3847_3893delGGCGCCGGTGTTCCCGGCGACGGCGGGGACGGCGGCAACGCCGGATT	Gly1283fs
NC_000962.3	3941687	ACCGGCGGCAACGCCGGCG	A	disruptive_inframe_deletion	PE_PGRS55	2081_2098delACGCCGGCGCCGGCGGCA	Asn694_Gly699del
NC_000962.3	3948541	AGGCGGCACC	A	disruptive_inframe_deletion	PE_PGRS57	2774_2782delCCGGCGGCA	Thr925_Gly927del
NC_000962.3	3948612	A	ACGGCGGCAC	disruptive_inframe_insertion	PE_PGRS57	2846_2854dupCCGGCGGCA	Thr949_Gly951dup
NC_000962.3	3949266	T	TAAACACCGACGGACTCAGCAGCGCCACCA	frameshift_variant	PE_PGRS57	3473_3474insAAACACCGACGGACTCAGCAGCGCCACCA	Met1158fs
NC_000962.3	3972244	TGCC	T	disruptive_inframe_deletion	PPE62	207_209delGGC	Ala70del
NC_000962.3	335810	CCCGCCGGCGCCGCCGTTG	C	disruptive_inframe_deletion	Rv0278c	483_500delCAACGGCGGCGCCGGCGG	Asn162_Gly167del
NC_000962.3	336680	G	GCCGCC	frameshift_variant	PE_PGRS4	2393_2394insGGCGG	Asn799fs
NC_000962.3	1212335	TCGGCGGTGCCGGCGGTGTCGGCGGTGC	T	disruptive_inframe_deletion	PE_PGRS21	792_818delTGTCGGCGGTGCCGGCGGTGCCGGCGG	Val265_Gly273del
NC_000962.3	2635224	G	GCCGGTGCCGGAGTTGAACAAACCGACGTTT	disruptive_inframe_insertion	PPE39	339_368dupAAACGTCGGTTTGTTCAACTCCGGCACCGG	Gly123_Asn124insAsnValGlyLeuPheAsnSerGlyThrGly
NC_000962.3	3941687	ACCGGCGGCAACGCCGGCG	A	disruptive_inframe_deletion	PE_PGRS55	2081_2098delACGCCGGCGCCGGCGGCA	Asn694_Gly699del
NC_000962.3	3947204	GC	G	frameshift_variant	PE_PGRS57	1413delC	Ala472fs
NC_000962.3	3947210	G	GGT	frameshift_variant	PE_PGRS57	1418_1419insTG	Ala474fs
NC_000962.3	3947213	GCC	G	frameshift_variant	PE_PGRS57	1421_1422delCC	Ala474fs
NC_000962.3	3948541	AGGCGGCACC	A	disruptive_inframe_deletion	PE_PGRS57	2774_2782delCCGGCGGCA	Thr925_Gly927del
NC_000962.3	3948612	A	ACGGCGGCAC	disruptive_inframe_insertion	PE_PGRS57	2846_2854dupCCGGCGGCA	Thr949_Gly951dup
NC_000962.3	336680	G	GCCGCC	frameshift_variant	PE_PGRS4	2393_2394insGGCGG	Asn799fs
NC_000962.3	976897	T	TG	frameshift_variant	PPE13	1306dupC	Gln436fs
NC_000962.3	1992323	G	GC	frameshift_variant	wag22	254dupG	Ala86fs
NC_000962.3	3745808	CG	C	frameshift_variant	PPE55	7376delC	Pro2459fs
NC_000962.3	336680	G	GCCGCC	frameshift_variant	PE_PGRS4	2393_2394insGGCGG	Asn799fs
NC_000962.3	976897	TG	T	frameshift_variant	PPE13	1306delC	Gln436fs
NC_000962.3	2423801	CCCA	C	disruptive_inframe_deletion	PE_PGRS38	1035_1037delTGG	Gly346del
NC_000962.3	2423807	GGCCCCACCGGCCCCA	G	disruptive_inframe_deletion	PE_PGRS38	1017_1031delTGGGGCCGGTGGGGC	Gly340_Ala344del
NC_000962.3	335810	CCCGCCGGCGCCGCCGTTG	C	disruptive_inframe_deletion	Rv0278c	483_500delCAACGGCGGCGCCGGCGG	Asn162_Gly167del
NC_000962.3	336680	G	GCCGCC	frameshift_variant	PE_PGRS4	2393_2394insGGCGG	Asn799fs
NC_000962.3	976897	T	TG	frameshift_variant	PPE13	1306dupC	Gln436fs
NC_000962.3	1212335	TCGGCGGTGCCGGCGGTGTCGGCGGTGC	T	disruptive_inframe_deletion	PE_PGRS21	792_818delTGTCGGCGGTGCCGGCGGTGCCGGCGG	Val265_Gly273del
NC_000962.3	1656650	C	CAA	frameshift_variant	PE_PGRS29	71_72insTT	Met24fs
NC_000962.3	3928281	TAACGGCGGCAACGGCGGCAACGGCGGC	T	disruptive_inframe_deletion	PE_PGRS53	1752_1778delCGGCGGCAACGGCGGCAACGGCGGCAA	Gly585_Asn593del
NC_000962.3	3947204	GC	G	frameshift_variant	PE_PGRS57	1413delC	Ala472fs
NC_000962.3	150894	C	CGG	frameshift_variant	PE_PGRS2	1363_1364insGG	Ala455fs
NC_000962.3	150898	C	CGG	frameshift_variant	PE_PGRS2	1366_1367insGG	Pro456fs
NC_000962.3	150899	C	CGGTCAGGGCGGTCAGGCGTTCGGCGCTAACAATATCGG	frameshift_variant	PE_PGRS2	1367_1368insGGTCAGGGCGGTCAGGCGTTCGGCGCTAACAATATCGG	Gly457fs
NC_000962.3	335810	CCCGCCGGCGCCGCCGTTG	C	disruptive_inframe_deletion	Rv0278c	483_500delCAACGGCGGCGCCGGCGG	Asn162_Gly167del
NC_000962.3	336680	G	GCCGCC	frameshift_variant	PE_PGRS4	2393_2394insGGCGG	Asn799fs
NC_000962.3	624102	G	GCGGCGT	disruptive_inframe_insertion	PE_PGRS6	1316_1321dupTCGGCG	Val439_Gly440dup
NC_000962.3	976897	T	TG	frameshift_variant	PPE13	1306dupC	Gln436fs
NC_000962.3	1212335	TCGGCGGTGCCGGCGGTGTCGGCGGTGC	T	disruptive_inframe_deletion	PE_PGRS21	792_818delTGTCGGCGGTGCCGGCGGTGCCGGCGG	Val265_Gly273del
NC_000962.3	1212642	G	GCTGTTC	conservative_inframe_insertion	PE_PGRS21	1083_1084insCTGTTC	Gly361_Ala362insLeuPhe
NC_000962.3	1637693	GCCGGCCCCA	G	disruptive_inframe_deletion	PE_PGRS28	528_536delTGGGGCCGG	Gly177_Gly179del
NC_000962.3	1992323	G	GC	frameshift_variant	wag22	254dupG	Ala86fs
NC_000962.3	2166311	G	GTGAAC	frameshift_variant	PPE34	1000_1001insGTTCA	Ala334fs
NC_000962.3	2166313	G	GCCCCGGCATGTCCGGAGACTCCAGTTC	disruptive_inframe_insertion	PPE34	998_999insGAACTGGAGTCTCCGGACATGCCGGGG	Asn333delinsLysAsnTrpSerLeuArgThrCysArgGly
NC_000962.3	3745808	CG	C	frameshift_variant	PPE55	7376delC	Pro2459fs
NC_000962.3	3941687	ACCGGCGGCAACGCCGGCG	A	disruptive_inframe_deletion	PE_PGRS55	2081_2098delACGCCGGCGCCGGCGGCA	Asn694_Gly699del
NC_000962.3	3948541	AGGCGGCACC	A	disruptive_inframe_deletion	PE_PGRS57	2774_2782delCCGGCGGCA	Thr925_Gly927del
NC_000962.3	3948612	A	ACGGCGGCAC	disruptive_inframe_insertion	PE_PGRS57	2846_2854dupCCGGCGGCA	Thr949_Gly951dup
NC_000962.3	3949264	C	CCTAAACACCG	frameshift_variant	PE_PGRS57	3471_3472insCTAAACACCG	Met1158fs
