# Supplementary material for: MycoVarP: Mycobacterium Variant and Drug Resistance Prediction Pipeline for Whole-Genome Sequence Data Analysis
Source: Front Bioinform. 2022 Jun 3;1:805338. doi: 10.3389/fbinf.2021.805338 (PMC9580932; doi:10.3389/fbinf.2021.805338)
Supplement: Supplementary file 1 [file DataSheet1.zip › Supplementary Table S7.xlsx]

## Sheet: Lineage_PRJNA379070
Supplementary Table S7 : Lineage analysis of the analysed samples
Sample_Name	Lineage_Type
SRR5341272	EAI (1.0)
SRR5341273	EAI (1.0)
SRR5341274	EAI (1.0)
SRR5341275	Ural (0.95)
SRR5341276	Lineage_1.2 (1.0)
SRR5341277	CAS (0.85) || Beijing (0.81)
SRR5341278	Lineage_1.2 (1.0)
SRR5341279	Lineage_1.2 (1.0)
SRR5341280	Lineage_1.2 (1.0)
SRR5341281	EAI (1.0)
SRR5341282	Lineage_4.3 (1.0)
SRR5341283	Lineage_1.2 (1.0)
SRR5341284	Lineage_4.3 (1.0)
SRR5341285	Lineage_1.2 (1.0)
SRR5341286	Beijing (0.95)
SRR5341287	Lineage_1.2 (1.0)
SRR5341288	Lineage_1.2 (1.0)
SRR5341289	Lineage_1.2 (1.0)
SRR5341290	Lineage_1.2 (1.0)
SRR5341291	Lineage_4.3 (1.0)
SRR5341292	Beijing (1.0)
SRR5341294	Lineage_1.2 (1.0)
SRR5341295	EAI (1.0)
SRR5341297	Lineage_1.2 (1.0)
SRR5341301	Lineage_4.3 (0.99)
SRR5341304	Lineage_1.2 (1.0)
SRR5341305	Lineage_1.2 (1.0)
SRR5341306	Lineage_4.3 (0.99)
SRR5341307	Lineage_1.2 (0.99)
SRR5341309	Lineage_1.2 (1.0)
SRR5341310	EAI (1.0)
SRR5341311	Lineage_1.2 (1.0)
SRR5341314	EAI (1.0)
SRR5341316	CAS (0.86) || Beijing (0.82)
SRR5341317	Lineage_1.2 (1.0)
SRR5341318	Lineage_1.2 (0.99)
SRR5341320	Lineage_1.2 (1.0)
SRR5341322	Lineage_1.2 (1.0)
SRR5341324	Lineage_1.2 (1.0)
SRR5341325	Lineage_1.2 (1.0)
SRR5341326	Lineage_1.2 (1.0)
SRR5341328	Lineage_1.2 (1.0)
SRR5341329	Lineage_4.3 (1.0)
SRR5341331	Lineage_1.2 (0.99)
SRR5341332	Lineage_1.2 (1.0)
SRR5341335	Lineage_1.2 (1.0)
SRR5341336	Lineage_1.2 (1.0)
SRR5341337	Lineage_1.2 (1.0)
SRR5341339	Lineage_1.2 (1.0)
SRR5341340	Lineage_1.2 (1.0)
SRR5341341	Beijing (1.0)
SRR5341343	Lineage_1.2 (0.99)
SRR5341344	Lineage_4.3 (1.0)
SRR5341345	Lineage_4.1 (0.94)
SRR5341346	Lineage_1.2 (1.0)
SRR5341347	Lineage_1.2 (1.0)
SRR5341348	Lineage_1.2 (1.0)
SRR5341349	Beijing (0.95)
SRR5341350	Lineage_1.2 (1.0)
SRR5341351	Haarlem (1.0)
SRR5341352	Lineage_1.2 (1.0)
SRR5341353	CAS (0.86) || Beijing (0.82)
SRR5341354	Lineage_1.2 (1.0)
SRR5341356	Lineage_1.2 (1.0)
SRR5341357	EAI (1.0)
SRR5341358	EAI (1.0)
SRR5341359	EAI (1.0)
SRR5341360	Lineage_1.2 (1.0)
SRR5341361	EAI (1.0)
SRR5341362	Lineage_1.2 (1.0)
SRR5341363	Lineage_1.2 (1.0)
SRR5341365	Lineage_1.2 (1.0)
SRR5341367	Beijing (0.95)
SRR5341368	EAI (1.0)
SRR5341369	Lineage_4.1 (0.96)
SRR5341370	Lineage_1.2 (1.0)
SRR5341371	Lineage_1.2 (1.0)
SRR5341372	Ural (0.96)
SRR5341374	Lineage_1.2 (1.0)
SRR5341376	Lineage_1.2 (0.99)
SRR5341377	Lineage_1.2 (0.98)
SRR5341380	Lineage_1.2 (1.0)
SRR5341381	Lineage_1.2 (1.0)
SRR5341382	EAI (1.0)
SRR5341385	Lineage_1.2 (0.99)
SRR5341386	Lineage_1.2 (0.99)
SRR5341389	Lineage_4.3 (1.0)
SRR5341391	Lineage_1.2 (1.0)
SRR5341393	Lineage_1.2 (1.0)
SRR5341394	Lineage_1.2 (1.0)
SRR5341395	Lineage_1.2 (1.0)
SRR5341397	Lineage_1.2 (1.0)
SRR5341398	Lineage_1.2 (0.99)
SRR5341399	Lineage_1.2 (1.0)
SRR5341401	Lineage_1.2 (0.99)
SRR5341402	Lineage_1.2 (1.0)
SRR5341403	Lineage_1.2 (1.0)
SRR5341404	Haarlem (1.0)
SRR5341405	Lineage_1.2 (1.0)
SRR5341406	Lineage_1.2 (0.97)
SRR5341408	Lineage_1.2 (1.0)
SRR5341412	Lineage_1.2 (1.0)
SRR5341414	Lineage_1.2 (1.0)
SRR5341415	Lineage_1.2 (1.0)
SRR5341416	Lineage_1.2 (1.0)
SRR5341417	Lineage_1.2 (1.0)
SRR5341419	Lineage_4.3 (1.0)
SRR5341420	EAI (1.0)
SRR5341423	EAI (1.0)
SRR5341424	Lineage_1.2 (1.0)
SRR5341426	Lineage_1.2 (1.0)
SRR5341428	Lineage_1.2 (1.0)
SRR5341430	Lineage_1.2 (1.0)
SRR5341434	Lineage_1.2 (1.0)
SRR5341435	Lineage_1.2 (1.0)
SRR5341436	Lineage_1.2 (1.0)
SRR5341438	Lineage_1.2 (1.0)
SRR5341441	Lineage_1.2 (1.0)
SRR5341442	Lineage_1.2 (1.0)
SRR5341443	Lineage_1.2 (1.0)
SRR5341445	Lineage_1.2 (1.0)
SRR5341446	EAI (1.0)
SRR5341447	Lineage_1.2 (1.0)
SRR5341448	Lineage_1.2 (1.0)
SRR5341449	Ural (0.96)
SRR5341450	Lineage_1.2 (1.0)
SRR5341451	EAI (1.0)
SRR5341452	Lineage_1.2 (1.0)
SRR5341457	Lineage_1.2 (1.0)
SRR5341458	EAI (1.0)
SRR5341459	Lineage_1.2 (0.99)
SRR5341460	Lineage_1.2 (1.0)
SRR5341462	Lineage_1.2 (1.0)
SRR5341464	Lineage_1.2 (1.0)
SRR5341466	Lineage_1.2 (1.0)
SRR5341468	Lineage_1.2 (1.0)
SRR5341471	Beijing (0.95)
