# Supplementary material for: MycoVarP: Mycobacterium Variant and Drug Resistance Prediction Pipeline for Whole-Genome Sequence Data Analysis
Source: Front Bioinform. 2022 Jun 3;1:805338. doi: 10.3389/fbinf.2021.805338 (PMC9580932; doi:10.3389/fbinf.2021.805338)
Supplement: Supplementary file 1 [file DataSheet1.zip › Supplementary Table S4.xlsx]

## Sheet: 1.2_Myco_RSV_PePpe_Del
Chromosome	Gene_Position	Reference_Allele	Altered_Allele	Type_of_Mutation	Effect_of_Mutation	Gene_Name	Nucleotide_Change	AminoAcid_Change
SRR5341272_raw_variants_MycoVarP_INDEL_txt:NC_000962.3	34926	A	AGGCAAAGG	frameshift_variant	HIGH	bioF2	633_640dupGGCAAAGG	Asp214fs
SRR5341272_raw_variants_MycoVarP_INDEL_txt:NC_000962.3	59896	AT	A	frameshift_variant&start_lost	HIGH	Rv0057	2delT	Met1fs
SRR5341272_raw_variants_MycoVarP_INDEL_txt:NC_000962.3	79504	T	TCGGTGGACCCGGTGGACC	conservative_inframe_insertion	MODERATE	Rv0071	55_72dupCCGGTGGACCCGGTGGAC	Pro19_Asp24dup
SRR5341272_raw_variants_MycoVarP_INDEL_txt:NC_000962.3	150530	TCGGCGCGTCCGGCGGGGTCGCCGGAGTAGGCGGTGCCGGCGGGAACGCCATGCTGATCGGGCACGGCGGCGCCGGCGGCGC	T	disruptive_inframe_deletion	MODERATE	PE_PGRS2	1004_1084delCGTCCGGCGGGGTCGCCGGAGTAGGCGGTGCCGGCGGGAACGCCATGCTGATCGGGCACGGCGGCGCCGGCGGCGCCGGCG	Ala335_Gly361del
SRR5341272_raw_variants_MycoVarP_INDEL_txt:NC_000962.3	170523	TC	T	frameshift_variant	HIGH	Rv0144	245delC	Pro82fs
SRR5341272_raw_variants_MycoVarP_INDEL_txt:NC_000962.3	257301	CCGTCGGCGA	C	conservative_inframe_deletion	MODERATE	fadD4	1246_1254delGACGTCGGC	Asp416_Gly418del
SRR5341272_raw_variants_MycoVarP_INDEL_txt:NC_000962.3	335810	CCCGCCGGCGCCGCCGTTG	C	disruptive_inframe_deletion	MODERATE	Rv0278c	483_500delCAACGGCGGCGCCGGCGG	Asn162_Gly167del
SRR5341272_raw_variants_MycoVarP_INDEL_txt:NC_000962.3	336680	G	GCCGCC	frameshift_variant	HIGH	PE_PGRS4	2393_2394insGGCGG	Asn799fs
SRR5341272_raw_variants_MycoVarP_INDEL_txt:NC_000962.3	361836	GGGA	G	disruptive_inframe_deletion	MODERATE	PE_PGRS5	504_506delGGA	Asp169del
SRR5341272_raw_variants_MycoVarP_INDEL_txt:NC_000962.3	361840	C	CATG	conservative_inframe_insertion	MODERATE	PE_PGRS5	507_508insATG	Asp169_Gly170insMet
SRR5341272_raw_variants_MycoVarP_INDEL_txt:NC_000962.3	672259	G	GC	frameshift_variant	HIGH	PE_PGRS7	3657dupG	His1220fs
SRR5341272_raw_variants_MycoVarP_INDEL_txt:NC_000962.3	925342	C	CG	frameshift_variant	HIGH	PE_PGRS12	398dupG	Ala135fs
SRR5341272_raw_variants_MycoVarP_INDEL_txt:NC_000962.3	926935	T	TGGCGGGGAGGGCGGGGCCGGCGGGGCCGGTGGCCTGTTCGCCGGTGGCGGGATCGGCGGGGCCGGCGGATTCGGCGGATTCCGC	conservative_inframe_insertion	MODERATE	PE_PGRS13	1626_1627insATCGGCGGGGCCGGCGGATTCGGCGGATTCCGCGGCGGGGAGGGCGGGGCCGGCGGGGCCGGTGGCCTGTTCGCCGGTGGCGGG	Gly542_Ala543insIleGlyGlyAlaGlyGlyPheGlyGlyPheArgGlyGlyGluGlyGlyAlaGlyGlyAlaGlyGlyLeuPheAlaGlyGlyGly
SRR5341272_raw_variants_MycoVarP_INDEL_txt:NC_000962.3	967599	C	CGCG	disruptive_inframe_insertion	MODERATE	Rv0870c	132_134dupCGC	Ala45dup
SRR5341272_raw_variants_MycoVarP_INDEL_txt:NC_000962.3	997143	C	CG	frameshift_variant	HIGH	Rv0894	622dupG	Asp208fs
SRR5341272_raw_variants_MycoVarP_INDEL_txt:NC_000962.3	1029199	GCCAACCA	G	frameshift_variant	HIGH	Rv0922	1519_1525delACCACCA	Thr507fs
SRR5341272_raw_variants_MycoVarP_INDEL_txt:NC_000962.3	1103052	G	GGT	frameshift_variant	HIGH	Rv0987	513_514dupTG	Ala172fs
SRR5341272_raw_variants_MycoVarP_INDEL_txt:NC_000962.3	1121042	GGCCGCCAGCGCCGGCAGCGCCGCAGCCAGCGCCGCAGGATCCACGCCTGGCAGCGCCGGGAGGCCCGGCGGTAGACCACCT	G	disruptive_inframe_deletion	MODERATE	Rv1004c	1026_1106delAGGTGGTCTACCGCCGGGCCTCCCGGCGCTGCCAGGCGTGGATCCTGCGGCGCTGGCTGCGGCGCTGCCGGCGCTGGCGGC	Gly343_Ala369del
SRR5341272_raw_variants_MycoVarP_INDEL_txt:NC_000962.3	1189184	GCGC	G	disruptive_inframe_deletion	MODERATE	PE_PGRS19	1238_1240delGCG	Gly413del
SRR5341272_raw_variants_MycoVarP_INDEL_txt:NC_000962.3	1213388	T	TCGGCGGCGGCGGCGGGGTCGGCGGCCTCGGCGGCTTGGGCACCGCCATAAACAATGTCGACGCCGGTTCCGGTGCCGGCGGCGGTGGCGGTGGTGCCGGGGGCACCGGCGGCACCGCAGGGTTGCTGTACGGCGTCGGCGGCGC	disruptive_inframe_insertion	MODERATE	PE_PGRS21	1846_1847insTCGGCGGCCTCGGCGGCTTGGGCACCGCCATAAACAATGTCGACGCCGGTTCCGGTGCCGGCGGCGGTGGCGGTGGTGCCGGGGGCACCGGCGGCACCGCAGGGTTGCTGTACGGCGTCGGCGGCGCCGGCGGCGGCGGCGGGG	Gly615_Ala616insValGlyGlyLeuGlyGlyLeuGlyThrAlaIleAsnAsnValAspAlaGlySerGlyAlaGlyGlyGlyGlyGlyGlyAlaGlyGlyThrGlyGlyThrAlaGlyLeuLeuTyrGlyValGlyGlyAlaGlyGlyGlyGlyGly
SRR5341272_raw_variants_MycoVarP_INDEL_txt:NC_000962.3	1217655	TCGGTGGCGCCGGCGGGGCCGGCGGGGA	T	disruptive_inframe_deletion	MODERATE	PE_PGRS22	1212_1238delGGACGGTGGCGCCGGCGGGGCCGGCGG	Asp405_Gly413del
SRR5341272_raw_variants_MycoVarP_INDEL_txt:NC_000962.3	1246231	T	TTCGAC	frameshift_variant	HIGH	bpoB	817_821dupGTCGA	Leu275fs
SRR5341272_raw_variants_MycoVarP_INDEL_txt:NC_000962.3	1693262	GA	G	frameshift_variant	HIGH	Rv1502	344delA	Asn115fs
SRR5341272_raw_variants_MycoVarP_INDEL_txt:NC_000962.3	1721428	GA	G	frameshift_variant	HIGH	Rv1526c	632delT	Phe211fs
SRR5341272_raw_variants_MycoVarP_INDEL_txt:NC_000962.3	1757029	GA	G	frameshift_variant	HIGH	plsB1	1586delA	Asp529fs
SRR5341272_raw_variants_MycoVarP_INDEL_txt:NC_000962.3	1765617	C	CAT	frameshift_variant	HIGH	treZ	1525_1526insAT	Trp509fs
SRR5341272_raw_variants_MycoVarP_INDEL_txt:NC_000962.3	1773961	CTGGACGGGCGCTTGCTGGACGGGCGCTTGCTGGACCGGCGCCTGTTGGACCGGCGCCTGTTGGACGGGCGCCTGT	C	disruptive_inframe_deletion	MODERATE	Rv1566c	585_659delACAGGCGCCCGTCCAACAGGCGCCGGTCCAACAGGCGCCGGTCCAGCAAGCGCCCGTCCAGCAAGCGCCCGTCCA	Gln196_Gln220del
SRR5341272_raw_variants_MycoVarP_INDEL_txt:NC_000962.3	1875881	TGGGC	T	frameshift_variant	HIGH	pks7	579_582delGGGC	Leu193fs
SRR5341272_raw_variants_MycoVarP_INDEL_txt:NC_000962.3	1945465	CCGAG	C	frameshift_variant	HIGH	Rv1718	658_661delCGAG	Arg220fs
SRR5341272_raw_variants_MycoVarP_INDEL_txt:NC_000962.3	1965869	G	GA	frameshift_variant	HIGH	Rv1738	215dupA	Arg73fs
SRR5341272_raw_variants_MycoVarP_INDEL_txt:NC_000962.3	1997456	G	GATTGATCTGACGAGTCGTTC	frameshift_variant	HIGH	Rv1765c	1059_1060insGAACGACTCGTCAGATCAAT	Leu354fs
SRR5341272_raw_variants_MycoVarP_INDEL_txt:NC_000962.3	2118162	GC	G	frameshift_variant	HIGH	Rv1868	821delC	Pro274fs
SRR5341272_raw_variants_MycoVarP_INDEL_txt:NC_000962.3	2338194	AC	A	frameshift_variant	HIGH	Rv2081c	311delG	Gly104fs
SRR5341272_raw_variants_MycoVarP_INDEL_txt:NC_000962.3	2342202	C	CT	frameshift_variant	HIGH	Rv2084	395_396insT	Val133fs
SRR5341272_raw_variants_MycoVarP_INDEL_txt:NC_000962.3	2362756	GGAGATCCTGGAA	G	disruptive_inframe_deletion	MODERATE	helZ	2528_2539delAAGAGATCCTGG	Glu843_Leu846del
SRR5341272_raw_variants_MycoVarP_INDEL_txt:NC_000962.3	2687134	G	GCGCCGGCGACGATGCAGAGCGCAGCGATGCTGAGGAGCGGCGCCATCGAAGCAC	disruptive_inframe_insertion	MODERATE	che1	38_91dupTGAGGAGCGGCGCCATCGAAGCACCGCCGGCGACGATGCAGAGCGCAGCGATGC	Leu13_Met30dup
SRR5341272_raw_variants_MycoVarP_INDEL_txt:NC_000962.3	2723923	AT	A	frameshift_variant	HIGH	Rv2426c	260delA	Tyr87fs
SRR5341272_raw_variants_MycoVarP_INDEL_txt:NC_000962.3	3295639	C	CG	frameshift_variant	HIGH	pks1	714dupC	Glu239fs
SRR5341272_raw_variants_MycoVarP_INDEL_txt:NC_000962.3	3539139	CG	C	frameshift_variant	HIGH	aofH	642delG	Thr215fs
SRR5341272_raw_variants_MycoVarP_INDEL_txt:NC_000962.3	3568488	GC	G	frameshift_variant	HIGH	whiB7	191delG	Gly64fs
SRR5341272_raw_variants_MycoVarP_INDEL_txt:NC_000962.3	3738567	CCGCCGG	C	disruptive_inframe_deletion	MODERATE	PE_PGRS50	4202_4207delCCGGCG	Ala1401_Gly1402del
SRR5341272_raw_variants_MycoVarP_INDEL_txt:NC_000962.3	3739472	A	ACCGCCGTCC	disruptive_inframe_insertion	MODERATE	PE_PGRS50	3294_3302dupGGACGGCGG	Gly1101_Ala1102insAspGlyGly
SRR5341272_raw_variants_MycoVarP_INDEL_txt:NC_000962.3	3741285	C	CCGGCGCCGCCGTCCCCGG	conservative_inframe_insertion	MODERATE	PE_PGRS50	1489_1490insCCGGGGACGGCGGCGCCG	Lys496_Gly497insAlaGlyAspGlyGlyAla
SRR5341272_raw_variants_MycoVarP_INDEL_txt:NC_000962.3	3803028	ACGGCAACGGCGGGGACGG	A	disruptive_inframe_deletion	MODERATE	PE_PGRS52	1391_1408delACGGCGGCAACGGCGGGG	Asp464_Gly469del
SRR5341272_raw_variants_MycoVarP_INDEL_txt:NC_000962.3	3927367	ACCGGCGCCGGCGGTGCCG	A	disruptive_inframe_deletion	MODERATE	PE_PGRS53	813_830delTGCCGCCGGCGCCGGCGG	Ala272_Gly277del
SRR5341272_raw_variants_MycoVarP_INDEL_txt:NC_000962.3	3928313	GCGGCAACGGCGGCAACGGCGGCAACGGCGGCAATGC	G	conservative_inframe_deletion	MODERATE	PE_PGRS53	1753_1788delGGCGGCAACGGCGGCAACGGCGGCAATGCCGGCAAC	Gly585_Asn596del
SRR5341272_raw_variants_MycoVarP_INDEL_txt:NC_000962.3	3944204	TGGCGGCAACGGGGCCATCGGCGGCCACGGCCCACTCACTGACGACCCCGGCGGCAACGGGGGCACCGGCGGCAAC	T	disruptive_inframe_deletion	MODERATE	PE_PGRS56	401_475delACGGGGCCATCGGCGGCCACGGCCCACTCACTGACGACCCCGGCGGCAACGGGGGCACCGGCGGCAACGGCGGCA	Asn134_Gly158del
SRR5341272_raw_variants_MycoVarP_INDEL_txt:NC_000962.3	3946794	GCACCGGCGGGGCCGGCGGA	G	frameshift_variant	HIGH	PE_PGRS57	1002_1020delCACCGGCGGGGCCGGCGGA	Thr335fs
SRR5341272_raw_variants_MycoVarP_INDEL_txt:NC_000962.3	3948712	C	CGGCGGCAAA	disruptive_inframe_insertion	MODERATE	PE_PGRS57	2927_2935dupAAGGCGGCA	Lys976_Gly978dup
SRR5341272_raw_variants_MycoVarP_INDEL_txt:NC_000962.3	4037187	G	GCCGCCGGGCGCGCCGGGGCCACCGTTT	disruptive_inframe_insertion	MODERATE	PE_PGRS59	863_864insAAACGGTGGCCCCGGCGCGCCCGGCGG	Gly288_Thr289insAsnGlyGlyProGlyAlaProGlyGly
SRR5341272_raw_variants_MycoVarP_INDEL_txt:NC_000962.3	4092084	G	GGTTTGACGGTGATCCGGACT	frameshift_variant	HIGH	Rv3651	245_246insTTTGACGGTGATCCGGACTG	Val83fs
SRR5341272_raw_variants_MycoVarP_INDEL_txt:NC_000962.3	4340984	T	TTCCCCGGGTTCCCCTCCCTACCCGGTTTCCCCGGGC	disruptive_inframe_insertion	MODERATE	espE	728_729insCTCCCTACCCGGTTTCCCCGGGCTCCCCGGGTTCCC	Pro243_Glu244insSerLeuProGlyPheProGlyLeuProGlyPhePro
SRR5341273_raw_variants_MycoVarP_INDEL_txt:NC_000962.3	51916	AACG	A	disruptive_inframe_deletion	MODERATE	Rv0048c	779_781delCGT	Ser260del
SRR5341273_raw_variants_MycoVarP_INDEL_txt:NC_000962.3	83448	CCG	C	frameshift_variant	HIGH	Rv0074	704_705delCG	Ala235fs
SRR5341273_raw_variants_MycoVarP_INDEL_txt:NC_000962.3	335810	CCCGCCGGCGCCGCCGTTG	C	disruptive_inframe_deletion	MODERATE	Rv0278c	483_500delCAACGGCGGCGCCGGCGG	Asn162_Gly167del
SRR5341273_raw_variants_MycoVarP_INDEL_txt:NC_000962.3	336680	G	GCCGCC	frameshift_variant	HIGH	PE_PGRS4	2393_2394insGGCGG	Asn799fs
SRR5341273_raw_variants_MycoVarP_INDEL_txt:NC_000962.3	337144	ACCCGCCGGC	A	conservative_inframe_deletion	MODERATE	PE_PGRS4	1921_1929delGCCGGCGGG	Ala641_Gly643del
SRR5341273_raw_variants_MycoVarP_INDEL_txt:NC_000962.3	394708	CGGTG	C	frameshift_variant&stop_lost&splice_region_variant	HIGH	Rv0328	599_602delGGTG	Arg200fs
SRR5341273_raw_variants_MycoVarP_INDEL_txt:NC_000962.3	432700	GCCGATGTTGTTGTTGCCGGTGTTGGCGAAC	G	disruptive_inframe_deletion	MODERATE	PPE8	1950_1979delGTTCGCCAACACCGGCAACAACAACATCGG	Phe651_Gly660del
SRR5341273_raw_variants_MycoVarP_INDEL_txt:NC_000962.3	440410	AGAC	A	disruptive_inframe_deletion	MODERATE	mgtE	542_544delACG	Asp181del
SRR5341273_raw_variants_MycoVarP_INDEL_txt:NC_000962.3	453438	AG	A	frameshift_variant	HIGH	Rv0376c	934delC	Leu312fs
SRR5341273_raw_variants_MycoVarP_INDEL_txt:NC_000962.3	531556	ATGTTGCCGGTGCCGG	A	disruptive_inframe_deletion	MODERATE	PPE10	644_658delCCGGCACCGGCAACA	Thr215_Asn219del
SRR5341273_raw_variants_MycoVarP_INDEL_txt:NC_000962.3	925342	C	CG	frameshift_variant	HIGH	PE_PGRS12	398dupG	Ala135fs
SRR5341273_raw_variants_MycoVarP_INDEL_txt:NC_000962.3	935587	AACGTCGGGCGATTTAT	A	frameshift_variant	HIGH	Rv0839	15_30delTCGGGCGATTTATACG	Arg6fs
SRR5341273_raw_variants_MycoVarP_INDEL_txt:NC_000962.3	1091454	CCGGCGGCGA	C	disruptive_inframe_deletion	MODERATE	PE_PGRS16	1091_1099delACGGCGGCG	Asp364_Gly366del
SRR5341273_raw_variants_MycoVarP_INDEL_txt:NC_000962.3	1212311	TCGGTGCCGG	T	disruptive_inframe_deletion	MODERATE	PE_PGRS21	767_775delCCGGCGGTG	Ala256_Gly258del
SRR5341273_raw_variants_MycoVarP_INDEL_txt:NC_000962.3	1217776	GGGCGGCGCCGGCGGCGAGGGCGGCGCCGCCGGGCTGCTGGTGGGCACCGGCGGGCACGGCGGTGACGGCGGGGCC	G	disruptive_inframe_deletion	MODERATE	PE_PGRS22	1319_1393delGCGGCGAGGGCGGCGCCGCCGGGCTGCTGGTGGGCACCGGCGGGCACGGCGGTGACGGCGGGGCCGGCGGCGCCG	Gly440_Ala464del
SRR5341273_raw_variants_MycoVarP_INDEL_txt:NC_000962.3	1249043	CGCTGCTGCGTTGGGGCGTATCGCAGTTCGACGCTGAGGTGCGGCCGGTGCGGGTGGCCGGCAATACCGTGGTGTCCAGTGTTTATCGCGGG	C	frameshift_variant	HIGH	Rv1125	968_1058delTGCGTTGGGGCGTATCGCAGTTCGACGCTGAGGTGCGGCCGGTGCGGGTGGCCGGCAATACCGTGGTGTCCAGTGTTTATCGCGGGGCTGC	Leu323fs
SRR5341273_raw_variants_MycoVarP_INDEL_txt:NC_000962.3	1618652	C	CGCCGCCGGCGCCGGCGCTGCT	conservative_inframe_insertion	MODERATE	PE_PGRS26	1012_1032dupAGCAGCGCCGGCGCCGGCGGC	Gly344_Ala345insSerSerAlaGlyAlaGlyGly
SRR5341273_raw_variants_MycoVarP_INDEL_txt:NC_000962.3	2288850	A	ACC	frameshift_variant	HIGH	pncA	390_391dupGG	Val131fs
SRR5341273_raw_variants_MycoVarP_INDEL_txt:NC_000962.3	2338194	AC	A	frameshift_variant	HIGH	Rv2081c	311delG	Gly104fs
SRR5341273_raw_variants_MycoVarP_INDEL_txt:NC_000962.3	2339948	GC	G	frameshift_variant	HIGH	Rv2082	1247delC	Pro416fs
SRR5341273_raw_variants_MycoVarP_INDEL_txt:NC_000962.3	2386786	AG	A	frameshift_variant	HIGH	Rv2125	497delG	Gly166fs
SRR5341273_raw_variants_MycoVarP_INDEL_txt:NC_000962.3	2453206	T	TCGCAAAGAA	conservative_inframe_insertion	MODERATE	Rv2190c	58_66dupTTCTTTGCG	Ala22_Ser23insPhePheAla
SRR5341273_raw_variants_MycoVarP_INDEL_txt:NC_000962.3	2613924	A	AG	frameshift_variant	HIGH	moeW	139_140insC	Ile47fs
SRR5341273_raw_variants_MycoVarP_INDEL_txt:NC_000962.3	2613926	T	TACGTCCAGGGGTGTGGTGTACGGGCAGGTAAGGCCGGTGGGC	disruptive_inframe_insertion	MODERATE	moeW	137_138insGCCCACCGGCCTTACCTGCCCGTACACCACACCCCTGGACGT	Ala46_Ile47insProThrGlyLeuThrCysProTyrThrThrProLeuAspVal
SRR5341273_raw_variants_MycoVarP_INDEL_txt:NC_000962.3	2687134	G	GCGCCGGCGACGATGCAGAGCGCAGCGATGCTGAGGAGCGGCGCCATCGAAGCAC	disruptive_inframe_insertion	MODERATE	che1	38_91dupTGAGGAGCGGCGCCATCGAAGCACCGCCGGCGACGATGCAGAGCGCAGCGATGC	Leu13_Met30dup
SRR5341273_raw_variants_MycoVarP_INDEL_txt:NC_000962.3	2867737	T	TC	frameshift_variant	HIGH	lppB	621dupC	Glu208fs
SRR5341273_raw_variants_MycoVarP_INDEL_txt:NC_000962.3	3539139	CG	C	frameshift_variant	HIGH	aofH	642delG	Thr215fs
SRR5341273_raw_variants_MycoVarP_INDEL_txt:NC_000962.3	3738321	TGCCGCCGGCACCGCCGTTGCCACCGGCACCACCGGCGCCGCCGTTGCCGGCCGAGCCAGCGCCGCCGTTGCCACCGGCACCACCGCTGCCGCCGTGG	T	frameshift_variant	HIGH	PE_PGRS50	4357_4453delCCACGGCGGCAGCGGTGGTGCCGGTGGCAACGGCGGCGCTGGCTCGGCCGGCAACGGCGGCGCCGGTGGTGCCGGTGGCAACGGCGGTGCCGGCGGC	Pro1453fs
SRR5341273_raw_variants_MycoVarP_INDEL_txt:NC_000962.3	3739472	A	ACCGCCGTCC	disruptive_inframe_insertion	MODERATE	PE_PGRS50	3294_3302dupGGACGGCGG	Gly1101_Ala1102insAspGlyGly
SRR5341273_raw_variants_MycoVarP_INDEL_txt:NC_000962.3	3751096	AGCTG	A	frameshift_variant	HIGH	PPE55	2085_2088delCAGC	Ser696fs
SRR5341273_raw_variants_MycoVarP_INDEL_txt:NC_000962.3	3931730	T	TGCGGGCGGC	disruptive_inframe_insertion	MODERATE	PE_PGRS54	731_732insCGGCGCGGG	Gly244_Gly245insGlyAlaGly
SRR5341273_raw_variants_MycoVarP_INDEL_txt:NC_000962.3	4037187	G	GCCGCCGGGCGCGCCGGGGCCACCGTTT	disruptive_inframe_insertion	MODERATE	PE_PGRS59	863_864insAAACGGTGGCCCCGGCGCGCCCGGCGG	Gly288_Thr289insAsnGlyGlyProGlyAlaProGlyGly
SRR5341273_raw_variants_MycoVarP_INDEL_txt:NC_000962.3	4192085	G	GC	frameshift_variant	HIGH	Rv3740c	94dupG	Ala32fs
SRR5341273_raw_variants_MycoVarP_INDEL_txt:NC_000962.3	4340984	T	TTCCCCGGGTTCCCCTCCCTACCCGGTTTCCCCGGGC	disruptive_inframe_insertion	MODERATE	espE	728_729insCTCCCTACCCGGTTTCCCCGGGCTCCCCGGGTTCCC	Pro243_Glu244insSerLeuProGlyPheProGlyLeuProGlyPhePro
SRR5341274_raw_variants_MycoVarP_INDEL_txt:NC_000962.3	51916	AACG	A	disruptive_inframe_deletion	MODERATE	Rv0048c	779_781delCGT	Ser260del
SRR5341274_raw_variants_MycoVarP_INDEL_txt:NC_000962.3	79504	T	TCGGTGGACCCGGTGGACC	conservative_inframe_insertion	MODERATE	Rv0071	55_72dupCCGGTGGACCCGGTGGAC	Pro19_Asp24dup
SRR5341274_raw_variants_MycoVarP_INDEL_txt:NC_000962.3	318251	G	GT	frameshift_variant	HIGH	oplA	2903dupA	Asn968fs
SRR5341274_raw_variants_MycoVarP_INDEL_txt:NC_000962.3	335685	C	CCGCCGCCGG	conservative_inframe_insertion	MODERATE	Rv0278c	617_625dupCCGGCGGCG	Ala206_Gly208dup
SRR5341274_raw_variants_MycoVarP_INDEL_txt:NC_000962.3	335810	CCCGCCGGCGCCGCCGTTG	C	disruptive_inframe_deletion	MODERATE	Rv0278c	483_500delCAACGGCGGCGCCGGCGG	Asn162_Gly167del
SRR5341274_raw_variants_MycoVarP_INDEL_txt:NC_000962.3	336680	G	GCCGCC	frameshift_variant	HIGH	PE_PGRS4	2393_2394insGGCGG	Asn799fs
SRR5341274_raw_variants_MycoVarP_INDEL_txt:NC_000962.3	374621	C	CTGCCGGTGTTGTAGT	conservative_inframe_insertion	MODERATE	PPE6	1076_1090dupACTACAACACCGGCA	Asn359_Gly363dup
SRR5341274_raw_variants_MycoVarP_INDEL_txt:NC_000962.3	432700	GCCGATGTTGTTGTTGCCGGTGTTGGCGAAC	G	disruptive_inframe_deletion	MODERATE	PPE8	1950_1979delGTTCGCCAACACCGGCAACAACAACATCGG	Phe651_Gly660del
SRR5341274_raw_variants_MycoVarP_INDEL_txt:NC_000962.3	453438	AG	A	frameshift_variant	HIGH	Rv0376c	934delC	Leu312fs
SRR5341274_raw_variants_MycoVarP_INDEL_txt:NC_000962.3	925342	C	CG	frameshift_variant	HIGH	PE_PGRS12	398dupG	Ala135fs
SRR5341274_raw_variants_MycoVarP_INDEL_txt:NC_000962.3	1091454	CCGGCGGCGA	C	disruptive_inframe_deletion	MODERATE	PE_PGRS16	1091_1099delACGGCGGCG	Asp364_Gly366del
SRR5341274_raw_variants_MycoVarP_INDEL_txt:NC_000962.3	1212311	TCGGTGCCGG	T	disruptive_inframe_deletion	MODERATE	PE_PGRS21	767_775delCCGGCGGTG	Ala256_Gly258del
SRR5341274_raw_variants_MycoVarP_INDEL_txt:NC_000962.3	1213388	T	TCGGCGGCGGCGGCGGGGTCGGCGGCCTCGGCGGCTTGGGCACCGCCATAAACAATGTCGACGCCGGTTCCGGTGCCGGCGGCGGTGGCGGTGGTGCCGGGGGCACCGGCGGCACCGCAGGGTTGCTGTACGGCGTCGGCGGCGC	disruptive_inframe_insertion	MODERATE	PE_PGRS21	1846_1847insTCGGCGGCCTCGGCGGCTTGGGCACCGCCATAAACAATGTCGACGCCGGTTCCGGTGCCGGCGGCGGTGGCGGTGGTGCCGGGGGCACCGGCGGCACCGCAGGGTTGCTGTACGGCGTCGGCGGCGCCGGCGGCGGCGGCGGGG	Gly615_Ala616insValGlyGlyLeuGlyGlyLeuGlyThrAlaIleAsnAsnValAspAlaGlySerGlyAlaGlyGlyGlyGlyGlyGlyAlaGlyGlyThrGlyGlyThrAlaGlyLeuLeuTyrGlyValGlyGlyAlaGlyGlyGlyGlyGly
SRR5341274_raw_variants_MycoVarP_INDEL_txt:NC_000962.3	1630958	GGCCGGTGCC	G	conservative_inframe_deletion	MODERATE	PE_PGRS27	3661_3669delGGCACCGGC	Gly1221_Gly1223del
SRR5341274_raw_variants_MycoVarP_INDEL_txt:NC_000962.3	2029037	ACC	A	frameshift_variant	HIGH	PPE27	617_618delCC	Pro206fs
SRR5341274_raw_variants_MycoVarP_INDEL_txt:NC_000962.3	2140394	TGGCCCG	T	disruptive_inframe_deletion	MODERATE	Rv1892	233_238delCCCGGG	Ala78_Arg79del
SRR5341274_raw_variants_MycoVarP_INDEL_txt:NC_000962.3	2284324	AGGAATACCT	A	disruptive_inframe_deletion	MODERATE	Rv2038c	464_472delAGGTATTCC	Gln155_Phe157del
SRR5341274_raw_variants_MycoVarP_INDEL_txt:NC_000962.3	2338194	AC	A	frameshift_variant	HIGH	Rv2081c	311delG	Gly104fs
SRR5341274_raw_variants_MycoVarP_INDEL_txt:NC_000962.3	2423813	ACCGGCCCCACCGGCCCCACCGGCGCCG	A	disruptive_inframe_deletion	MODERATE	PE_PGRS38	999_1025delCGGCGCCGGTGGGGCCGGTGGGGCCGG	Gly334_Gly342del
SRR5341274_raw_variants_MycoVarP_INDEL_txt:NC_000962.3	2564887	G	GC	frameshift_variant	HIGH	Rv2293c	145dupG	Ala49fs
SRR5341274_raw_variants_MycoVarP_INDEL_txt:NC_000962.3	2687134	G	GCGCCGGCGACGATGCAGAGCGCAGCGATGCTGAGGAGCGGCGCCATCGAAGCAC	disruptive_inframe_insertion	MODERATE	che1	38_91dupTGAGGAGCGGCGCCATCGAAGCACCGCCGGCGACGATGCAGAGCGCAGCGATGC	Leu13_Met30dup
SRR5341274_raw_variants_MycoVarP_INDEL_txt:NC_000962.3	2693029	G	GC	frameshift_variant	HIGH	PE_PGRS41	232dupC	His78fs
SRR5341274_raw_variants_MycoVarP_INDEL_txt:NC_000962.3	2866169	TGGCACCCCTGCACGGGTGGGGATCAGACGGCGCCGACACCATCGGCACTGTAGGCCGCCAA	T	frameshift_variant	HIGH	Rv2542	1069_1129delGGCGCCGACACCATCGGCACTGTAGGCCGCCAAGGCACCCCTGCACGGGTGGGGATCAGAC	Gly357fs
SRR5341274_raw_variants_MycoVarP_INDEL_txt:NC_000962.3	2867737	T	TC	frameshift_variant	HIGH	lppB	621dupC	Glu208fs
SRR5341274_raw_variants_MycoVarP_INDEL_txt:NC_000962.3	3539139	CG	C	frameshift_variant	HIGH	aofH	642delG	Thr215fs
SRR5341274_raw_variants_MycoVarP_INDEL_txt:NC_000962.3	3739291	AGCCGCCGTT	A	conservative_inframe_deletion	MODERATE	PE_PGRS50	3475_3483delAACGGCGGC	Asn1159_Gly1161del
SRR5341274_raw_variants_MycoVarP_INDEL_txt:NC_000962.3	3739472	A	ACCGCCGTCC	disruptive_inframe_insertion	MODERATE	PE_PGRS50	3294_3302dupGGACGGCGG	Gly1101_Ala1102insAspGlyGly
SRR5341274_raw_variants_MycoVarP_INDEL_txt:NC_000962.3	3746731	AACCACCGGC	A	conservative_inframe_deletion	MODERATE	PPE55	6445_6453delGCCGGTGGT	Ala2149_Gly2151del
SRR5341274_raw_variants_MycoVarP_INDEL_txt:NC_000962.3	3802815	GCGGGGCCGC	G	disruptive_inframe_deletion	MODERATE	PE_PGRS52	1172_1180delCCGGGGCCG	Ala391_Ala393del
SRR5341274_raw_variants_MycoVarP_INDEL_txt:NC_000962.3	3931730	T	TGCGGGCGGC	disruptive_inframe_insertion	MODERATE	PE_PGRS54	731_732insCGGCGCGGG	Gly244_Gly245insGlyAlaGly
SRR5341274_raw_variants_MycoVarP_INDEL_txt:NC_000962.3	3947204	GC	G	frameshift_variant	HIGH	PE_PGRS57	1413delC	Ala472fs
SRR5341274_raw_variants_MycoVarP_INDEL_txt:NC_000962.3	3947210	G	GGT	frameshift_variant	HIGH	PE_PGRS57	1418_1419insTG	Ala474fs
SRR5341274_raw_variants_MycoVarP_INDEL_txt:NC_000962.3	3947213	GCC	G	frameshift_variant	HIGH	PE_PGRS57	1421_1422delCC	Ala474fs
SRR5341274_raw_variants_MycoVarP_INDEL_txt:NC_000962.3	3948612	A	ACGGCGGCAC	disruptive_inframe_insertion	MODERATE	PE_PGRS57	2846_2854dupCCGGCGGCA	Thr949_Gly951dup
SRR5341274_raw_variants_MycoVarP_INDEL_txt:NC_000962.3	4037187	G	GCCGCCGGGCGCGCCGGGGCCACCGTTT	disruptive_inframe_insertion	MODERATE	PE_PGRS59	863_864insAAACGGTGGCCCCGGCGCGCCCGGCGG	Gly288_Thr289insAsnGlyGlyProGlyAlaProGlyGly
SRR5341274_raw_variants_MycoVarP_INDEL_txt:NC_000962.3	4192085	G	GC	frameshift_variant	HIGH	Rv3740c	94dupG	Ala32fs
SRR5341274_raw_variants_MycoVarP_INDEL_txt:NC_000962.3	4310553	AG	A	frameshift_variant	HIGH	Rv3836	157delG	Val53fs
SRR5341274_raw_variants_MycoVarP_INDEL_txt:NC_000962.3	4340984	T	TTCCCCGGGTTCCCCTCCCTACCCGGTTTCCCCGGGC	disruptive_inframe_insertion	MODERATE	espE	728_729insCTCCCTACCCGGTTTCCCCGGGCTCCCCGGGTTCCC	Pro243_Glu244insSerLeuProGlyPheProGlyLeuProGlyPhePro
SRR5341274_raw_variants_MycoVarP_INDEL_txt:NC_000962.3	4408100	GC	G	frameshift_variant	HIGH	gid	102delG	Leu35fs
SRR5341275_raw_variants_MycoVarP_INDEL_txt:NC_000962.3	68453	GT	G	frameshift_variant	HIGH	Rv0063a	38delT	Leu13fs
SRR5341275_raw_variants_MycoVarP_INDEL_txt:NC_000962.3	79504	T	TCGGTGGACCCGGTGGACC	conservative_inframe_insertion	MODERATE	Rv0071	55_72dupCCGGTGGACCCGGTGGAC	Pro19_Asp24dup
SRR5341275_raw_variants_MycoVarP_INDEL_txt:NC_000962.3	82437	GT	G	frameshift_variant	HIGH	Rv0073	765delT	Phe255fs
SRR5341275_raw_variants_MycoVarP_INDEL_txt:NC_000962.3	84830	GC	G	frameshift_variant	HIGH	Rv0075	837delC	Tyr280fs
SRR5341275_raw_variants_MycoVarP_INDEL_txt:NC_000962.3	333883	CGGCGCCGCG	C	conservative_inframe_deletion	MODERATE	Rv0278c	2419_2427delCGCGGCGCC	Arg807_Ala809del
SRR5341275_raw_variants_MycoVarP_INDEL_txt:NC_000962.3	334510	TCCCGCCGGC	T	conservative_inframe_deletion	MODERATE	Rv0278c	1792_1800delGCCGGCGGG	Ala598_Gly600del
SRR5341275_raw_variants_MycoVarP_INDEL_txt:NC_000962.3	335810	CCCGCCGGCGCCGCCGTTG	C	disruptive_inframe_deletion	MODERATE	Rv0278c	483_500delCAACGGCGGCGCCGGCGG	Asn162_Gly167del
SRR5341275_raw_variants_MycoVarP_INDEL_txt:NC_000962.3	336680	GGGGA	G	frameshift_variant	HIGH	PE_PGRS4	2390_2393delTCCC	Val797fs
SRR5341275_raw_variants_MycoVarP_INDEL_txt:NC_000962.3	338600	GCCGCCGTTGCCGCCGGCC	G	disruptive_inframe_deletion	MODERATE	PE_PGRS4	456_473delGGCCGGCGGCAACGGCGG	Ala153_Gly158del
SRR5341275_raw_variants_MycoVarP_INDEL_txt:NC_000962.3	425510	TCGCCGATGTTGGCGCTGCCCAGGTTGTAGA	T	disruptive_inframe_deletion	MODERATE	PPE8	9140_9169delTCTACAACCTGGGCAGCGCCAACATCGGCG	Val3047_Gly3056del
SRR5341275_raw_variants_MycoVarP_INDEL_txt:NC_000962.3	429690	GGCCGGTGTTGAAGATGCCGGTGTTGACGTTGCCGGCGTTGAGCAAGCCGGTGTTGACGTC	G	conservative_inframe_deletion	MODERATE	PPE8	4930_4989delGACGTCAACACCGGCTTGCTCAACGCCGGCAACGTCAACACCGGCATCTTCAACACCGGC	Asp1644_Gly1663del
SRR5341275_raw_variants_MycoVarP_INDEL_txt:NC_000962.3	574017	AGCCGCAAGCCCG	A	disruptive_inframe_deletion	MODERATE	Rv0485	44_55delCCGGCCGCAAGC	Pro15_Lys18del
SRR5341275_raw_variants_MycoVarP_INDEL_txt:NC_000962.3	631326	CACGCCGCCGACCACGCCGGTGACCACGCCGCCAACG	C	disruptive_inframe_deletion	MODERATE	Rv0538	1353_1388delGCCAACGACGCCGCCGACCACGCCGGTGACCACGCC	Pro452_Pro463del
SRR5341275_raw_variants_MycoVarP_INDEL_txt:NC_000962.3	671406	A	ATC	frameshift_variant	HIGH	TB27.3	242_243dupTC	Ala82fs
SRR5341275_raw_variants_MycoVarP_INDEL_txt:NC_000962.3	751297	A	AC	frameshift_variant	HIGH	Rv0654	1300dupC	Leu434fs
SRR5341275_raw_variants_MycoVarP_INDEL_txt:NC_000962.3	964579	A	AGCGGGTGGTGCCAGGTCGGCGGGCGCGGGTGGCGCCAGTTCGGCGGGC	disruptive_inframe_insertion	MODERATE	rpfA	909_956dupGCCCGCCGAACTGGCGCCACCCGCGCCCGCCGACCTGGCACCACCCGC	Ala319_Ala320insProAlaGluLeuAlaProProAlaProAlaAspLeuAlaProProAla
SRR5341275_raw_variants_MycoVarP_INDEL_txt:NC_000962.3	1207766	GCGCGGTGCCGATCCTGCTGTCCGT	G	disruptive_inframe_deletion	MODERATE	Rv1084	134_157delCGGTGCCGATCCTGCTGTCCGTCG	Ala45_Val52del
SRR5341275_raw_variants_MycoVarP_INDEL_txt:NC_000962.3	1217655	TCGGTGGCGCCGGCGGGGCCGGCGGGGA	T	disruptive_inframe_deletion	MODERATE	PE_PGRS22	1212_1238delGGACGGTGGCGCCGGCGGGGCCGGCGG	Asp405_Gly413del
SRR5341275_raw_variants_MycoVarP_INDEL_txt:NC_000962.3	1257825	CG	C	frameshift_variant	HIGH	Rv1132	503delG	Gly168fs
SRR5341275_raw_variants_MycoVarP_INDEL_txt:NC_000962.3	1733166	GA	G	frameshift_variant	HIGH	Rv1532c	384delT	Asp130fs
SRR5341275_raw_variants_MycoVarP_INDEL_txt:NC_000962.3	1779621	AACTC	A	frameshift_variant	HIGH	Rv1573	309_312delACTC	Leu104fs
SRR5341275_raw_variants_MycoVarP_INDEL_txt:NC_000962.3	1992323	G	GC	frameshift_variant	HIGH	wag22	254dupG	Ala86fs
SRR5341275_raw_variants_MycoVarP_INDEL_txt:NC_000962.3	2145740	TC	T	frameshift_variant	HIGH	lppD	505delG	Asp169fs
SRR5341275_raw_variants_MycoVarP_INDEL_txt:NC_000962.3	2180817	ATCGCCTTG	A	frameshift_variant	HIGH	Rv1928c	393_400delCAAGGCGA	Lys132fs
SRR5341275_raw_variants_MycoVarP_INDEL_txt:NC_000962.3	2243362	GATTTTAGCGGCTGCCAGGGCGGGGTCGATGAGCTTTTCGGCGCTACTGTCCTCGATATTGATTCCGGCTGTCGACAGTT	G	frameshift_variant	HIGH	Rv1998c	281_359delAACTGTCGACAGCCGGAATCAATATCGAGGACAGTAGCGCCGAAAAGCTCATCGACCCCGCCCTGGCAGCCGCTAAAAT	Gln94fs
SRR5341275_raw_variants_MycoVarP_INDEL_txt:NC_000962.3	2338194	AC	A	frameshift_variant	HIGH	Rv2081c	311delG	Gly104fs
SRR5341275_raw_variants_MycoVarP_INDEL_txt:NC_000962.3	2547673	ACGC	A	conservative_inframe_deletion	MODERATE	Rv2275	793_795delGCC	Ala265del
SRR5341275_raw_variants_MycoVarP_INDEL_txt:NC_000962.3	3003084	GC	G	frameshift_variant	HIGH	arsB1	1104delC	Asp369fs
SRR5341275_raw_variants_MycoVarP_INDEL_txt:NC_000962.3	3030195	CTGGTCTGCTGTGTG	C	frameshift_variant	HIGH	Rv2717c	153_166delCACACAGCAGACCA	Tyr51fs
SRR5341275_raw_variants_MycoVarP_INDEL_txt:NC_000962.3	3186588	ACGG	A	disruptive_inframe_deletion	MODERATE	dipZ	1754_1756delGCG	Gly585del
SRR5341275_raw_variants_MycoVarP_INDEL_txt:NC_000962.3	3744944	G	GAA	frameshift_variant	HIGH	PPE55	8240_8241insTT	Gly2748fs
SRR5341275_raw_variants_MycoVarP_INDEL_txt:NC_000962.3	3744946	TGC	T	frameshift_variant	HIGH	PPE55	8237_8238delGC	Ser2746fs
SRR5341275_raw_variants_MycoVarP_INDEL_txt:NC_000962.3	3842481	T	TCTGGA	frameshift_variant	HIGH	PPE57	243_244insCTGGA	Lys82fs
SRR5341275_raw_variants_MycoVarP_INDEL_txt:NC_000962.3	3842483	AGCATG	A	frameshift_variant	HIGH	PPE57	246_250delGCATG	Lys82fs
SRR5341275_raw_variants_MycoVarP_INDEL_txt:NC_000962.3	3928207	CCCGGCGGGG	C	disruptive_inframe_deletion	MODERATE	PE_PGRS53	1670_1678delGCGGGGCCG	Gly557_Ala559del
SRR5341275_raw_variants_MycoVarP_INDEL_txt:NC_000962.3	3928318	A	AGC	frameshift_variant	HIGH	PE_PGRS53	1750_1751insGC	Asn584fs
SRR5341275_raw_variants_MycoVarP_INDEL_txt:NC_000962.3	3928319	A	AGCATTCT	frameshift_variant	HIGH	PE_PGRS53	1751_1752insGCATTCT	Asn584fs
SRR5341275_raw_variants_MycoVarP_INDEL_txt:NC_000962.3	3928325	G	GGC	frameshift_variant	HIGH	PE_PGRS53	1757_1758insGC	Asn587fs
SRR5341275_raw_variants_MycoVarP_INDEL_txt:NC_000962.3	3928326	CAA	C	frameshift_variant	HIGH	PE_PGRS53	1759_1760delAA	Asn587fs
SRR5341275_raw_variants_MycoVarP_INDEL_txt:NC_000962.3	3930438	GGCCGGCGGC	G	disruptive_inframe_deletion	MODERATE	PE_PGRS53	3872_3880delCCGGCGGCG	Ala1291_Gly1293del
SRR5341275_raw_variants_MycoVarP_INDEL_txt:NC_000962.3	3930457	ACCGGCGGGG	A	disruptive_inframe_deletion	MODERATE	PE_PGRS53	3890_3898delCCGGCGGGG	Thr1297_Asp1300delinsAsn
SRR5341275_raw_variants_MycoVarP_INDEL_txt:NC_000962.3	3935089	ACGGCGGGGC	A	disruptive_inframe_deletion	MODERATE	PE_PGRS54	4101_4109delGGCCGGCGG	Ala1368_Gly1370del
SRR5341275_raw_variants_MycoVarP_INDEL_txt:NC_000962.3	3939211	T	TGTAG	frameshift_variant	HIGH	Rv3510c	43_46dupCTAC	His16fs
SRR5341275_raw_variants_MycoVarP_INDEL_txt:NC_000962.3	3948612	A	ACGGCGGCAC	disruptive_inframe_insertion	MODERATE	PE_PGRS57	2846_2854dupCCGGCGGCA	Thr949_Gly951dup
SRR5341276_raw_variants_MycoVarP_INDEL_txt:NC_000962.3	26747	GC	G	frameshift_variant	HIGH	Rv0021c	134delG	Gly45fs
SRR5341276_raw_variants_MycoVarP_INDEL_txt:NC_000962.3	79504	T	TCGGTGGACCCGGTGGACCCGGTGGACC	conservative_inframe_insertion	MODERATE	Rv0071	46_72dupCCGGTGGACCCGGTGGACCCGGTGGAC	Pro16_Asp24dup
SRR5341276_raw_variants_MycoVarP_INDEL_txt:NC_000962.3	97294	GGTC	G	conservative_inframe_deletion	MODERATE	Rv0088	370_372delTCG	Ser124del
SRR5341276_raw_variants_MycoVarP_INDEL_txt:NC_000962.3	335810	CCCGCCGGCGCCGCCGTTG	C	disruptive_inframe_deletion	MODERATE	Rv0278c	483_500delCAACGGCGGCGCCGGCGG	Asn162_Gly167del
SRR5341276_raw_variants_MycoVarP_INDEL_txt:NC_000962.3	336680	G	GCCGCC	frameshift_variant	HIGH	PE_PGRS4	2393_2394insGGCGG	Asn799fs
SRR5341276_raw_variants_MycoVarP_INDEL_txt:NC_000962.3	338218	TGCCGCCGGC	T	conservative_inframe_deletion	MODERATE	PE_PGRS4	847_855delGCCGGCGGC	Ala283_Gly285del
SRR5341276_raw_variants_MycoVarP_INDEL_txt:NC_000962.3	475213	C	CTGAACCGCCCCGGTGAGTCCGGAGACTCTCTGATCTGAGACCTCAG	frameshift_variant&stop_gained	HIGH	Rv0395	274_275insTGAACCGCCCCGGTGAGTCCGGAGACTCTCTGATCTGAGACCTCAG	Pro92fs
SRR5341276_raw_variants_MycoVarP_INDEL_txt:NC_000962.3	1212335	TCGGCGGTGCCGGCGGTGTCGGCGGTGC	T	disruptive_inframe_deletion	MODERATE	PE_PGRS21	792_818delTGTCGGCGGTGCCGGCGGTGCCGGCGG	Val265_Gly273del
SRR5341276_raw_variants_MycoVarP_INDEL_txt:NC_000962.3	1217054	GCCGGCGGGGCCGGTGGGACATCGGTGATACCCGGTGTCGCCGGCGGCAATGGCGGGGCTGGCGGGTCCGCGGGACTGTGGGGTA	G	disruptive_inframe_deletion	MODERATE	PE_PGRS22	603_686delGACATCGGTGATACCCGGTGTCGCCGGCGGCAATGGCGGGGCTGGCGGGTCCGCGGGACTGTGGGGTACCGGCGGGGCCGGTGG	Thr202_Gly229del
SRR5341276_raw_variants_MycoVarP_INDEL_txt:NC_000962.3	1607225	CT	C	frameshift_variant	HIGH	PE16	842delT	Phe281fs
SRR5341276_raw_variants_MycoVarP_INDEL_txt:NC_000962.3	1637147	C	CTGT	disruptive_inframe_insertion	MODERATE	PE_PGRS28	1082_1083insACA	Gly361_Asp362insGln
SRR5341276_raw_variants_MycoVarP_INDEL_txt:NC_000962.3	1637693	GCCGGCCCCA	G	disruptive_inframe_deletion	MODERATE	PE_PGRS28	528_536delTGGGGCCGG	Gly177_Gly179del
SRR5341276_raw_variants_MycoVarP_INDEL_txt:NC_000962.3	1702444	TTGC	T	conservative_inframe_deletion	MODERATE	Rv1510	1153_1155delCTG	Leu385del
SRR5341276_raw_variants_MycoVarP_INDEL_txt:NC_000962.3	1992323	G	GC	frameshift_variant	HIGH	wag22	254dupG	Ala86fs
SRR5341276_raw_variants_MycoVarP_INDEL_txt:NC_000962.3	2338194	AC	A	frameshift_variant	HIGH	Rv2081c	311delG	Gly104fs
SRR5341276_raw_variants_MycoVarP_INDEL_txt:NC_000962.3	2536625	C	CG	frameshift_variant	HIGH	Rv2264c	1725dupC	Gly576fs
SRR5341276_raw_variants_MycoVarP_INDEL_txt:NC_000962.3	3097594	CA	C	frameshift_variant	HIGH	sirR	637delA	Thr213fs
SRR5341276_raw_variants_MycoVarP_INDEL_txt:NC_000962.3	3528971	T	TCGC	conservative_inframe_insertion	MODERATE	PPE53	190_192dupGCG	Ala64dup
SRR5341276_raw_variants_MycoVarP_INDEL_txt:NC_000962.3	3622567	TC	T	frameshift_variant	HIGH	Rv3243c	524delG	Gly175fs
SRR5341276_raw_variants_MycoVarP_INDEL_txt:NC_000962.3	3847275	T	TGA	frameshift_variant	HIGH	PPE59	111_112insGA	Asn38fs
SRR5341276_raw_variants_MycoVarP_INDEL_txt:NC_000962.3	3934664	CGGCGGCCAA	C	disruptive_inframe_deletion	MODERATE	PE_PGRS54	3675_3683delCCAAGGCGG	Gln1226_Gly1228del
SRR5341276_raw_variants_MycoVarP_INDEL_txt:NC_000962.3	3948612	A	ACGGCGGCAC	disruptive_inframe_insertion	MODERATE	PE_PGRS57	2846_2854dupCCGGCGGCA	Thr949_Gly951dup
SRR5341277_raw_variants_MycoVarP_INDEL_txt:NC_000962.3	67069	G	GGCCGGAGAC	conservative_inframe_insertion	MODERATE	Rv0063	147_148insGCCGGAGAC	Val49_Leu50insAlaGlyAsp
SRR5341277_raw_variants_MycoVarP_INDEL_txt:NC_000962.3	79504	T	TCGGTGGACCCGGTGGACCCGGTGGACC	conservative_inframe_insertion	MODERATE	Rv0071	46_72dupCCGGTGGACCCGGTGGACCCGGTGGAC	Pro16_Asp24dup
SRR5341277_raw_variants_MycoVarP_INDEL_txt:NC_000962.3	336680	GGGGA	G	frameshift_variant	HIGH	PE_PGRS4	2390_2393delTCCC	Val797fs
SRR5341277_raw_variants_MycoVarP_INDEL_txt:NC_000962.3	927423	ACGGCGGGGC	A	conservative_inframe_deletion	MODERATE	PE_PGRS13	2080_2088delGCCGGCGGG	Ala694_Gly696del
SRR5341277_raw_variants_MycoVarP_INDEL_txt:NC_000962.3	976897	T	TG	frameshift_variant	HIGH	PPE13	1306dupC	Gln436fs
SRR5341277_raw_variants_MycoVarP_INDEL_txt:NC_000962.3	1104343	T	TCTGGCCACGTTTCTTGGCGGGGAAAG	frameshift_variant	HIGH	Rv0987	1803_1828dupCTGGCCACGTTTCTTGGCGGGGAAAG	Gly610fs
SRR5341277_raw_variants_MycoVarP_INDEL_txt:NC_000962.3	1190855	TGCCACCGTTGCCGCCGTTACCGCCGTTACCGATCAACTGGGCGTCGCCGCCCTTGCCGCCGTC	T	conservative_inframe_deletion	MODERATE	PE_PGRS20	1231_1293delGACGGCGGCAAGGGCGGCGACGCCCAGTTGATCGGTAACGGCGGTAACGGCGGCAACGGTGGC	Asp411_Gly431del
SRR5341277_raw_variants_MycoVarP_INDEL_txt:NC_000962.3	1212137	ACGGCGGCGCCGGCGGTGCCGGCGGCCTCGGCGTAGCGCCCGGCGTGCC	A	conservative_inframe_deletion	MODERATE	PE_PGRS21	604_651delCTCGGCGTAGCGCCCGGCGTGCCCGGCGGCGCCGGCGGTGCCGGCGGC	Leu202_Gly217del
SRR5341277_raw_variants_MycoVarP_INDEL_txt:NC_000962.3	1212800	ACGGCGGCGT	A	disruptive_inframe_deletion	MODERATE	PE_PGRS21	1257_1265delCGTCGGCGG	Val420_Gly422del
SRR5341277_raw_variants_MycoVarP_INDEL_txt:NC_000962.3	1299442	G	GT	frameshift_variant	HIGH	PPE17	362dupA	Asn121fs
SRR5341277_raw_variants_MycoVarP_INDEL_txt:NC_000962.3	1637187	GCCCCGCCGGTCCCGCCAA	G	disruptive_inframe_deletion	MODERATE	PE_PGRS28	1025_1042delTTGGCGGGACCGGCGGGG	Val342_Gly347del
SRR5341277_raw_variants_MycoVarP_INDEL_txt:NC_000962.3	1657016	T	TGAACCGCCCCGGTGAGTCCGGAGACTCTCTGATC	frameshift_variant&stop_gained	HIGH	ctpD	54_55insGAACCGCCCCGGTGAGTCCGGAGACTCTCTGATC	Ser19fs
SRR5341277_raw_variants_MycoVarP_INDEL_txt:NC_000962.3	1731708	AC	A	frameshift_variant	HIGH	adh	337delC	Arg113fs
SRR5341277_raw_variants_MycoVarP_INDEL_txt:NC_000962.3	1747445	AG	A	frameshift_variant	HIGH	Rv1546	254delG	Gly85fs
SRR5341277_raw_variants_MycoVarP_INDEL_txt:NC_000962.3	1756554	C	CG	frameshift_variant	HIGH	plsB1	1111dupG	Ala371fs
SRR5341277_raw_variants_MycoVarP_INDEL_txt:NC_000962.3	1756625	G	GT	frameshift_variant	HIGH	plsB1	1182dupT	Val395fs
SRR5341277_raw_variants_MycoVarP_INDEL_txt:NC_000962.3	1756627	G	GGACGCGCCATCCCCCCGGGCATAGTCTGAATGTGA	frameshift_variant&stop_gained	HIGH	plsB1	1183_1184insGACGCGCCATCCCCCCGGGCATAGTCTGAATGTGA	Val395fs
SRR5341277_raw_variants_MycoVarP_INDEL_txt:NC_000962.3	2288951	AC	A	frameshift_variant	HIGH	pncA	290delG	Gly97fs
SRR5341277_raw_variants_MycoVarP_INDEL_txt:NC_000962.3	2338194	A	AC	frameshift_variant	HIGH	Rv2081c	311dupG	Val105fs
SRR5341277_raw_variants_MycoVarP_INDEL_txt:NC_000962.3	2573847	AG	A	frameshift_variant	HIGH	Rv2302	38delG	Gly13fs
SRR5341277_raw_variants_MycoVarP_INDEL_txt:NC_000962.3	2692286	G	GGCTGAAGCCC	frameshift_variant&stop_gained	HIGH	aprA	65_74dupCTGAAGCCCG	Arg26fs
SRR5341277_raw_variants_MycoVarP_INDEL_txt:NC_000962.3	3928207	CCCGGCGGGGCCGGCGGGG	C	disruptive_inframe_deletion	MODERATE	PE_PGRS53	1661_1678delGCGGGGCCGGCGGGGCCG	Gly554_Ala559del
SRR5341277_raw_variants_MycoVarP_INDEL_txt:NC_000962.3	3930653	CCGGCGGCAA	C	disruptive_inframe_deletion	MODERATE	PE_PGRS53	4094_4102delACGGCGGCA	Asn1365_Gly1367del
SRR5341277_raw_variants_MycoVarP_INDEL_txt:NC_000962.3	3940321	TGGCGGCGCTGGCGGAATCGGTGGCGGCAGC	T	disruptive_inframe_deletion	MODERATE	PE_PGRS55	720_749delAATCGGTGGCGGCAGCGGCGGCGCTGGCGG	Ile241_Gly250del
SRR5341277_raw_variants_MycoVarP_INDEL_txt:NC_000962.3	3943828	G	GCAA	disruptive_inframe_insertion	MODERATE	PE_PGRS56	17_18insCAA	Gly6_Ala7insAsn
SRR5341277_raw_variants_MycoVarP_INDEL_txt:NC_000962.3	3943839	GGCA	G	conservative_inframe_deletion	MODERATE	PE_PGRS56	31_33delAGC	Ser11del
SRR5341277_raw_variants_MycoVarP_INDEL_txt:NC_000962.3	4094124	ACGGCGGAGC	A	disruptive_inframe_deletion	MODERATE	PE_PGRS61	201_209delAGCCGGCGG	Ala68_Gly70del
SRR5341277_raw_variants_MycoVarP_INDEL_txt:NC_000962.3	4160544	CACCCGGCAT	C	conservative_inframe_deletion	MODERATE	Rv3716c	361_369delATGCCGGGT	Met121_Gly123del
SRR5341277_raw_variants_MycoVarP_INDEL_txt:NC_000962.3	4326622	CG	C	frameshift_variant	HIGH	ethA	851delC	Pro284fs
SRR5341278_raw_variants_MycoVarP_INDEL_txt:NC_000962.3	26747	GC	G	frameshift_variant	HIGH	Rv0021c	134delG	Gly45fs
SRR5341278_raw_variants_MycoVarP_INDEL_txt:NC_000962.3	30118	G	GT	frameshift_variant	HIGH	Rv0026	398dupT	Arg134fs
SRR5341278_raw_variants_MycoVarP_INDEL_txt:NC_000962.3	79504	T	TCGGTGGACCCGGTGGACCCGGTGGACC	conservative_inframe_insertion	MODERATE	Rv0071	46_72dupCCGGTGGACCCGGTGGACCCGGTGGAC	Pro16_Asp24dup
SRR5341278_raw_variants_MycoVarP_INDEL_txt:NC_000962.3	333584	GCGTTGCCGC	G	disruptive_inframe_deletion	MODERATE	Rv0278c	2718_2726delGCGGCAACG	Arg907_Arg909del
SRR5341278_raw_variants_MycoVarP_INDEL_txt:NC_000962.3	335810	CCCGCCGGCGCCGCCGTTG	C	disruptive_inframe_deletion	MODERATE	Rv0278c	483_500delCAACGGCGGCGCCGGCGG	Asn162_Gly167del
SRR5341278_raw_variants_MycoVarP_INDEL_txt:NC_000962.3	336680	G	GCCGCC	frameshift_variant	HIGH	PE_PGRS4	2393_2394insGGCGG	Asn799fs
SRR5341278_raw_variants_MycoVarP_INDEL_txt:NC_000962.3	730124	CCTCATGCCAG	C	frameshift_variant	HIGH	Rv0633c	33_42delCTGGCATGAG	Ser11fs
SRR5341278_raw_variants_MycoVarP_INDEL_txt:NC_000962.3	929101	GCGGCGCCGCCGGGACCGC	G	disruptive_inframe_deletion	MODERATE	PE_PGRS14	1367_1384delGCGGTCCCGGCGGCGCCG	Gly456_Ala461del
SRR5341278_raw_variants_MycoVarP_INDEL_txt:NC_000962.3	987508	CGCGGTACGCAACGGGTTGGTGCCCATCATCGAAA	C	frameshift_variant	HIGH	Rv0888	277_310delGCGGTACGCAACGGGTTGGTGCCCATCATCGAAA	Ala93fs
SRR5341278_raw_variants_MycoVarP_INDEL_txt:NC_000962.3	1997456	G	GATATCGGCGTTCGGACTC	conservative_inframe_insertion	MODERATE	Rv1765c	1059_1060insGAGTCCGAACGCCGATAT	Gly353_Leu354insGluSerGluArgArgTyr
SRR5341278_raw_variants_MycoVarP_INDEL_txt:NC_000962.3	2155537	T	TG	frameshift_variant	HIGH	katG	574_575insC	Glu192fs
SRR5341278_raw_variants_MycoVarP_INDEL_txt:NC_000962.3	2155539	C	CTTCTACGAGCGTCTGCGCGAACTCTTTGCAGCCCGCAAGAG	frameshift_variant	HIGH	katG	572_573insCTCTTGCGGGCTGCAAAGAGTTCGCGCAGACGCTCGTAGAA	Trp191fs
SRR5341278_raw_variants_MycoVarP_INDEL_txt:NC_000962.3	2338194	AC	A	frameshift_variant	HIGH	Rv2081c	311delG	Gly104fs
SRR5341278_raw_variants_MycoVarP_INDEL_txt:NC_000962.3	2536625	C	CG	frameshift_variant	HIGH	Rv2264c	1725dupC	Gly576fs
SRR5341278_raw_variants_MycoVarP_INDEL_txt:NC_000962.3	3962310	A	AG	frameshift_variant	HIGH	Rv3525c	14dupC	Glu7fs
SRR5341278_raw_variants_MycoVarP_INDEL_txt:NC_000962.3	4329556	TG	T	frameshift_variant	HIGH	Rv3857c	58delC	His20fs
SRR5341279_raw_variants_MycoVarP_INDEL_txt:NC_000962.3	26747	GC	G	frameshift_variant	HIGH	Rv0021c	134delG	Gly45fs
SRR5341279_raw_variants_MycoVarP_INDEL_txt:NC_000962.3	150894	C	CGG	frameshift_variant	HIGH	PE_PGRS2	1363_1364insGG	Ala455fs
SRR5341279_raw_variants_MycoVarP_INDEL_txt:NC_000962.3	150898	C	CGG	frameshift_variant	HIGH	PE_PGRS2	1366_1367insGG	Pro456fs
SRR5341279_raw_variants_MycoVarP_INDEL_txt:NC_000962.3	150899	C	CGGTCAGGGCGGTCAGGCGTTCGGCGCTAACAATATCGG	frameshift_variant	HIGH	PE_PGRS2	1367_1368insGGTCAGGGCGGTCAGGCGTTCGGCGCTAACAATATCGG	Gly457fs
SRR5341279_raw_variants_MycoVarP_INDEL_txt:NC_000962.3	310462	G	GTCGGCCCCGAGCATC	disruptive_inframe_insertion	MODERATE	Rv0258c	273_287dupGATGCTCGGGGCCGA	Ala95_Asp96insGluMetLeuGlyAla
SRR5341279_raw_variants_MycoVarP_INDEL_txt:NC_000962.3	335810	CCCGCCGGCGCCGCCGTTG	C	disruptive_inframe_deletion	MODERATE	Rv0278c	483_500delCAACGGCGGCGCCGGCGG	Asn162_Gly167del
SRR5341279_raw_variants_MycoVarP_INDEL_txt:NC_000962.3	336680	G	GCCGCC	frameshift_variant	HIGH	PE_PGRS4	2393_2394insGGCGG	Asn799fs
SRR5341279_raw_variants_MycoVarP_INDEL_txt:NC_000962.3	338326	C	CAGA	conservative_inframe_insertion	MODERATE	PE_PGRS4	747_748insTCT	Asn249_Gly250insSer
SRR5341279_raw_variants_MycoVarP_INDEL_txt:NC_000962.3	338327	GTTT	G	disruptive_inframe_deletion	MODERATE	PE_PGRS4	744_746delAAA	Asn249del
SRR5341279_raw_variants_MycoVarP_INDEL_txt:NC_000962.3	338335	CGG	C	frameshift_variant	HIGH	PE_PGRS4	737_738delCC	Ser246fs
SRR5341279_raw_variants_MycoVarP_INDEL_txt:NC_000962.3	338339	T	TCC	frameshift_variant	HIGH	PE_PGRS4	733_734dupGG	Ser246fs
SRR5341279_raw_variants_MycoVarP_INDEL_txt:NC_000962.3	475212	C	CCTGAA	frameshift_variant	HIGH	Rv0395	274_275insTGAAC	Pro92fs
SRR5341279_raw_variants_MycoVarP_INDEL_txt:NC_000962.3	475215	G	GCCCCGGTGAGTCCGGAGACTCTCTGA	frameshift_variant&stop_gained	HIGH	Rv0395	276_277insCCCCGGTGAGTCCGGAGACTCTCTGA	Ser93fs
SRR5341279_raw_variants_MycoVarP_INDEL_txt:NC_000962.3	964618	TTCGGCGGGCGCGGGTGGCGCCAGG	T	disruptive_inframe_deletion	MODERATE	rpfA	894_917delCCTGGCGCCACCCGCGCCCGCCGA	Asp298_Ala305del
SRR5341279_raw_variants_MycoVarP_INDEL_txt:NC_000962.3	1212335	TCGGCGGTGCCGGCGGTGTCGGCGGTGC	T	disruptive_inframe_deletion	MODERATE	PE_PGRS21	792_818delTGTCGGCGGTGCCGGCGGTGCCGGCGG	Val265_Gly273del
SRR5341279_raw_variants_MycoVarP_INDEL_txt:NC_000962.3	1212642	GGC	G	frameshift_variant	HIGH	PE_PGRS21	1084_1085delGC	Ala362fs
SRR5341279_raw_variants_MycoVarP_INDEL_txt:NC_000962.3	1277246	TC	T	frameshift_variant	HIGH	Rv1148c	502delG	Glu168fs
SRR5341279_raw_variants_MycoVarP_INDEL_txt:NC_000962.3	1713302	GA	G	frameshift_variant	HIGH	fadD25	1003delA	Met335fs
SRR5341279_raw_variants_MycoVarP_INDEL_txt:NC_000962.3	2163416	G	GTGAACCGCCCC	frameshift_variant	HIGH	PPE34	3895_3896insGGGGCGGTTCA	Pro1299fs
SRR5341279_raw_variants_MycoVarP_INDEL_txt:NC_000962.3	2229001	C	CG	frameshift_variant	HIGH	Rv1985c	901dupC	Arg301fs
SRR5341279_raw_variants_MycoVarP_INDEL_txt:NC_000962.3	2338194	AC	A	frameshift_variant	HIGH	Rv2081c	311delG	Gly104fs
SRR5341279_raw_variants_MycoVarP_INDEL_txt:NC_000962.3	3166287	T	TG	frameshift_variant	HIGH	mtr	1084dupG	Glu362fs
SRR5341279_raw_variants_MycoVarP_INDEL_txt:NC_000962.3	3738516	CTGCCGCCGCTGCCGCCGTGGCCGGCGGCGCTGGAAGTGCCGCCGCCGTTGCCGCCGGCGCCGGCGGCACCACCGGCCAAGCCCGCGACGCCGGTGCTGTTGCCGGAGT	C	disruptive_inframe_deletion	MODERATE	PE_PGRS50	4151_4258del	Asn1384_Gly1419del
SRR5341279_raw_variants_MycoVarP_INDEL_txt:NC_000962.3	3740588	G	GGCGCC	frameshift_variant	HIGH	PE_PGRS50	2186_2187insGGCGC	Ser729fs
SRR5341279_raw_variants_MycoVarP_INDEL_txt:NC_000962.3	3740598	GCGGT	G	frameshift_variant	HIGH	PE_PGRS50	2173_2176delACCG	Thr725fs
SRR5341279_raw_variants_MycoVarP_INDEL_txt:NC_000962.3	3740606	ATCGGCGC	A	frameshift_variant	HIGH	PE_PGRS50	2162_2168delGCGCCGA	Gly721fs
SRR5341279_raw_variants_MycoVarP_INDEL_txt:NC_000962.3	3740617	T	TCA	frameshift_variant	HIGH	PE_PGRS50	2157_2158insTG	Thr720fs
SRR5341279_raw_variants_MycoVarP_INDEL_txt:NC_000962.3	3740619	G	GT	frameshift_variant	HIGH	PE_PGRS50	2155_2156insA	Ala719fs
SRR5341279_raw_variants_MycoVarP_INDEL_txt:NC_000962.3	3740623	CCTTCAT	C	conservative_inframe_deletion	MODERATE	PE_PGRS50	2146_2151delATGAAG	Met716_Lys717del
SRR5341279_raw_variants_MycoVarP_INDEL_txt:NC_000962.3	3740632	CTGGAAT	C	conservative_inframe_deletion	MODERATE	PE_PGRS50	2137_2142delATTCCA	Ile713_Pro714del
SRR5341279_raw_variants_MycoVarP_INDEL_txt:NC_000962.3	3740654	GGCC	G	disruptive_inframe_deletion	MODERATE	PE_PGRS50	2118_2120delGGC	Ala707del
SRR5341279_raw_variants_MycoVarP_INDEL_txt:NC_000962.3	3740659	C	CATT	conservative_inframe_insertion	MODERATE	PE_PGRS50	2115_2116insAAT	Gly705_Gly706insAsn
SRR5341279_raw_variants_MycoVarP_INDEL_txt:NC_000962.3	3740662	CCT	C	frameshift_variant	HIGH	PE_PGRS50	2111_2112delAG	Gln704fs
SRR5341279_raw_variants_MycoVarP_INDEL_txt:NC_000962.3	3740666	GC	G	frameshift_variant	HIGH	PE_PGRS50	2108delG	Gly703fs
SRR5341279_raw_variants_MycoVarP_INDEL_txt:NC_000962.3	3740671	CAACGCCCACATT	C	conservative_inframe_deletion	MODERATE	PE_PGRS50	2092_2103delAATGTGGGCGTT	Asn698_Val701del
SRR5341279_raw_variants_MycoVarP_INDEL_txt:NC_000962.3	3928207	CCCGGCGGGG	C	disruptive_inframe_deletion	MODERATE	PE_PGRS53	1670_1678delGCGGGGCCG	Gly557_Ala559del
SRR5341279_raw_variants_MycoVarP_INDEL_txt:NC_000962.3	3941687	ACCGGCGGCAACGCCGGCG	A	disruptive_inframe_deletion	MODERATE	PE_PGRS55	2081_2098delACGCCGGCGCCGGCGGCA	Asn694_Gly699del
SRR5341279_raw_variants_MycoVarP_INDEL_txt:NC_000962.3	3948541	AGGCGGCACC	A	disruptive_inframe_deletion	MODERATE	PE_PGRS57	2774_2782delCCGGCGGCA	Thr925_Gly927del
SRR5341279_raw_variants_MycoVarP_INDEL_txt:NC_000962.3	3948612	A	ACGGCGGCACCGGCGGCACCGGCGGCAC	disruptive_inframe_insertion	MODERATE	PE_PGRS57	2828_2854dupCCGGCGGCACCGGCGGCACCGGCGGCA	Thr943_Gly951dup
SRR5341279_raw_variants_MycoVarP_INDEL_txt:NC_000962.3	4099144	AGCATCGCCAAC	A	frameshift_variant&start_lost	HIGH	Rv3660c	-7_4delGTTGGCGATGC	Met1fs
SRR5341279_raw_variants_MycoVarP_INDEL_txt:NC_000962.3	4310175	G	GC	frameshift_variant	HIGH	Rv3835	1136dupC	Ala380fs
SRR5341280_raw_variants_MycoVarP_INDEL_txt:NC_000962.3	26747	GC	G	frameshift_variant	HIGH	Rv0021c	134delG	Gly45fs
SRR5341280_raw_variants_MycoVarP_INDEL_txt:NC_000962.3	30118	G	GT	frameshift_variant	HIGH	Rv0026	398dupT	Arg134fs
SRR5341280_raw_variants_MycoVarP_INDEL_txt:NC_000962.3	79504	T	TCGGTGGACCCGGTGGACCCGGTGGACC	conservative_inframe_insertion	MODERATE	Rv0071	46_72dupCCGGTGGACCCGGTGGACCCGGTGGAC	Pro16_Asp24dup
SRR5341280_raw_variants_MycoVarP_INDEL_txt:NC_000962.3	333584	GCGTTGCCGC	G	disruptive_inframe_deletion	MODERATE	Rv0278c	2718_2726delGCGGCAACG	Arg907_Arg909del
SRR5341280_raw_variants_MycoVarP_INDEL_txt:NC_000962.3	335810	CCCGCCGGCGCCGCCGTTG	C	disruptive_inframe_deletion	MODERATE	Rv0278c	483_500delCAACGGCGGCGCCGGCGG	Asn162_Gly167del
SRR5341280_raw_variants_MycoVarP_INDEL_txt:NC_000962.3	336680	G	GCCGCC	frameshift_variant	HIGH	PE_PGRS4	2393_2394insGGCGG	Asn799fs
SRR5341280_raw_variants_MycoVarP_INDEL_txt:NC_000962.3	631338	CACGCCGGTGACCACGCCGCCAACG	C	conservative_inframe_deletion	MODERATE	Rv0538	1306_1329delGTGACCACGCCGCCAACGACGCCG	Val436_Pro443del
SRR5341280_raw_variants_MycoVarP_INDEL_txt:NC_000962.3	730124	CCTCATGCCAG	C	frameshift_variant	HIGH	Rv0633c	33_42delCTGGCATGAG	Ser11fs
SRR5341280_raw_variants_MycoVarP_INDEL_txt:NC_000962.3	929101	GCGGCGCCGCCGGGACCGC	G	disruptive_inframe_deletion	MODERATE	PE_PGRS14	1367_1384delGCGGTCCCGGCGGCGCCG	Gly456_Ala461del
SRR5341280_raw_variants_MycoVarP_INDEL_txt:NC_000962.3	987508	CGCGGTACGCAACGGGTTGGTGCCCATCATCGAAA	C	frameshift_variant	HIGH	Rv0888	277_310delGCGGTACGCAACGGGTTGGTGCCCATCATCGAAA	Ala93fs
SRR5341280_raw_variants_MycoVarP_INDEL_txt:NC_000962.3	1212335	TCGGCGGTGCCGGCGGTGTCGGCGGTGC	T	disruptive_inframe_deletion	MODERATE	PE_PGRS21	792_818delTGTCGGCGGTGCCGGCGGTGCCGGCGG	Val265_Gly273del
SRR5341280_raw_variants_MycoVarP_INDEL_txt:NC_000962.3	1997456	G	GATATCGGCGTTCGGACTCGCTGA	frameshift_variant	HIGH	Rv1765c	1059_1060insTCAGCGAGTCCGAACGCCGATAT	Leu354fs
SRR5341280_raw_variants_MycoVarP_INDEL_txt:NC_000962.3	2338194	AC	A	frameshift_variant	HIGH	Rv2081c	311delG	Gly104fs
SRR5341280_raw_variants_MycoVarP_INDEL_txt:NC_000962.3	2536625	C	CG	frameshift_variant	HIGH	Rv2264c	1725dupC	Gly576fs
SRR5341280_raw_variants_MycoVarP_INDEL_txt:NC_000962.3	3940851	C	CCCCCGGCAA	conservative_inframe_insertion	MODERATE	PE_PGRS55	1236_1237insCCCGGCAAC	Ala412_Gly413insProGlyAsn
SRR5341280_raw_variants_MycoVarP_INDEL_txt:NC_000962.3	3941687	ACCGGCGGCAACGCCGGCG	A	disruptive_inframe_deletion	MODERATE	PE_PGRS55	2081_2098delACGCCGGCGCCGGCGGCA	Asn694_Gly699del
SRR5341280_raw_variants_MycoVarP_INDEL_txt:NC_000962.3	3962310	A	AG	frameshift_variant	HIGH	Rv3525c	14dupC	Glu7fs
SRR5341280_raw_variants_MycoVarP_INDEL_txt:NC_000962.3	4329556	TG	T	frameshift_variant	HIGH	Rv3857c	58delC	His20fs
SRR5341281_raw_variants_MycoVarP_INDEL_txt:NC_000962.3	79504	T	TCGGTGGACCCGGTGGACC	conservative_inframe_insertion	MODERATE	Rv0071	55_72dupCCGGTGGACCCGGTGGAC	Pro19_Asp24dup
SRR5341281_raw_variants_MycoVarP_INDEL_txt:NC_000962.3	232587	CG	C	frameshift_variant	HIGH	Rv0197	359delG	Gly120fs
SRR5341281_raw_variants_MycoVarP_INDEL_txt:NC_000962.3	336680	G	GCCGCC	frameshift_variant	HIGH	PE_PGRS4	2393_2394insGGCGG	Asn799fs
SRR5341281_raw_variants_MycoVarP_INDEL_txt:NC_000962.3	925342	C	CG	frameshift_variant	HIGH	PE_PGRS12	398dupG	Ala135fs
SRR5341281_raw_variants_MycoVarP_INDEL_txt:NC_000962.3	1189431	TGCC	T	conservative_inframe_deletion	MODERATE	PE_PGRS19	991_993delGGC	Gly331del
SRR5341281_raw_variants_MycoVarP_INDEL_txt:NC_000962.3	1212311	TCGGTGCCGG	T	disruptive_inframe_deletion	MODERATE	PE_PGRS21	767_775delCCGGCGGTG	Ala256_Gly258del
SRR5341281_raw_variants_MycoVarP_INDEL_txt:NC_000962.3	1958544	T	TC	frameshift_variant	HIGH	gabD2	870dupC	Ile291fs
SRR5341281_raw_variants_MycoVarP_INDEL_txt:NC_000962.3	1966498	C	CCG	frameshift_variant	HIGH	Rv1739c	1138_1139dupCG	Phe381fs
SRR5341281_raw_variants_MycoVarP_INDEL_txt:NC_000962.3	2338194	AC	A	frameshift_variant	HIGH	Rv2081c	311delG	Gly104fs
SRR5341281_raw_variants_MycoVarP_INDEL_txt:NC_000962.3	2537954	AT	A	frameshift_variant	HIGH	Rv2264c	396delA	Glu132fs
SRR5341281_raw_variants_MycoVarP_INDEL_txt:NC_000962.3	2613924	A	AG	frameshift_variant	HIGH	moeW	139_140insC	Ile47fs
SRR5341281_raw_variants_MycoVarP_INDEL_txt:NC_000962.3	2613926	T	TACGTCCAGGGGTGTGGTGTACGGGCAGGTAAGGCCGGTGG	frameshift_variant	HIGH	moeW	137_138insCCACCGGCCTTACCTGCCCGTACACCACACCCCTGGACGT	Ile47fs
SRR5341281_raw_variants_MycoVarP_INDEL_txt:NC_000962.3	2687134	G	GCGCCGGCGACGATGCAGAGCGCAGCGATGCTGAGGAGCGGCGCCATCGAAGCAC	disruptive_inframe_insertion	MODERATE	che1	38_91dupTGAGGAGCGGCGCCATCGAAGCACCGCCGGCGACGATGCAGAGCGCAGCGATGC	Leu13_Met30dup
SRR5341281_raw_variants_MycoVarP_INDEL_txt:NC_000962.3	3539139	CG	C	frameshift_variant	HIGH	aofH	642delG	Thr215fs
SRR5341281_raw_variants_MycoVarP_INDEL_txt:NC_000962.3	3572761	AC	A	frameshift_variant	HIGH	Rv3200c	908delG	Arg303fs
SRR5341281_raw_variants_MycoVarP_INDEL_txt:NC_000962.3	3636333	G	GC	frameshift_variant	HIGH	Rv3256c	982dupG	Ala328fs
SRR5341281_raw_variants_MycoVarP_INDEL_txt:NC_000962.3	3706364	CG	C	frameshift_variant	HIGH	sdhA	1369delG	Ala457fs
SRR5341281_raw_variants_MycoVarP_INDEL_txt:NC_000962.3	3739472	A	ACCGCCGTCC	disruptive_inframe_insertion	MODERATE	PE_PGRS50	3294_3302dupGGACGGCGG	Gly1101_Ala1102insAspGlyGly
SRR5341281_raw_variants_MycoVarP_INDEL_txt:NC_000962.3	3757917	G	GT	frameshift_variant	HIGH	PPE56	9185dupA	Asn3062fs
SRR5341281_raw_variants_MycoVarP_INDEL_txt:NC_000962.3	3802149	CCGG	C	disruptive_inframe_deletion	MODERATE	PE_PGRS52	510_512delCGG	Gly171del
SRR5341281_raw_variants_MycoVarP_INDEL_txt:NC_000962.3	4021085	CGCTGGCCGCCGT	C	conservative_inframe_deletion	MODERATE	arsB2	952_963delGCCGTGCTGGCC	Ala318_Ala321del
SRR5341281_raw_variants_MycoVarP_INDEL_txt:NC_000962.3	4037187	G	GCCGCCGGGCGCGCCGGGGCCACCGTTT	disruptive_inframe_insertion	MODERATE	PE_PGRS59	863_864insAAACGGTGGCCCCGGCGCGCCCGGCGG	Gly288_Thr289insAsnGlyGlyProGlyAlaProGlyGly
SRR5341281_raw_variants_MycoVarP_INDEL_txt:NC_000962.3	4068930	GAT	G	frameshift_variant	HIGH	Rv3629c	123_124delAT	Ser42fs
SRR5341281_raw_variants_MycoVarP_INDEL_txt:NC_000962.3	4340984	T	TTCCCCGGGTTCCCCTCCCTACCCGGTTTCCCCGGGC	disruptive_inframe_insertion	MODERATE	espE	728_729insCTCCCTACCCGGTTTCCCCGGGCTCCCCGGGTTCCC	Pro243_Glu244insSerLeuProGlyPheProGlyLeuProGlyPhePro
SRR5341282_raw_variants_MycoVarP_INDEL_txt:NC_000962.3	90415	A	ACGG	disruptive_inframe_insertion	MODERATE	Rv0083	18_20dupGGC	Ala7dup
SRR5341282_raw_variants_MycoVarP_INDEL_txt:NC_000962.3	308292	CCGGTCACCGGCGGCGGGG	C	disruptive_inframe_deletion	MODERATE	PPE2	1238_1255delCCCCGCCGCCGGTGACCG	Ala413_Thr418del
SRR5341282_raw_variants_MycoVarP_INDEL_txt:NC_000962.3	334694	AGTCCCGTTGG	A	frameshift_variant	HIGH	Rv0278c	1607_1616delCCAACGGGAC	Ala536fs
SRR5341282_raw_variants_MycoVarP_INDEL_txt:NC_000962.3	334708	C	CCA	frameshift_variant	HIGH	Rv0278c	1602_1603insTG	Gly535fs
SRR5341282_raw_variants_MycoVarP_INDEL_txt:NC_000962.3	334710	TTGC	T	disruptive_inframe_deletion	MODERATE	Rv0278c	1598_1600delGCA	Gly533_Asn534delinsAsp
SRR5341282_raw_variants_MycoVarP_INDEL_txt:NC_000962.3	334717	TCAGCGGGCGGCCGGTGAGC	T	frameshift_variant	HIGH	Rv0278c	1575_1593delGCTCACCGGCCGCCCGCTG	Leu526fs
SRR5341282_raw_variants_MycoVarP_INDEL_txt:NC_000962.3	334768	CATT	C	conservative_inframe_deletion	MODERATE	Rv0278c	1540_1542delAAT	Asn514del
SRR5341282_raw_variants_MycoVarP_INDEL_txt:NC_000962.3	334772	T	TGCC	disruptive_inframe_insertion	MODERATE	Rv0278c	1538_1539insGGC	Gln513_Asn514insAla
SRR5341282_raw_variants_MycoVarP_INDEL_txt:NC_000962.3	334790	TGGC	T	disruptive_inframe_deletion	MODERATE	Rv0278c	1518_1520delGCC	Pro507del
SRR5341282_raw_variants_MycoVarP_INDEL_txt:NC_000962.3	336680	GGGGA	G	frameshift_variant	HIGH	PE_PGRS4	2390_2393delTCCC	Val797fs
SRR5341282_raw_variants_MycoVarP_INDEL_txt:NC_000962.3	428772	T	TGA	frameshift_variant	HIGH	PPE8	5907_5908insTC	Asn1970fs
SRR5341282_raw_variants_MycoVarP_INDEL_txt:NC_000962.3	428775	CGT	C	frameshift_variant	HIGH	PPE8	5903_5904delAC	Asn1968fs
SRR5341282_raw_variants_MycoVarP_INDEL_txt:NC_000962.3	428787	TTC	T	frameshift_variant	HIGH	PPE8	5891_5892delGA	Gly1964fs
SRR5341282_raw_variants_MycoVarP_INDEL_txt:NC_000962.3	428791	G	GCC	frameshift_variant	HIGH	PPE8	5888_5889insGG	Gly1964fs
SRR5341282_raw_variants_MycoVarP_INDEL_txt:NC_000962.3	430167	C	CAT	frameshift_variant	HIGH	PPE8	4512_4513insAT	Gly1505fs
SRR5341282_raw_variants_MycoVarP_INDEL_txt:NC_000962.3	430168	GCT	G	frameshift_variant	HIGH	PPE8	4510_4511delAG	Ser1504fs
SRR5341282_raw_variants_MycoVarP_INDEL_txt:NC_000962.3	757020	CG	C	frameshift_variant	HIGH	atsD	886delG	Ala296fs
SRR5341282_raw_variants_MycoVarP_INDEL_txt:NC_000962.3	926220	CCGGCGGTGCCGGCGGGGCCGGCGGCGGGGCCGGGCTGATCGGCAACGGCGGCAACGGTGGCAGCGGCGGCACGTCGGTTGCCACCGGGGGGGCCGGGAA	C	disruptive_inframe_deletion	MODERATE	PE_PGRS13	876_974delGGCCGGCGGCGGGGCCGGGCTGATCGGCAACGGCGGCAACGGTGGCAGCGGCGGCACGTCGGTTGCCACCGGGGGGGCCGGGAACGGCGGTGCCGGCGG	Ala293_Gly325del
SRR5341282_raw_variants_MycoVarP_INDEL_txt:NC_000962.3	1133964	GCGGCTTCCT	G	disruptive_inframe_deletion	MODERATE	rplY	596_604delAGGAAGCCG	Glu199_Ala201del
SRR5341282_raw_variants_MycoVarP_INDEL_txt:NC_000962.3	1188571	CTTGCCGCCG	C	disruptive_inframe_deletion	MODERATE	PE_PGRS19	1845_1853delCGGCGGCAA	Asn615_Gly617del
SRR5341282_raw_variants_MycoVarP_INDEL_txt:NC_000962.3	1212616	TCCGGTGGCGACGGCGGCGCCGGCGGGGCCGGTGGCG	T	disruptive_inframe_deletion	MODERATE	PE_PGRS21	1067_1102delACGGCGGCGCCGGCGGGGCCGGTGGCGCCGGTGGCG	Asp356_Gly367del
SRR5341282_raw_variants_MycoVarP_INDEL_txt:NC_000962.3	1634540	C	CT	frameshift_variant	HIGH	PE_PGRS27	87_88insA	Ala30fs
SRR5341282_raw_variants_MycoVarP_INDEL_txt:NC_000962.3	1760164	T	TG	frameshift_variant	HIGH	frdB	737dupG	Gly247fs
SRR5341282_raw_variants_MycoVarP_INDEL_txt:NC_000962.3	1898944	C	CA	frameshift_variant	HIGH	Rv1673c	288_289insT	Ala97fs
SRR5341282_raw_variants_MycoVarP_INDEL_txt:NC_000962.3	1983612	ACTGCCGGTGTTCAGG	A	disruptive_inframe_deletion	MODERATE	PPE24	1149_1163delCCTGAACACCGGCAG	Leu384_Ser388del
SRR5341282_raw_variants_MycoVarP_INDEL_txt:NC_000962.3	2151216	CTGTGT	C	frameshift_variant	HIGH	Rv1904	266_270delTGTTG	Val89fs
SRR5341282_raw_variants_MycoVarP_INDEL_txt:NC_000962.3	2211351	T	TC	frameshift_variant	HIGH	mce3B	752dupC	Val252fs
SRR5341282_raw_variants_MycoVarP_INDEL_txt:NC_000962.3	2267819	A	ACCAC	frameshift_variant	HIGH	Rv2023c	286_289dupGTGG	Val97fs
SRR5341282_raw_variants_MycoVarP_INDEL_txt:NC_000962.3	2540916	G	GAC	frameshift_variant	HIGH	cyp124	814_815dupAC	Asn274fs
SRR5341282_raw_variants_MycoVarP_INDEL_txt:NC_000962.3	3129459	AAAGGC	A	frameshift_variant	HIGH	Rv2823c	2310_2314delGCCTT	Pro771fs
SRR5341282_raw_variants_MycoVarP_INDEL_txt:NC_000962.3	3615279	GT	G	frameshift_variant	HIGH	Rv3239c	2324delA	Asn775fs
SRR5341282_raw_variants_MycoVarP_INDEL_txt:NC_000962.3	3739808	GTTGCCGCCGTTGCCGCCGGCCGCGCCGCTCCCGTTGCCGGCGGTGCCGCCC	G	disruptive_inframe_deletion	MODERATE	PE_PGRS50	2916_2966delGGGCGGCACCGCCGGCAACGGGAGCGGCGCGGCCGGCGGCAACGGCGGCAA	Lys972_Gly988del
SRR5341282_raw_variants_MycoVarP_INDEL_txt:NC_000962.3	3741286	CCTT	C	conservative_inframe_deletion	MODERATE	PE_PGRS50	1486_1488delAAG	Lys496del
SRR5341282_raw_variants_MycoVarP_INDEL_txt:NC_000962.3	3741290	G	GGCA	disruptive_inframe_insertion	MODERATE	PE_PGRS50	1484_1485insTGC	Gly495_Lys496insAla
SRR5341282_raw_variants_MycoVarP_INDEL_txt:NC_000962.3	3741297	TTGCCG	T	frameshift_variant	HIGH	PE_PGRS50	1473_1477delCGGCA	Gly492fs
SRR5341282_raw_variants_MycoVarP_INDEL_txt:NC_000962.3	3741305	CATA	C	disruptive_inframe_deletion	MODERATE	PE_PGRS50	1467_1469delTAT	Met490del
SRR5341282_raw_variants_MycoVarP_INDEL_txt:NC_000962.3	3741315	T	TGC	frameshift_variant	HIGH	PE_PGRS50	1459_1460insGC	Asp487fs
SRR5341282_raw_variants_MycoVarP_INDEL_txt:NC_000962.3	3741319	CACCGGGCGAACCCAA	C	conservative_inframe_deletion	MODERATE	PE_PGRS50	1441_1455delTTGGGTTCGCCCGGT	Leu481_Gly485del
SRR5341282_raw_variants_MycoVarP_INDEL_txt:NC_000962.3	3741344	GTCGA	G	frameshift_variant	HIGH	PE_PGRS50	1427_1430delTCGA	Phe476fs
SRR5341282_raw_variants_MycoVarP_INDEL_txt:NC_000962.3	3741351	C	CG	frameshift_variant	HIGH	PE_PGRS50	1423_1424insC	Gly475fs
SRR5341282_raw_variants_MycoVarP_INDEL_txt:NC_000962.3	3748351	CGCCGGTGTTGACATTGCCCGTGTTGAAGCCGCCGGTGTTGGTGTGGCCGGCGTTGAACCA	C	conservative_inframe_deletion	MODERATE	PPE55	4774_4833delTGGTTCAACGCCGGCCACACCAACACCGGCGGCTTCAACACGGGCAATGTCAACACCGGC	Trp1592_Gly1611del
SRR5341282_raw_variants_MycoVarP_INDEL_txt:NC_000962.3	3932322	GCCGGCGGCA	G	conservative_inframe_deletion	MODERATE	PE_PGRS54	1327_1335delACCGGCGGC	Thr443_Gly445del
SRR5341282_raw_variants_MycoVarP_INDEL_txt:NC_000962.3	3932376	GATA	G	conservative_inframe_deletion	MODERATE	PE_PGRS54	1375_1377delAAT	Asn459del
SRR5341282_raw_variants_MycoVarP_INDEL_txt:NC_000962.3	3934720	ACGGGGCCGG	A	disruptive_inframe_deletion	MODERATE	PE_PGRS54	3729_3737delGGCCGGCGG	Ala1244_Gly1246del
SRR5341282_raw_variants_MycoVarP_INDEL_txt:NC_000962.3	3971872	GC	G	frameshift_variant	HIGH	PPE62	581delG	Gly194fs
SRR5341282_raw_variants_MycoVarP_INDEL_txt:NC_000962.3	4149393	TG	T	frameshift_variant	HIGH	Rv3705A	87delC	Arg30fs
SRR5341282_raw_variants_MycoVarP_INDEL_txt:NC_000962.3	4329499	A	AC	frameshift_variant	HIGH	Rv3857c	115dupG	Val39fs
SRR5341283_raw_variants_MycoVarP_INDEL_txt:NC_000962.3	101499	C	CG	frameshift_variant	HIGH	ctpA	924dupG	Gln309fs
SRR5341283_raw_variants_MycoVarP_INDEL_txt:NC_000962.3	103721	TGTC	T	conservative_inframe_deletion	MODERATE	Rv0094c	940_942delGAC	Asp314del
SRR5341283_raw_variants_MycoVarP_INDEL_txt:NC_000962.3	205830	CTCCGGGCCGA	C	frameshift_variant	HIGH	mce1F	602_611delCCGGGCCGAT	Ser201fs
SRR5341283_raw_variants_MycoVarP_INDEL_txt:NC_000962.3	309021	T	TG	frameshift_variant	HIGH	PPE2	526dupC	Gln176fs
SRR5341283_raw_variants_MycoVarP_INDEL_txt:NC_000962.3	335810	CCCGCCGGCGCCGCCGTTG	C	disruptive_inframe_deletion	MODERATE	Rv0278c	483_500delCAACGGCGGCGCCGGCGG	Asn162_Gly167del
SRR5341283_raw_variants_MycoVarP_INDEL_txt:NC_000962.3	336680	GGGGA	G	frameshift_variant	HIGH	PE_PGRS4	2390_2393delTCCC	Val797fs
SRR5341283_raw_variants_MycoVarP_INDEL_txt:NC_000962.3	369674	TGCCGATATTGTTGCTGCCGGTGTTGGCAAA	T	conservative_inframe_deletion	MODERATE	PPE5	3061_3090delTTTGCCAACACCGGCAGCAACAATATCGGC	Phe1021_Gly1030del
SRR5341283_raw_variants_MycoVarP_INDEL_txt:NC_000962.3	544139	GC	G	frameshift_variant	HIGH	PPE11	972delC	Val325fs
SRR5341283_raw_variants_MycoVarP_INDEL_txt:NC_000962.3	623975	AACGGCGGCG	A	disruptive_inframe_deletion	MODERATE	PE_PGRS6	1193_1201delACGGCGGCG	Asp398_Gly400del
SRR5341283_raw_variants_MycoVarP_INDEL_txt:NC_000962.3	932464	CGTAAAGCCGGTCGAG	C	conservative_inframe_deletion	MODERATE	Rv0836c	454_468delCTCGACCGGCTTTAC	Leu152_Tyr156del
SRR5341283_raw_variants_MycoVarP_INDEL_txt:NC_000962.3	1300026	C	CGT	frameshift_variant	HIGH	lipX	97_98dupAC	Pro34fs
SRR5341283_raw_variants_MycoVarP_INDEL_txt:NC_000962.3	1955466	CCG	C	frameshift_variant	HIGH	Rv1729c	102_103delCG	Gly35fs
SRR5341283_raw_variants_MycoVarP_INDEL_txt:NC_000962.3	1991875	CACCGCCGGCCCCGGCGGCGCCGGCGAGCATACCGGCGTTGCCGCCGGTTCCGCCGGT	C	conservative_inframe_deletion	MODERATE	wag22	646_702delACCGGCGGAACCGGCGGCAACGCCGGTATGCTCGCCGGCGCCGCCGGGGCCGGCGGT	Thr216_Gly234del
SRR5341283_raw_variants_MycoVarP_INDEL_txt:NC_000962.3	1992323	G	GC	frameshift_variant	HIGH	wag22	254dupG	Ala86fs
SRR5341283_raw_variants_MycoVarP_INDEL_txt:NC_000962.3	2338194	AC	A	frameshift_variant	HIGH	Rv2081c	311delG	Gly104fs
SRR5341283_raw_variants_MycoVarP_INDEL_txt:NC_000962.3	2384756	TC	T	frameshift_variant	HIGH	metH	1311delG	Ile438fs
SRR5341283_raw_variants_MycoVarP_INDEL_txt:NC_000962.3	2536625	C	CG	frameshift_variant	HIGH	Rv2264c	1725dupC	Gly576fs
SRR5341283_raw_variants_MycoVarP_INDEL_txt:NC_000962.3	3112277	T	TC	frameshift_variant	HIGH	Rv2803	463dupC	His155fs
SRR5341283_raw_variants_MycoVarP_INDEL_txt:NC_000962.3	3766709	C	CTG	frameshift_variant	HIGH	PPE56	393_394insCA	Ala132fs
SRR5341283_raw_variants_MycoVarP_INDEL_txt:NC_000962.3	3766713	CGT	C	frameshift_variant	HIGH	PPE56	388_389delAC	Thr130fs
SRR5341284_raw_variants_MycoVarP_INDEL_txt:NC_000962.3	30863	GCA	G	frameshift_variant	HIGH	Rv0026	1146_1147delAC	Pro383fs
SRR5341284_raw_variants_MycoVarP_INDEL_txt:NC_000962.3	79504	TCGGTGGACC	T	conservative_inframe_deletion	MODERATE	Rv0071	64_72delCCGGTGGAC	Pro22_Asp24del
SRR5341284_raw_variants_MycoVarP_INDEL_txt:NC_000962.3	167877	CCG	C	frameshift_variant	HIGH	Rv0142	172_173delCG	Arg58fs
SRR5341284_raw_variants_MycoVarP_INDEL_txt:NC_000962.3	335810	CCCGCCGGCGCCGCCGTTG	C	disruptive_inframe_deletion	MODERATE	Rv0278c	483_500delCAACGGCGGCGCCGGCGG	Asn162_Gly167del
SRR5341284_raw_variants_MycoVarP_INDEL_txt:NC_000962.3	336680	GGGGA	G	frameshift_variant	HIGH	PE_PGRS4	2390_2393delTCCC	Val797fs
SRR5341284_raw_variants_MycoVarP_INDEL_txt:NC_000962.3	402041	CTCG	C	disruptive_inframe_deletion	MODERATE	aspC	1119_1121delCGA	Asp373del
SRR5341284_raw_variants_MycoVarP_INDEL_txt:NC_000962.3	471991	CG	C	frameshift_variant	HIGH	ndhA	648delC	Ala217fs
SRR5341284_raw_variants_MycoVarP_INDEL_txt:NC_000962.3	472230	C	CG	frameshift_variant	HIGH	ndhA	409_410insC	Gly137fs
SRR5341284_raw_variants_MycoVarP_INDEL_txt:NC_000962.3	531550	CTGCCGATGTTGCCGGTGCCGGTGTTGCCGCTGCCGATGTTGTTGTTGCCGATGTTGTTGT	C	disruptive_inframe_deletion	MODERATE	PPE10	605_664delACAACAACATCGGCAACAACAACATCGGCAGCGGCAACACCGGCACCGGCAACATCGGCA	Asn202_Gly221del
SRR5341284_raw_variants_MycoVarP_INDEL_txt:NC_000962.3	673282	C	CGCCGCCACTCCCGCCGGCCCCGCTGGGGCCGGCGTT	conservative_inframe_insertion	MODERATE	PE_PGRS7	2599_2634dupAACGCCGGCCCCAGCGGGGCCGGCGGGAGTGGCGGC	Gly878_Ala879insAsnAlaGlyProSerGlyAlaGlyGlySerGlyGly
SRR5341284_raw_variants_MycoVarP_INDEL_txt:NC_000962.3	964678	G	GGGT	disruptive_inframe_insertion	MODERATE	rpfA	855_857dupACC	Pro286dup
SRR5341284_raw_variants_MycoVarP_INDEL_txt:NC_000962.3	1631530	CCGTTGCCGCCGTCGTGCAGGATGCTGCCGGCCGGCCCCGCCTTGCCTGCGGTGGAGCCGGTGCCGCCGGGGCCGCCGGCACCGGCGTTGCCGG	C	disruptive_inframe_deletion	MODERATE	PE_PGRS27	3005_3097delCCGGCAACGCCGGTGCCGGCGGCCCCGGCGGCACCGGCTCCACCGCAGGCAAGGCGGGGCCGGCCGGCAGCATCCTGCACGACGGCGGCAACG	Ala1002_Asn1032del
SRR5341284_raw_variants_MycoVarP_INDEL_txt:NC_000962.3	1758304	G	GACCGGC	conservative_inframe_insertion	MODERATE	frdA	625_630dupACCGGC	Thr209_Gly210dup
SRR5341284_raw_variants_MycoVarP_INDEL_txt:NC_000962.3	2195892	C	CG	frameshift_variant	HIGH	Rv1944c	42dupC	Ala15fs
SRR5341284_raw_variants_MycoVarP_INDEL_txt:NC_000962.3	2255904	C	CGAGCCAATTGAGGTCGAATG	frameshift_variant	HIGH	otsB1	3904_3923dupGAGCCAATTGAGGTCGAATG	Cys1308fs
SRR5341284_raw_variants_MycoVarP_INDEL_txt:NC_000962.3	2474250	GACAGATAA	G	frameshift_variant	HIGH	Rv2209	854_861delAGATAAAC	Gln285fs
SRR5341284_raw_variants_MycoVarP_INDEL_txt:NC_000962.3	3159738	T	TA	frameshift_variant	HIGH	Rv2850c	316dupT	Tyr106fs
SRR5341284_raw_variants_MycoVarP_INDEL_txt:NC_000962.3	3802830	C	CCGGCGGCAA	conservative_inframe_insertion	MODERATE	PE_PGRS52	1189_1197dupGGCGGCAAC	Gly397_Asn399dup
SRR5341284_raw_variants_MycoVarP_INDEL_txt:NC_000962.3	3816827	A	ACT	frameshift_variant	HIGH	Rv3399	700_701insTC	Gln234fs
SRR5341284_raw_variants_MycoVarP_INDEL_txt:NC_000962.3	3947204	GC	G	frameshift_variant	HIGH	PE_PGRS57	1413delC	Ala472fs
SRR5341284_raw_variants_MycoVarP_INDEL_txt:NC_000962.3	3947210	G	GGT	frameshift_variant	HIGH	PE_PGRS57	1418_1419insTG	Ala474fs
SRR5341284_raw_variants_MycoVarP_INDEL_txt:NC_000962.3	3947213	GCC	G	frameshift_variant	HIGH	PE_PGRS57	1421_1422delCC	Ala474fs
SRR5341284_raw_variants_MycoVarP_INDEL_txt:NC_000962.3	3947520	TCGGCGGCACCGGCGGTGA	T	disruptive_inframe_deletion	MODERATE	PE_PGRS57	1743_1760delTGACGGCGGCACCGGCGG	Asp582_Gly587del
SRR5341284_raw_variants_MycoVarP_INDEL_txt:NC_000962.3	3997568	T	TCGC	conservative_inframe_insertion	MODERATE	Rv3557c	61_63dupGCG	Ala21dup
SRR5341284_raw_variants_MycoVarP_INDEL_txt:NC_000962.3	4072013	G	GT	frameshift_variant	HIGH	Rv3633	224dupT	Arg76fs
SRR5341284_raw_variants_MycoVarP_INDEL_txt:NC_000962.3	4160544	CACCCGGCAT	C	conservative_inframe_deletion	MODERATE	Rv3716c	361_369delATGCCGGGT	Met121_Gly123del
SRR5341284_raw_variants_MycoVarP_INDEL_txt:NC_000962.3	4313722	C	CG	frameshift_variant	HIGH	Rv3840	162dupG	Arg55fs
SRR5341284_raw_variants_MycoVarP_INDEL_txt:NC_000962.3	4408087	CG	C	frameshift_variant	HIGH	gid	115delC	Arg39fs
SRR5341285_raw_variants_MycoVarP_INDEL_txt:NC_000962.3	12214	A	ATGAACCGCCCCGGCATGTCCGGAGACTCCAGTTCTTGGAAAGGAT	conservative_inframe_insertion	MODERATE	Rv0008c	97_98insATCCTTTCCAAGAACTGGAGTCTCCGGACATGCCGGGGCGGTTCA	Leu33delinsHisProPheGlnGluLeuGluSerProAspMetProGlyArgPheIle
SRR5341285_raw_variants_MycoVarP_INDEL_txt:NC_000962.3	26747	GC	G	frameshift_variant	HIGH	Rv0021c	134delG	Gly45fs
SRR5341285_raw_variants_MycoVarP_INDEL_txt:NC_000962.3	79504	T	TCGGTGGACCCGGTGGACC	conservative_inframe_insertion	MODERATE	Rv0071	55_72dupCCGGTGGACCCGGTGGAC	Pro19_Asp24dup
SRR5341285_raw_variants_MycoVarP_INDEL_txt:NC_000962.3	335028	CCGGCGAAGCCCTGGCCAACTCCGCCGTTGCCGCCGGCGCCGCCGGAGCCGAAGACCGTGCCGGCGTTGCCCCCGGGGCCGCCTTGCCCGCCGT	C	disruptive_inframe_deletion	MODERATE	Rv0278c	1190_1282delACGGCGGGCAAGGCGGCCCCGGGGGCAACGCCGGCACGGTCTTCGGCTCCGGCGGCGCCGGCGGCAACGGCGGAGTTGGCCAGGGCTTCGCCG	Asp397_Ala427del
SRR5341285_raw_variants_MycoVarP_INDEL_txt:NC_000962.3	335810	CCCGCCGGCGCCGCCGTTG	C	disruptive_inframe_deletion	MODERATE	Rv0278c	483_500delCAACGGCGGCGCCGGCGG	Asn162_Gly167del
SRR5341285_raw_variants_MycoVarP_INDEL_txt:NC_000962.3	336680	G	GCCGCC	frameshift_variant	HIGH	PE_PGRS4	2393_2394insGGCGG	Asn799fs
SRR5341285_raw_variants_MycoVarP_INDEL_txt:NC_000962.3	363495	T	TCGCGC	frameshift_variant	HIGH	Rv0299	30_34dupCCGCG	Asp12fs
SRR5341285_raw_variants_MycoVarP_INDEL_txt:NC_000962.3	562585	C	CA	frameshift_variant	HIGH	Rv0471c	128dupT	Pro44fs
SRR5341285_raw_variants_MycoVarP_INDEL_txt:NC_000962.3	669293	GA	G	frameshift_variant	HIGH	Rv0575c	452delT	Ile151fs
SRR5341285_raw_variants_MycoVarP_INDEL_txt:NC_000962.3	964588	TGCCAGGTCGGCGGGCGCGGGTGGC	T	disruptive_inframe_deletion	MODERATE	rpfA	924_947delGCCACCCGCGCCCGCCGACCTGGC	Pro309_Ala316del
SRR5341285_raw_variants_MycoVarP_INDEL_txt:NC_000962.3	976897	T	TG	frameshift_variant	HIGH	PPE13	1306dupC	Gln436fs
SRR5341285_raw_variants_MycoVarP_INDEL_txt:NC_000962.3	1091819	CG	C	frameshift_variant	HIGH	PE_PGRS16	1451delG	Gly484fs
SRR5341285_raw_variants_MycoVarP_INDEL_txt:NC_000962.3	1212642	G	GCTGTTC	conservative_inframe_insertion	MODERATE	PE_PGRS21	1083_1084insCTGTTC	Gly361_Ala362insLeuPhe
SRR5341285_raw_variants_MycoVarP_INDEL_txt:NC_000962.3	1884108	G	GGA	frameshift_variant	HIGH	pks8	2406_2407insAG	Arg803fs
SRR5341285_raw_variants_MycoVarP_INDEL_txt:NC_000962.3	1884110	C	CCCCGTGCGATTTGCCGAGGG	frameshift_variant	HIGH	pks8	2407_2408insCCCGTGCGATTTGCCGAGGG	Arg803fs
SRR5341285_raw_variants_MycoVarP_INDEL_txt:NC_000962.3	1992323	G	GC	frameshift_variant	HIGH	wag22	254dupG	Ala86fs
SRR5341285_raw_variants_MycoVarP_INDEL_txt:NC_000962.3	2205090	C	CGGAGG	frameshift_variant	HIGH	vapC35	179_183dupCCTCC	Val62fs
SRR5341285_raw_variants_MycoVarP_INDEL_txt:NC_000962.3	2338194	AC	A	frameshift_variant	HIGH	Rv2081c	311delG	Gly104fs
SRR5341285_raw_variants_MycoVarP_INDEL_txt:NC_000962.3	2536625	C	CG	frameshift_variant	HIGH	Rv2264c	1725dupC	Gly576fs
SRR5341285_raw_variants_MycoVarP_INDEL_txt:NC_000962.3	2734603	GT	G	frameshift_variant	HIGH	Rv2437	231delT	Phe77fs
SRR5341285_raw_variants_MycoVarP_INDEL_txt:NC_000962.3	3048415	T	TGAACCGCCCCGGCATGTCCGGAGACTCCAGTTCTTGGAAAGG	disruptive_inframe_insertion	MODERATE	Rv2735c	137_138insCCTTTCCAAGAACTGGAGTCTCCGGACATGCCGGGGCGGTTC	Ile46_Asp47insLeuSerLysAsnTrpSerLeuArgThrCysArgGlyGlySer
SRR5341285_raw_variants_MycoVarP_INDEL_txt:NC_000962.3	3731741	A	AG	frameshift_variant	HIGH	PPE54	5194dupC	Leu1732fs
SRR5341285_raw_variants_MycoVarP_INDEL_txt:NC_000962.3	3736209	T	TCGCCAA	conservative_inframe_insertion	MODERATE	PPE54	726_727insTTGGCG	Gly242_Asn243insLeuAla
SRR5341285_raw_variants_MycoVarP_INDEL_txt:NC_000962.3	3736214	AGCC	A	disruptive_inframe_deletion	MODERATE	PPE54	719_721delGGC	Gly240_Leu241delinsVal
SRR5341285_raw_variants_MycoVarP_INDEL_txt:NC_000962.3	3736219	AAAG	A	disruptive_inframe_deletion	MODERATE	PPE54	714_716delCTT	Phe239del
SRR5341285_raw_variants_MycoVarP_INDEL_txt:NC_000962.3	3867367	T	TG	frameshift_variant	HIGH	eccC4	871dupC	His291fs
SRR5341285_raw_variants_MycoVarP_INDEL_txt:NC_000962.3	4139183	A	ACCC	disruptive_inframe_insertion	MODERATE	glpK	570_572dupGGG	Gly191dup
SRR5341286_raw_variants_MycoVarP_INDEL_txt:NC_000962.3	335685	C	CCGCCGCCGG	conservative_inframe_insertion	MODERATE	Rv0278c	617_625dupCCGGCGGCG	Ala206_Gly208dup
SRR5341286_raw_variants_MycoVarP_INDEL_txt:NC_000962.3	335810	CCCGCCGGCGCCGCCGTTG	C	disruptive_inframe_deletion	MODERATE	Rv0278c	483_500delCAACGGCGGCGCCGGCGG	Asn162_Gly167del
SRR5341286_raw_variants_MycoVarP_INDEL_txt:NC_000962.3	336680	GGGGA	G	frameshift_variant	HIGH	PE_PGRS4	2390_2393delTCCC	Val797fs
SRR5341286_raw_variants_MycoVarP_INDEL_txt:NC_000962.3	623558	AACGGCGGCG	A	disruptive_inframe_deletion	MODERATE	PE_PGRS6	776_784delACGGCGGCG	Asp259_Gly261del
SRR5341286_raw_variants_MycoVarP_INDEL_txt:NC_000962.3	672721	T	TGCC	conservative_inframe_insertion	MODERATE	PE_PGRS7	3193_3195dupGGC	Gly1065dup
SRR5341286_raw_variants_MycoVarP_INDEL_txt:NC_000962.3	925832	G	GCTACCA	disruptive_inframe_insertion	MODERATE	PE_PGRS13	472_473insCTACCA	Gly158delinsAlaThrSer
SRR5341286_raw_variants_MycoVarP_INDEL_txt:NC_000962.3	926944	GGGCGGGGCCGGCGGGGCCGGTGGCCTGTTCGCCGGTGGCGGGGCCGGCGGGGCCGGCGGATCGGGCAACAACGTCGGGGGGGCCGGCGGGGCCGGTGGGGTCGGTGGGCTGTTCGGGGCC	G	disruptive_inframe_deletion	MODERATE	PE_PGRS13	1599_1718del	Ala534_Gly573del
SRR5341286_raw_variants_MycoVarP_INDEL_txt:NC_000962.3	976897	T	TGG	frameshift_variant	HIGH	PPE13	1305_1306dupCC	Gln436fs
SRR5341286_raw_variants_MycoVarP_INDEL_txt:NC_000962.3	1212137	ACGGCGGCGCCGGCGGTGCCGGCGGCCTCGGCGTAGCGCCCGGCGTGCC	A	conservative_inframe_deletion	MODERATE	PE_PGRS21	604_651delCTCGGCGTAGCGCCCGGCGTGCCCGGCGGCGCCGGCGGTGCCGGCGGC	Leu202_Gly217del
SRR5341286_raw_variants_MycoVarP_INDEL_txt:NC_000962.3	1634186	CCCCACCGTT	C	conservative_inframe_deletion	MODERATE	PE_PGRS27	433_441delAACGGTGGG	Asn145_Gly147del
SRR5341286_raw_variants_MycoVarP_INDEL_txt:NC_000962.3	2012423	TG	T	frameshift_variant	HIGH	Rv1778c	107delC	Pro36fs
SRR5341286_raw_variants_MycoVarP_INDEL_txt:NC_000962.3	2211674	ATCG	A	disruptive_inframe_deletion	MODERATE	mce3C	59_61delTCG	Val20del
SRR5341286_raw_variants_MycoVarP_INDEL_txt:NC_000962.3	2338194	A	AC	frameshift_variant	HIGH	Rv2081c	311dupG	Val105fs
SRR5341286_raw_variants_MycoVarP_INDEL_txt:NC_000962.3	3291756	G	GC	frameshift_variant	HIGH	pks1	4597dupG	Ala1533fs
SRR5341286_raw_variants_MycoVarP_INDEL_txt:NC_000962.3	3739172	G	GTTGCCGCCC	disruptive_inframe_insertion	MODERATE	PE_PGRS50	3594_3602dupGGGCGGCAA	Lys1198_Gly1200dup
SRR5341286_raw_variants_MycoVarP_INDEL_txt:NC_000962.3	3797827	C	CT	frameshift_variant	HIGH	idsB	662_663insA	Ile222fs
SRR5341286_raw_variants_MycoVarP_INDEL_txt:NC_000962.3	3797828	G	GAACCGCCCCGGCATGTCCGGAGACTCCAGT	conservative_inframe_insertion	MODERATE	idsB	661_662insACTGGAGTCTCCGGACATGCCGGGGCGGTT	Thr221delinsAsnTrpSerLeuArgThrCysArgGlyGlySer
SRR5341286_raw_variants_MycoVarP_INDEL_txt:NC_000962.3	3820057	GCTGGCCGGAGC	G	frameshift_variant	HIGH	Rv3401	2021_2031delCCGGAGCCTGG	Ala674fs
SRR5341286_raw_variants_MycoVarP_INDEL_txt:NC_000962.3	3928281	TAACGGCGGCAACGGCGGC	T	disruptive_inframe_deletion	MODERATE	PE_PGRS53	1761_1778delCGGCGGCAACGGCGGCAA	Gly588_Asn593del
SRR5341286_raw_variants_MycoVarP_INDEL_txt:NC_000962.3	3931730	T	TGCGGGCGGC	disruptive_inframe_insertion	MODERATE	PE_PGRS54	731_732insCGGCGCGGG	Gly244_Gly245insGlyAlaGly
SRR5341286_raw_variants_MycoVarP_INDEL_txt:NC_000962.3	3946584	TCGG	T	disruptive_inframe_deletion	MODERATE	PE_PGRS57	797_799delGCG	Gly266del
SRR5341286_raw_variants_MycoVarP_INDEL_txt:NC_000962.3	3946593	ACGGCGGATGGCTGGCACCCGGCGGGGCCGGCGGGGCCGGCGGGCAAGGCGGG	A	frameshift_variant	HIGH	PE_PGRS57	801_852delCGGCGGATGGCTGGCACCCGGCGGGGCCGGCGGGGCCGGCGGGCAAGGCGGG	Asp267fs
SRR5341286_raw_variants_MycoVarP_INDEL_txt:NC_000962.3	3948612	A	ACGGCGGCAC	disruptive_inframe_insertion	MODERATE	PE_PGRS57	2846_2854dupCCGGCGGCA	Thr949_Gly951dup
SRR5341286_raw_variants_MycoVarP_INDEL_txt:NC_000962.3	4139183	A	ACCC	disruptive_inframe_insertion	MODERATE	glpK	570_572dupGGG	Gly191dup
SRR5341286_raw_variants_MycoVarP_INDEL_txt:NC_000962.3	4326159	C	CG	frameshift_variant	HIGH	ethA	1314dupC	Val439fs
SRR5341287_raw_variants_MycoVarP_INDEL_txt:NC_000962.3	79504	T	TCGGTGGACCCGGTGGACCCGGTGGACC	conservative_inframe_insertion	MODERATE	Rv0071	46_72dupCCGGTGGACCCGGTGGACCCGGTGGAC	Pro16_Asp24dup
SRR5341287_raw_variants_MycoVarP_INDEL_txt:NC_000962.3	335588	TCCGCCGGCCCCGCCGACTCCGGCGGCGCCGAAGAGCAGGCCGGCGTTGCCGCCAGCCCCGCCGGCG	T	disruptive_inframe_deletion	MODERATE	Rv0278c	657_722delCGCCGGCGGGGCTGGCGGCAACGCCGGCCTGCTCTTCGGCGCCGCCGGAGTCGGCGGGGCCGGCGG	Ala220_Gly241del
SRR5341287_raw_variants_MycoVarP_INDEL_txt:NC_000962.3	335810	CCCGCCGGCGCCGCCGTTG	C	disruptive_inframe_deletion	MODERATE	Rv0278c	483_500delCAACGGCGGCGCCGGCGG	Asn162_Gly167del
SRR5341287_raw_variants_MycoVarP_INDEL_txt:NC_000962.3	336680	G	GCCGCC	frameshift_variant	HIGH	PE_PGRS4	2393_2394insGGCGG	Asn799fs
SRR5341287_raw_variants_MycoVarP_INDEL_txt:NC_000962.3	1212144	CGCCGGCGGTGCCGGCGGCCTCGGCGTAGCGCCCGGCGTGCCCGGCGGCGCCGGCGGT	C	disruptive_inframe_deletion	MODERATE	PE_PGRS21	594_650delTGCCGGCGGCCTCGGCGTAGCGCCCGGCGTGCCCGGCGGCGCCGGCGGTGCCGGCGG	Ala199_Gly217del
SRR5341287_raw_variants_MycoVarP_INDEL_txt:NC_000962.3	1212335	TCGGCGGTGCCGGCGGTGTCGGCGGTGC	T	disruptive_inframe_deletion	MODERATE	PE_PGRS21	792_818delTGTCGGCGGTGCCGGCGGTGCCGGCGG	Val265_Gly273del
SRR5341287_raw_variants_MycoVarP_INDEL_txt:NC_000962.3	1213679	T	TCGGCGACGGCGGCGCCGGTGGGGGCGGCGGGGCCGGCGGCATCGG	conservative_inframe_insertion	MODERATE	PE_PGRS21	2133_2134insGCCGGTGGGGGCGGCGGGGCCGGCGGCATCGGCGGCGACGGCGGC	Gly711_Pro712insAlaGlyGlyGlyGlyGlyAlaGlyGlyIleGlyGlyAspGlyGly
SRR5341287_raw_variants_MycoVarP_INDEL_txt:NC_000962.3	1286838	CTG	C	frameshift_variant	HIGH	mutT2	245_246delTG	Leu82fs
SRR5341287_raw_variants_MycoVarP_INDEL_txt:NC_000962.3	1639878	C	CGATCCGGCGGCATT	frameshift_variant	HIGH	qor	769_782dupAATGCCGCCGGATC	Val262fs
SRR5341287_raw_variants_MycoVarP_INDEL_txt:NC_000962.3	1943458	GT	G	frameshift_variant	HIGH	fadB3	801delT	Thr268fs
SRR5341287_raw_variants_MycoVarP_INDEL_txt:NC_000962.3	1989055	TCAGAGAGGACTTCATCGATGCGCTGCGTTC	T	disruptive_inframe_deletion	MODERATE	cut1	17_46delGAGAGGACTTCATCGATGCGCTGCGTTCCA	Arg6_Ser15del
SRR5341287_raw_variants_MycoVarP_INDEL_txt:NC_000962.3	1991991	GC	G	frameshift_variant	HIGH	wag22	586delG	Ala196fs
SRR5341287_raw_variants_MycoVarP_INDEL_txt:NC_000962.3	1992323	G	GCCCC	frameshift_variant	HIGH	wag22	251_254dupGGGG	Ala86fs
SRR5341287_raw_variants_MycoVarP_INDEL_txt:NC_000962.3	2154248	G	GGGC	conservative_inframe_insertion	MODERATE	katG	1861_1863dupGCC	Ala621dup
SRR5341287_raw_variants_MycoVarP_INDEL_txt:NC_000962.3	2338194	AC	A	frameshift_variant	HIGH	Rv2081c	311delG	Gly104fs
SRR5341287_raw_variants_MycoVarP_INDEL_txt:NC_000962.3	2536625	C	CG	frameshift_variant	HIGH	Rv2264c	1725dupC	Gly576fs
SRR5341287_raw_variants_MycoVarP_INDEL_txt:NC_000962.3	3135975	TGC	T	frameshift_variant	HIGH	Rv2828c	357_358delGC	His120fs
SRR5341287_raw_variants_MycoVarP_INDEL_txt:NC_000962.3	3141154	GGGTACC	G	disruptive_inframe_deletion	MODERATE	ugpE	155_160delGGTACC	Trp52_Pro54delinsSer
SRR5341287_raw_variants_MycoVarP_INDEL_txt:NC_000962.3	3593823	CGGTTGGCTGCGCTGG	C	disruptive_inframe_deletion	MODERATE	Rv3217c	398_412delCCAGCGCAGCCAACC	Ala133_Arg138delinsGly
SRR5341287_raw_variants_MycoVarP_INDEL_txt:NC_000962.3	3684230	AT	A	frameshift_variant	HIGH	atsB	1733delA	His578fs
SRR5341287_raw_variants_MycoVarP_INDEL_txt:NC_000962.3	3802270	G	GGCCGGCGGGGCCGGCGGCCGGGCCTGGCTGTGGGGCACCGGCGGGGCCGGCGGA	disruptive_inframe_insertion	MODERATE	PE_PGRS52	627_680dupGGCCGGCGGCCGGGCCTGGCTGTGGGGCACCGGCGGGGCCGGCGGAGCCGGCGG	Gly227_Asp228insAlaGlyGlyArgAlaTrpLeuTrpGlyThrGlyGlyAlaGlyGlyAlaGlyGly
SRR5341287_raw_variants_MycoVarP_INDEL_txt:NC_000962.3	3896089	TG	T	frameshift_variant	HIGH	Rv3479	274delG	Ala92fs
SRR5341287_raw_variants_MycoVarP_INDEL_txt:NC_000962.3	3927955	GGCACCGGCGGTGCCGGCGGCGCCGGCAACGACGCCGGCA	G	conservative_inframe_deletion	MODERATE	PE_PGRS53	1396_1434delGGTGCCGGCGGCGCCGGCAACGACGCCGGCAGCACCGGC	Gly466_Gly478del
SRR5341287_raw_variants_MycoVarP_INDEL_txt:NC_000962.3	3946513	C	CGGCGGTGCG	disruptive_inframe_insertion	MODERATE	PE_PGRS57	723_731dupCGGTGCGGG	Gly244_Gly245insGlyAlaGly
SRR5341287_raw_variants_MycoVarP_INDEL_txt:NC_000962.3	3946796	A	ATGGGGGGTG	disruptive_inframe_insertion	MODERATE	PE_PGRS57	1003_1004insTGGGGGGTG	Thr335delinsMetGlyGlyAla
SRR5341287_raw_variants_MycoVarP_INDEL_txt:NC_000962.3	3948612	A	ACGGCGGCAC	disruptive_inframe_insertion	MODERATE	PE_PGRS57	2846_2854dupCCGGCGGCA	Thr949_Gly951dup
SRR5341288_raw_variants_MycoVarP_INDEL_txt:NC_000962.3	79504	T	TCGGTGGACCCGGTGGACCCGGTGGACC	conservative_inframe_insertion	MODERATE	Rv0071	46_72dupCCGGTGGACCCGGTGGACCCGGTGGAC	Pro16_Asp24dup
SRR5341288_raw_variants_MycoVarP_INDEL_txt:NC_000962.3	335588	TCCGCCGGCCCCGCCGACTCCGGCGGCGCCGAAGAGCAGGCCGGCGTTGCCGCCAGCCCCGCCGGCG	T	disruptive_inframe_deletion	MODERATE	Rv0278c	657_722delCGCCGGCGGGGCTGGCGGCAACGCCGGCCTGCTCTTCGGCGCCGCCGGAGTCGGCGGGGCCGGCGG	Ala220_Gly241del
SRR5341288_raw_variants_MycoVarP_INDEL_txt:NC_000962.3	335810	CCCGCCGGCGCCGCCGTTG	C	disruptive_inframe_deletion	MODERATE	Rv0278c	483_500delCAACGGCGGCGCCGGCGG	Asn162_Gly167del
SRR5341288_raw_variants_MycoVarP_INDEL_txt:NC_000962.3	336680	G	GCCGCC	frameshift_variant	HIGH	PE_PGRS4	2393_2394insGGCGG	Asn799fs
SRR5341288_raw_variants_MycoVarP_INDEL_txt:NC_000962.3	661675	GGGCC	G	frameshift_variant	HIGH	nrdZ	391_394delGCCG	Ala131fs
SRR5341288_raw_variants_MycoVarP_INDEL_txt:NC_000962.3	1189193	CCGCCGCCGT	C	disruptive_inframe_deletion	MODERATE	PE_PGRS19	1223_1231delACGGCGGCG	Asp408_Gly410del
SRR5341288_raw_variants_MycoVarP_INDEL_txt:NC_000962.3	1212144	CGCCGGCGGTGCCGGCGGCCTCGGCGTAGCGCCCGGCGTGCCCGGCGGCGCCGGCGGT	C	disruptive_inframe_deletion	MODERATE	PE_PGRS21	594_650delTGCCGGCGGCCTCGGCGTAGCGCCCGGCGTGCCCGGCGGCGCCGGCGGTGCCGGCGG	Ala199_Gly217del
SRR5341288_raw_variants_MycoVarP_INDEL_txt:NC_000962.3	1212335	TCGGCGGTGCCGGCGGTGTCGGCGGTGC	T	disruptive_inframe_deletion	MODERATE	PE_PGRS21	792_818delTGTCGGCGGTGCCGGCGGTGCCGGCGG	Val265_Gly273del
SRR5341288_raw_variants_MycoVarP_INDEL_txt:NC_000962.3	1286838	CTG	C	frameshift_variant	HIGH	mutT2	245_246delTG	Leu82fs
SRR5341288_raw_variants_MycoVarP_INDEL_txt:NC_000962.3	1763129	CGA	C	frameshift_variant	HIGH	Rv1558	184_185delGA	Asp62fs
SRR5341288_raw_variants_MycoVarP_INDEL_txt:NC_000962.3	1943458	GT	G	frameshift_variant	HIGH	fadB3	801delT	Thr268fs
SRR5341288_raw_variants_MycoVarP_INDEL_txt:NC_000962.3	1989055	TCAGAGAGGACTTCATCGATGCGCTGCGTTC	T	disruptive_inframe_deletion	MODERATE	cut1	17_46delGAGAGGACTTCATCGATGCGCTGCGTTCCA	Arg6_Ser15del
SRR5341288_raw_variants_MycoVarP_INDEL_txt:NC_000962.3	1991991	GC	G	frameshift_variant	HIGH	wag22	586delG	Ala196fs
SRR5341288_raw_variants_MycoVarP_INDEL_txt:NC_000962.3	1992323	G	GC	frameshift_variant	HIGH	wag22	254dupG	Ala86fs
SRR5341288_raw_variants_MycoVarP_INDEL_txt:NC_000962.3	2338194	AC	A	frameshift_variant	HIGH	Rv2081c	311delG	Gly104fs
SRR5341288_raw_variants_MycoVarP_INDEL_txt:NC_000962.3	2536625	C	CG	frameshift_variant	HIGH	Rv2264c	1725dupC	Gly576fs
SRR5341288_raw_variants_MycoVarP_INDEL_txt:NC_000962.3	3019480	T	TC	frameshift_variant	HIGH	Rv2704	24dupC	Ser9fs
SRR5341288_raw_variants_MycoVarP_INDEL_txt:NC_000962.3	3593823	CGGTTGGCTGCGCTGG	C	disruptive_inframe_deletion	MODERATE	Rv3217c	398_412delCCAGCGCAGCCAACC	Ala133_Arg138delinsGly
SRR5341288_raw_variants_MycoVarP_INDEL_txt:NC_000962.3	3684230	AT	A	frameshift_variant	HIGH	atsB	1733delA	His578fs
SRR5341288_raw_variants_MycoVarP_INDEL_txt:NC_000962.3	3802270	G	GGCCGGCGGGGCCGGCGGCCGGGCCTGGCTGTGGGGCACCGGCGGGGCCGGCGGA	disruptive_inframe_insertion	MODERATE	PE_PGRS52	627_680dupGGCCGGCGGCCGGGCCTGGCTGTGGGGCACCGGCGGGGCCGGCGGAGCCGGCGG	Gly227_Asp228insAlaGlyGlyArgAlaTrpLeuTrpGlyThrGlyGlyAlaGlyGlyAlaGlyGly
SRR5341288_raw_variants_MycoVarP_INDEL_txt:NC_000962.3	3883812	C	CAAGCCTTAG	stop_gained&conservative_inframe_insertion	HIGH	Rv3466	288_289insAAGCCTTAG	Ala96_Ala97insLysProTer
SRR5341288_raw_variants_MycoVarP_INDEL_txt:NC_000962.3	3946513	C	CGGCGGTGCG	disruptive_inframe_insertion	MODERATE	PE_PGRS57	723_731dupCGGTGCGGG	Gly244_Gly245insGlyAlaGly
SRR5341288_raw_variants_MycoVarP_INDEL_txt:NC_000962.3	3946796	A	ATGGGGGGTG	disruptive_inframe_insertion	MODERATE	PE_PGRS57	1003_1004insTGGGGGGTG	Thr335delinsMetGlyGlyAla
SRR5341288_raw_variants_MycoVarP_INDEL_txt:NC_000962.3	3948612	A	ACGGCGGCAC	disruptive_inframe_insertion	MODERATE	PE_PGRS57	2846_2854dupCCGGCGGCA	Thr949_Gly951dup
SRR5341288_raw_variants_MycoVarP_INDEL_txt:NC_000962.3	4326231	CA	C	frameshift_variant	HIGH	ethA	1242delT	Phe414fs
SRR5341288_raw_variants_MycoVarP_INDEL_txt:NC_000962.3	4408100	GC	G	frameshift_variant	HIGH	gid	102delG	Leu35fs
SRR5341289_raw_variants_MycoVarP_INDEL_txt:NC_000962.3	26747	GC	G	frameshift_variant	HIGH	Rv0021c	134delG	Gly45fs
SRR5341289_raw_variants_MycoVarP_INDEL_txt:NC_000962.3	196461	GTGAGT	G	frameshift_variant	HIGH	fadD5	1471_1475delGAGTT	Glu491fs
SRR5341289_raw_variants_MycoVarP_INDEL_txt:NC_000962.3	334694	AGTCCCGTTGG	A	frameshift_variant	HIGH	Rv0278c	1607_1616delCCAACGGGAC	Ala536fs
SRR5341289_raw_variants_MycoVarP_INDEL_txt:NC_000962.3	334708	C	CCA	frameshift_variant	HIGH	Rv0278c	1602_1603insTG	Gly535fs
SRR5341289_raw_variants_MycoVarP_INDEL_txt:NC_000962.3	334710	TTGC	T	disruptive_inframe_deletion	MODERATE	Rv0278c	1598_1600delGCA	Gly533_Asn534delinsAsp
SRR5341289_raw_variants_MycoVarP_INDEL_txt:NC_000962.3	334717	TCAGCGGGCGGCCGGTGAGC	T	frameshift_variant	HIGH	Rv0278c	1575_1593delGCTCACCGGCCGCCCGCTG	Leu526fs
SRR5341289_raw_variants_MycoVarP_INDEL_txt:NC_000962.3	334768	CATT	C	conservative_inframe_deletion	MODERATE	Rv0278c	1540_1542delAAT	Asn514del
SRR5341289_raw_variants_MycoVarP_INDEL_txt:NC_000962.3	334772	T	TGCC	disruptive_inframe_insertion	MODERATE	Rv0278c	1538_1539insGGC	Gln513_Asn514insAla
SRR5341289_raw_variants_MycoVarP_INDEL_txt:NC_000962.3	334790	TGGC	T	disruptive_inframe_deletion	MODERATE	Rv0278c	1518_1520delGCC	Pro507del
SRR5341289_raw_variants_MycoVarP_INDEL_txt:NC_000962.3	657263	GA	G	frameshift_variant	HIGH	Rv0565c	207delT	Tyr71fs
SRR5341289_raw_variants_MycoVarP_INDEL_txt:NC_000962.3	976897	TG	T	frameshift_variant	HIGH	PPE13	1306delC	Gln436fs
SRR5341289_raw_variants_MycoVarP_INDEL_txt:NC_000962.3	1152836	CGGCAAGAT	C	frameshift_variant	HIGH	kdpA	828_835delCAAGATGG	Lys277fs
SRR5341289_raw_variants_MycoVarP_INDEL_txt:NC_000962.3	1189193	CCGCCGCCGT	C	disruptive_inframe_deletion	MODERATE	PE_PGRS19	1223_1231delACGGCGGCG	Asp408_Gly410del
SRR5341289_raw_variants_MycoVarP_INDEL_txt:NC_000962.3	1212137	ACGGCGGCGCCGGCGGTGCCGGCGGCCTCGGCGTAGCGCCCGGCGTGCCCGGCGGCGCCGGCGGTGC	A	disruptive_inframe_deletion	MODERATE	PE_PGRS21	596_661delCCGGCGGCCTCGGCGTAGCGCCCGGCGTGCCCGGCGGCGCCGGCGGTGCCGGCGGCGCCGGCGGTG	Ala199_Gly220del
SRR5341289_raw_variants_MycoVarP_INDEL_txt:NC_000962.3	1212335	TCGGCGGTGCCGGCGGTGTCGGCGGTGC	T	disruptive_inframe_deletion	MODERATE	PE_PGRS21	792_818delTGTCGGCGGTGCCGGCGGTGCCGGCGG	Val265_Gly273del
SRR5341289_raw_variants_MycoVarP_INDEL_txt:NC_000962.3	1212445	TTA	T	frameshift_variant	HIGH	PE_PGRS21	887_888delTA	Leu296fs
SRR5341289_raw_variants_MycoVarP_INDEL_txt:NC_000962.3	1212449	GCAA	G	conservative_inframe_deletion	MODERATE	PE_PGRS21	892_894delAAC	Asn298del
SRR5341289_raw_variants_MycoVarP_INDEL_txt:NC_000962.3	1212456	T	TAC	frameshift_variant	HIGH	PE_PGRS21	897_898insAC	Gly300fs
SRR5341289_raw_variants_MycoVarP_INDEL_txt:NC_000962.3	1212468	TGGC	T	disruptive_inframe_deletion	MODERATE	PE_PGRS21	911_913delGCG	Gly304del
SRR5341289_raw_variants_MycoVarP_INDEL_txt:NC_000962.3	1223826	TCCGC	T	frameshift_variant	HIGH	phoH2	835_838delCCGC	Pro279fs
SRR5341289_raw_variants_MycoVarP_INDEL_txt:NC_000962.3	1258427	CG	C	frameshift_variant	HIGH	Rv1132	1105delG	Val369fs
SRR5341289_raw_variants_MycoVarP_INDEL_txt:NC_000962.3	1619015	C	CG	frameshift_variant	HIGH	PE_PGRS26	669dupC	Val224fs
SRR5341289_raw_variants_MycoVarP_INDEL_txt:NC_000962.3	1636877	G	GATC	disruptive_inframe_insertion	MODERATE	PE_PGRS28	1352_1353insGAT	Thr451dup
SRR5341289_raw_variants_MycoVarP_INDEL_txt:NC_000962.3	1637693	GCCGGCCCCA	G	disruptive_inframe_deletion	MODERATE	PE_PGRS28	528_536delTGGGGCCGG	Gly177_Gly179del
SRR5341289_raw_variants_MycoVarP_INDEL_txt:NC_000962.3	1722217	CCTGGCTGCTCAGTGAGTCCAGGCCGTACTCGCTGAGCAG	C	conservative_inframe_deletion	MODERATE	pks5	6154_6192delCTGCTCAGCGAGTACGGCCTGGACTCACTGAGCAGCCAG	Leu2052_Gln2064del
SRR5341289_raw_variants_MycoVarP_INDEL_txt:NC_000962.3	1896240	AC	A	frameshift_variant	HIGH	Rv1670	123delC	Thr42fs
SRR5341289_raw_variants_MycoVarP_INDEL_txt:NC_000962.3	2338194	AC	A	frameshift_variant	HIGH	Rv2081c	311delG	Gly104fs
SRR5341289_raw_variants_MycoVarP_INDEL_txt:NC_000962.3	2536625	C	CG	frameshift_variant	HIGH	Rv2264c	1725dupC	Gly576fs
SRR5341289_raw_variants_MycoVarP_INDEL_txt:NC_000962.3	3865379	G	GGCCACGGC	frameshift_variant	HIGH	eccC4	2852_2859dupGCCGTGGC	Leu954fs
SRR5341289_raw_variants_MycoVarP_INDEL_txt:NC_000962.3	3924063	CGT	C	frameshift_variant	HIGH	fadE27	367_368delGT	Val123fs
SRR5341289_raw_variants_MycoVarP_INDEL_txt:NC_000962.3	3935470	G	GTGGGGA	disruptive_inframe_insertion	MODERATE	PE_PGRS54	4466_4467insTGGGGA	Asp1488_Gly1489dup
SRR5341289_raw_variants_MycoVarP_INDEL_txt:NC_000962.3	3941476	CGCCGCCGGCACCACAGGCGGGGCCGGCGGGGCCGGCGGGGCCGGCGGAACCGGCGGA	C	conservative_inframe_deletion	MODERATE	PE_PGRS55	1873_1929delACAGGCGGGGCCGGCGGGGCCGGCGGGGCCGGCGGAACCGGCGGAGCCGCCGGCACC	Thr625_Thr643del
SRR5341289_raw_variants_MycoVarP_INDEL_txt:NC_000962.3	3948612	A	ACGGCGGCAC	disruptive_inframe_insertion	MODERATE	PE_PGRS57	2846_2854dupCCGGCGGCA	Thr949_Gly951dup
SRR5341289_raw_variants_MycoVarP_INDEL_txt:NC_000962.3	4139183	A	ACCC	disruptive_inframe_insertion	MODERATE	glpK	570_572dupGGG	Gly191dup
SRR5341289_raw_variants_MycoVarP_INDEL_txt:NC_000962.3	4407639	CA	C	frameshift_variant	HIGH	gid	563delT	Val188fs
SRR5341290_raw_variants_MycoVarP_INDEL_txt:NC_000962.3	26747	GC	G	frameshift_variant	HIGH	Rv0021c	134delG	Gly45fs
SRR5341290_raw_variants_MycoVarP_INDEL_txt:NC_000962.3	79504	T	TCGGTGGACCCGGTGGACCCGGTGGACC	conservative_inframe_insertion	MODERATE	Rv0071	46_72dupCCGGTGGACCCGGTGGACCCGGTGGAC	Pro16_Asp24dup
SRR5341290_raw_variants_MycoVarP_INDEL_txt:NC_000962.3	335810	CCCGCCGGCGCCGCCGTTG	C	disruptive_inframe_deletion	MODERATE	Rv0278c	483_500delCAACGGCGGCGCCGGCGG	Asn162_Gly167del
SRR5341290_raw_variants_MycoVarP_INDEL_txt:NC_000962.3	336680	G	GCCGCC	frameshift_variant	HIGH	PE_PGRS4	2393_2394insGGCGG	Asn799fs
SRR5341290_raw_variants_MycoVarP_INDEL_txt:NC_000962.3	1093648	C	CCTG	conservative_inframe_insertion	MODERATE	PE_PGRS17	708_709insCAG	Phe236_Gly237insGln
SRR5341290_raw_variants_MycoVarP_INDEL_txt:NC_000962.3	1093649	GAAA	G	disruptive_inframe_deletion	MODERATE	PE_PGRS17	705_707delTTT	Phe236del
SRR5341290_raw_variants_MycoVarP_INDEL_txt:NC_000962.3	1212335	TCGGCGGTGCCGGCGGTGTCGGCGGTGC	T	disruptive_inframe_deletion	MODERATE	PE_PGRS21	792_818delTGTCGGCGGTGCCGGCGGTGCCGGCGG	Val265_Gly273del
SRR5341290_raw_variants_MycoVarP_INDEL_txt:NC_000962.3	1631781	GCCGCCGGCCCCGCCGTTGCCGCCGGCGCCGCCGTGC	G	disruptive_inframe_deletion	MODERATE	PE_PGRS27	2811_2846delGCACGGCGGCGCCGGCGGCAACGGCGGGGCCGGCGG	His938_Gly949del
SRR5341290_raw_variants_MycoVarP_INDEL_txt:NC_000962.3	1636143	G	GCGCCGCCCTTGCCGCCGGCCCCGCCGGCGCCGCCCAATCCACCGAAGCCCCTCCCTTCGGTGGGGTCGCTGCCGCCGTCGCCGCCGTCACCGCCCTTGCCGCCGGCCCCGCCGTCGCCGCCGGCTCCGGCGGTGCCGT	conservative_inframe_insertion	MODERATE	PE_PGRS28	2086_2087insACGGCACCGCCGGAGCCGGCGGCGACGGCGGGGCCGGCGGCAAGGGCGGTGACGGCGGCGACGGCGGCAGCGACCCCACCGAAGGGAGGGGCTTCGGTGGATTGGGCGGCGCCGGCGGGGCCGGCGGCAAGGGCGGCG	Gly695_Ala696insAspGlyThrAlaGlyAlaGlyGlyAspGlyGlyAlaGlyGlyLysGlyGlyAspGlyGlyAspGlyGlySerAspProThrGluGlyArgGlyPheGlyGlyLeuGlyGlyAlaGlyGlyAlaGlyGlyLysGlyGly
SRR5341290_raw_variants_MycoVarP_INDEL_txt:NC_000962.3	1639284	C	CT	frameshift_variant	HIGH	Rv1453	904_905insT	Pro302fs
SRR5341290_raw_variants_MycoVarP_INDEL_txt:NC_000962.3	1864078	G	GCCGCCGGCC	disruptive_inframe_insertion	MODERATE	PE_PGRS30	1296_1304dupGGCCGGCGG	Gly435_Val436insAlaGlyGly
SRR5341290_raw_variants_MycoVarP_INDEL_txt:NC_000962.3	2338194	AC	A	frameshift_variant	HIGH	Rv2081c	311delG	Gly104fs
SRR5341290_raw_variants_MycoVarP_INDEL_txt:NC_000962.3	2423585	ACCGCCGATG	A	disruptive_inframe_deletion	MODERATE	PE_PGRS38	1245_1253delCATCGGCGG	Ile416_Gly418del
SRR5341290_raw_variants_MycoVarP_INDEL_txt:NC_000962.3	2536625	C	CG	frameshift_variant	HIGH	Rv2264c	1725dupC	Gly576fs
SRR5341290_raw_variants_MycoVarP_INDEL_txt:NC_000962.3	2871178	ACCG	A	disruptive_inframe_deletion	MODERATE	Rv2551c	14_16delCGG	Ala5del
SRR5341290_raw_variants_MycoVarP_INDEL_txt:NC_000962.3	3048415	T	TGAACCGCCCCGGCATGTCCGGAGACTCCAGTTCTTGGAAAGG	disruptive_inframe_insertion	MODERATE	Rv2735c	137_138insCCTTTCCAAGAACTGGAGTCTCCGGACATGCCGGGGCGGTTC	Ile46_Asp47insLeuSerLysAsnTrpSerLeuArgThrCysArgGlyGlySer
SRR5341290_raw_variants_MycoVarP_INDEL_txt:NC_000962.3	3072705	TC	T	frameshift_variant	HIGH	Rv2762c	351delG	Ile118fs
SRR5341290_raw_variants_MycoVarP_INDEL_txt:NC_000962.3	3923019	CA	C	frameshift_variant	HIGH	fadE26	555delA	Lys185fs
SRR5341290_raw_variants_MycoVarP_INDEL_txt:NC_000962.3	3948541	AGGCGGCACC	A	disruptive_inframe_deletion	MODERATE	PE_PGRS57	2774_2782delCCGGCGGCA	Thr925_Gly927del
SRR5341290_raw_variants_MycoVarP_INDEL_txt:NC_000962.3	3978102	G	GGAT	conservative_inframe_insertion	MODERATE	PPE63	46_48dupATG	Met16dup
SRR5341290_raw_variants_MycoVarP_INDEL_txt:NC_000962.3	4095252	A	ACAGCAC	conservative_inframe_insertion	MODERATE	Rv3655c	43_48dupGTGCTG	Leu16_Cys17insValLeu
SRR5341291_raw_variants_MycoVarP_INDEL_txt:NC_000962.3	336680	GGGGA	G	frameshift_variant	HIGH	PE_PGRS4	2390_2393delTCCC	Val797fs
SRR5341291_raw_variants_MycoVarP_INDEL_txt:NC_000962.3	338788	AGGTG	A	frameshift_variant	HIGH	PE_PGRS4	282_285delCACC	Thr95fs
SRR5341291_raw_variants_MycoVarP_INDEL_txt:NC_000962.3	1634593	GCCA	G	disruptive_inframe_deletion	MODERATE	PE_PGRS27	32_34delTGG	Val11del
SRR5341291_raw_variants_MycoVarP_INDEL_txt:NC_000962.3	2042049	A	ACGGGGC	disruptive_inframe_insertion	MODERATE	PPE29	63_68dupGGGGCC	Pro23_Met24insGlyPro
SRR5341291_raw_variants_MycoVarP_INDEL_txt:NC_000962.3	3112277	TC	T	frameshift_variant	HIGH	Rv2803	463delC	His155fs
SRR5341291_raw_variants_MycoVarP_INDEL_txt:NC_000962.3	4094070	CCGGAG	C	frameshift_variant	HIGH	PE_PGRS61	135_139delAGCGG	Ala46fs
SRR5341292_raw_variants_MycoVarP_INDEL_txt:NC_000962.3	79504	T	TCGGTGGACCCGGTGGACC	conservative_inframe_insertion	MODERATE	Rv0071	55_72dupCCGGTGGACCCGGTGGAC	Pro19_Asp24dup
SRR5341292_raw_variants_MycoVarP_INDEL_txt:NC_000962.3	336679	TGGGGACCGAGCTCGAATTCCCACCGGTGTCAGCGCCAAACCCGCCGGC	T	conservative_inframe_deletion	MODERATE	PE_PGRS4	2347_2394delGCCGGCGGGTTTGGCGCTGACACCGGTGGGAATTCGAGCTCGGTCCCC	Ala783_Pro798del
SRR5341292_raw_variants_MycoVarP_INDEL_txt:NC_000962.3	623558	AACGGCGGCG	A	disruptive_inframe_deletion	MODERATE	PE_PGRS6	776_784delACGGCGGCG	Asp259_Gly261del
SRR5341292_raw_variants_MycoVarP_INDEL_txt:NC_000962.3	672721	T	TGCC	conservative_inframe_insertion	MODERATE	PE_PGRS7	3193_3195dupGGC	Gly1065dup
SRR5341292_raw_variants_MycoVarP_INDEL_txt:NC_000962.3	976897	T	TGGGGGG	conservative_inframe_insertion	MODERATE	PPE13	1301_1306dupCCCCCC	Pro434_Pro435dup
SRR5341292_raw_variants_MycoVarP_INDEL_txt:NC_000962.3	1095695	C	CGGT	conservative_inframe_insertion	MODERATE	PE_PGRS18	756_757insACC	Arg252_Ala253insThr
SRR5341292_raw_variants_MycoVarP_INDEL_txt:NC_000962.3	1212137	ACGGCGGCGCCGGCGGTGCCGGCGGCCTCGGCGTAGCGCCCGGCGTGCC	A	conservative_inframe_deletion	MODERATE	PE_PGRS21	604_651delCTCGGCGTAGCGCCCGGCGTGCCCGGCGGCGCCGGCGGTGCCGGCGGC	Leu202_Gly217del
SRR5341292_raw_variants_MycoVarP_INDEL_txt:NC_000962.3	1637187	GCCCCGCCGGTCCCGCCAA	G	disruptive_inframe_deletion	MODERATE	PE_PGRS28	1025_1042delTTGGCGGGACCGGCGGGG	Val342_Gly347del
SRR5341292_raw_variants_MycoVarP_INDEL_txt:NC_000962.3	2222476	TACA	T	disruptive_inframe_deletion	MODERATE	Rv1979c	686_688delTGT	Leu229del
SRR5341292_raw_variants_MycoVarP_INDEL_txt:NC_000962.3	2423657	GCCGCCGTTGCCGTAGAACAGCCCGCCGTTGCCGCCGGCCGCGCCGGCGCCGCCGGACCCCGCATCGGCAAGGGTGGAGCTGTTGTCGTTGCCCCCGTTGCCGCCGGCA	G	disruptive_inframe_deletion	MODERATE	PE_PGRS38	1074_1181del	Ala359_Gly394del
SRR5341292_raw_variants_MycoVarP_INDEL_txt:NC_000962.3	3777770	GC	G	frameshift_variant	HIGH	spoU	39delC	Asn14fs
SRR5341292_raw_variants_MycoVarP_INDEL_txt:NC_000962.3	3802806	ACGGCAACGGCGGGGCCGCCGGGGCCGG	A	disruptive_inframe_deletion	MODERATE	PE_PGRS52	1167_1193delGGCCGCCGGGGCCGGCGGCAACGGCGG	Ala390_Gly398del
SRR5341292_raw_variants_MycoVarP_INDEL_txt:NC_000962.3	3946584	TCGG	T	disruptive_inframe_deletion	MODERATE	PE_PGRS57	797_799delGCG	Gly266del
SRR5341292_raw_variants_MycoVarP_INDEL_txt:NC_000962.3	3946593	ACGGCGGATGGCTGGCACCCGGCGGGGCCGGCGGGGCCGGCGGGCAAGGCGGG	A	frameshift_variant	HIGH	PE_PGRS57	801_852delCGGCGGATGGCTGGCACCCGGCGGGGCCGGCGGGGCCGGCGGGCAAGGCGGG	Asp267fs
SRR5341292_raw_variants_MycoVarP_INDEL_txt:NC_000962.3	3948956	A	AAC	frameshift_variant	HIGH	PE_PGRS57	3163_3164insAC	Ser1055fs
SRR5341292_raw_variants_MycoVarP_INDEL_txt:NC_000962.3	3948958	CAG	C	frameshift_variant	HIGH	PE_PGRS57	3166_3167delAG	Ser1056fs
SRR5341292_raw_variants_MycoVarP_INDEL_txt:NC_000962.3	4337820	C	CG	frameshift_variant	HIGH	Rv3860	1051dupG	Val351fs
SRR5341294_raw_variants_MycoVarP_INDEL_txt:NC_000962.3	31300	G	GA	frameshift_variant	HIGH	Rv0027	115dupA	Ser39fs
SRR5341294_raw_variants_MycoVarP_INDEL_txt:NC_000962.3	79504	T	TCGGTGGACCCGGTGGACCCGGTGGACC	conservative_inframe_insertion	MODERATE	Rv0071	46_72dupCCGGTGGACCCGGTGGACCCGGTGGAC	Pro16_Asp24dup
SRR5341294_raw_variants_MycoVarP_INDEL_txt:NC_000962.3	92776	T	TC	frameshift_variant	HIGH	hycD	453dupC	Ala152fs
SRR5341294_raw_variants_MycoVarP_INDEL_txt:NC_000962.3	97978	CCGA	C	conservative_inframe_deletion	MODERATE	Rv0089	223_225delGAC	Asp75del
SRR5341294_raw_variants_MycoVarP_INDEL_txt:NC_000962.3	335810	CCCGCCGGCGCCGCCGTTG	C	disruptive_inframe_deletion	MODERATE	Rv0278c	483_500delCAACGGCGGCGCCGGCGG	Asn162_Gly167del
SRR5341294_raw_variants_MycoVarP_INDEL_txt:NC_000962.3	336680	G	GCCGCC	frameshift_variant	HIGH	PE_PGRS4	2393_2394insGGCGG	Asn799fs
SRR5341294_raw_variants_MycoVarP_INDEL_txt:NC_000962.3	358499	TC	T	frameshift_variant	HIGH	tam	331delC	Arg111fs
SRR5341294_raw_variants_MycoVarP_INDEL_txt:NC_000962.3	362892	CCGG	C	conservative_inframe_deletion	MODERATE	PE_PGRS5	1573_1575delGGC	Gly525del
SRR5341294_raw_variants_MycoVarP_INDEL_txt:NC_000962.3	475213	C	CTGAACCGCCCCGGTGAGTCCGGAGACTCTCTGATCTGAGA	frameshift_variant&stop_gained	HIGH	Rv0395	274_275insTGAACCGCCCCGGTGAGTCCGGAGACTCTCTGATCTGAGA	Pro92fs
SRR5341294_raw_variants_MycoVarP_INDEL_txt:NC_000962.3	481983	T	TGGCGCCGGCGAC	conservative_inframe_insertion	MODERATE	mmpL1	1248_1249insGTCGCCGGCGCC	Asn416_Ile417insValAlaGlyAla
SRR5341294_raw_variants_MycoVarP_INDEL_txt:NC_000962.3	481987	G	GAGGCCA	disruptive_inframe_insertion	MODERATE	mmpL1	1244_1245insTGGCCT	Ser415_Asn416insGlyLeu
SRR5341294_raw_variants_MycoVarP_INDEL_txt:NC_000962.3	481991	G	GCCAGGACCACGT	conservative_inframe_insertion	MODERATE	mmpL1	1240_1241insACGTGGTCCTGG	Pro414delinsHisValValLeuAla
SRR5341294_raw_variants_MycoVarP_INDEL_txt:NC_000962.3	481997	G	GTCC	conservative_inframe_insertion	MODERATE	mmpL1	1234_1235insGGA	Ala412delinsGlyThr
SRR5341294_raw_variants_MycoVarP_INDEL_txt:NC_000962.3	623674	TG	T	frameshift_variant	HIGH	PE_PGRS6	889delG	Ala297fs
SRR5341294_raw_variants_MycoVarP_INDEL_txt:NC_000962.3	976889	C	CT	frameshift_variant	HIGH	PPE13	1314dupA	Val439fs
SRR5341294_raw_variants_MycoVarP_INDEL_txt:NC_000962.3	988324	CA	C	frameshift_variant	HIGH	Rv0888	1094delA	Asn365fs
SRR5341294_raw_variants_MycoVarP_INDEL_txt:NC_000962.3	1189193	CCGCCGCCGT	C	disruptive_inframe_deletion	MODERATE	PE_PGRS19	1223_1231delACGGCGGCG	Asp408_Gly410del
SRR5341294_raw_variants_MycoVarP_INDEL_txt:NC_000962.3	1212335	TCGGCGGTGCCGGCGGTGTCGGCGGTGC	T	disruptive_inframe_deletion	MODERATE	PE_PGRS21	792_818delTGTCGGCGGTGCCGGCGGTGCCGGCGG	Val265_Gly273del
SRR5341294_raw_variants_MycoVarP_INDEL_txt:NC_000962.3	1217772	GCA	G	frameshift_variant	HIGH	PE_PGRS22	1306_1307delAC	Thr436fs
SRR5341294_raw_variants_MycoVarP_INDEL_txt:NC_000962.3	1217776	G	GGT	frameshift_variant	HIGH	PE_PGRS22	1309_1310insTG	Gly437fs
SRR5341294_raw_variants_MycoVarP_INDEL_txt:NC_000962.3	1217783	G	GGGA	disruptive_inframe_insertion	MODERATE	PE_PGRS22	1315_1316insGGA	Ala439delinsGlyThr
SRR5341294_raw_variants_MycoVarP_INDEL_txt:NC_000962.3	1299845	TG	T	frameshift_variant	HIGH	lipX	279delC	Asn94fs
SRR5341294_raw_variants_MycoVarP_INDEL_txt:NC_000962.3	1618977	ATCACCG	A	disruptive_inframe_deletion	MODERATE	PE_PGRS26	702_707delCGGTGA	Gly235_Asp236del
SRR5341294_raw_variants_MycoVarP_INDEL_txt:NC_000962.3	1618991	CGTT	C	conservative_inframe_deletion	MODERATE	PE_PGRS26	691_693delAAC	Asn231del
SRR5341294_raw_variants_MycoVarP_INDEL_txt:NC_000962.3	1631098	CCG	C	frameshift_variant	HIGH	PE_PGRS27	3528_3529delCG	Gly1177fs
SRR5341294_raw_variants_MycoVarP_INDEL_txt:NC_000962.3	1633145	GGCCGGTGGC	G	conservative_inframe_deletion	MODERATE	PE_PGRS27	1474_1482delGCCACCGGC	Ala492_Gly494del
SRR5341294_raw_variants_MycoVarP_INDEL_txt:NC_000962.3	1712940	AG	A	frameshift_variant	HIGH	fadD25	641delG	Gly214fs
SRR5341294_raw_variants_MycoVarP_INDEL_txt:NC_000962.3	1992323	G	GCCC	disruptive_inframe_insertion	MODERATE	wag22	252_254dupGGG	Gly85dup
SRR5341294_raw_variants_MycoVarP_INDEL_txt:NC_000962.3	2029105	GT	G	frameshift_variant	HIGH	PPE27	684delT	Thr230fs
SRR5341294_raw_variants_MycoVarP_INDEL_txt:NC_000962.3	2029111	T	TC	frameshift_variant	HIGH	PPE27	687_688insC	Thr230fs
SRR5341294_raw_variants_MycoVarP_INDEL_txt:NC_000962.3	2315739	GCGA	G	disruptive_inframe_deletion	MODERATE	Rv2059	575_577delACG	Asp192del
SRR5341294_raw_variants_MycoVarP_INDEL_txt:NC_000962.3	2338194	AC	A	frameshift_variant	HIGH	Rv2081c	311delG	Gly104fs
SRR5341294_raw_variants_MycoVarP_INDEL_txt:NC_000962.3	2536625	C	CG	frameshift_variant	HIGH	Rv2264c	1725dupC	Gly576fs
SRR5341294_raw_variants_MycoVarP_INDEL_txt:NC_000962.3	3134327	GCC	G	frameshift_variant	HIGH	Rv2826c	265_266delGG	Gly89fs
SRR5341294_raw_variants_MycoVarP_INDEL_txt:NC_000962.3	3927074	GCGCCGGCGGCAGCGGCGGCGC	G	disruptive_inframe_deletion	MODERATE	PE_PGRS53	518_538delGCGGCGGCGCCGCCGGCGGCA	Ser173_Gly179del
SRR5341294_raw_variants_MycoVarP_INDEL_txt:NC_000962.3	3932007	A	ATGGGGGGTG	disruptive_inframe_insertion	MODERATE	PE_PGRS54	1003_1004insTGGGGGGTG	Thr335delinsMetGlyGlyAla
SRR5341294_raw_variants_MycoVarP_INDEL_txt:NC_000962.3	3934725	GCCGGCGGGGCCGGCGGCA	G	disruptive_inframe_deletion	MODERATE	PE_PGRS54	3735_3752delCGGCACCGGCGGGGCCGG	Gly1246_Gly1251del
SRR5341294_raw_variants_MycoVarP_INDEL_txt:NC_000962.3	3948541	AGGCGGCACC	A	disruptive_inframe_deletion	MODERATE	PE_PGRS57	2774_2782delCCGGCGGCA	Thr925_Gly927del
SRR5341294_raw_variants_MycoVarP_INDEL_txt:NC_000962.3	3948612	A	ACGGCGGCAC	disruptive_inframe_insertion	MODERATE	PE_PGRS57	2846_2854dupCCGGCGGCA	Thr949_Gly951dup
SRR5341294_raw_variants_MycoVarP_INDEL_txt:NC_000962.3	4310698	GC	G	frameshift_variant	HIGH	Rv3836	301delC	His101fs
SRR5341295_raw_variants_MycoVarP_INDEL_txt:NC_000962.3	38225	GC	G	frameshift_variant	HIGH	fadD34	972delC	Thr325fs
SRR5341295_raw_variants_MycoVarP_INDEL_txt:NC_000962.3	48957	TG	T	frameshift_variant	HIGH	Rv0044c	70delC	His24fs
SRR5341295_raw_variants_MycoVarP_INDEL_txt:NC_000962.3	55543	G	GCCT	disruptive_inframe_insertion	MODERATE	ponA1	1883_1884insTCC	Pro628dup
SRR5341295_raw_variants_MycoVarP_INDEL_txt:NC_000962.3	79504	T	TCGGTGGACCCGGTGGACC	conservative_inframe_insertion	MODERATE	Rv0071	55_72dupCCGGTGGACCCGGTGGAC	Pro19_Asp24dup
SRR5341295_raw_variants_MycoVarP_INDEL_txt:NC_000962.3	103793	C	CCACGCCAG	frameshift_variant	HIGH	Rv0094c	870_871insCTGGCGTG	Asp291fs
SRR5341295_raw_variants_MycoVarP_INDEL_txt:NC_000962.3	149939	ACGGCAATGG	A	conservative_inframe_deletion	MODERATE	PE_PGRS2	421_429delAATGGCGGC	Asn141_Gly143del
SRR5341295_raw_variants_MycoVarP_INDEL_txt:NC_000962.3	264344	CG	C	frameshift_variant	HIGH	Rv0221	284delG	Gly95fs
SRR5341295_raw_variants_MycoVarP_INDEL_txt:NC_000962.3	335685	C	CCGCCGCCGG	conservative_inframe_insertion	MODERATE	Rv0278c	617_625dupCCGGCGGCG	Ala206_Gly208dup
SRR5341295_raw_variants_MycoVarP_INDEL_txt:NC_000962.3	335810	CCCGCCGGCGCCGCCGTTG	C	disruptive_inframe_deletion	MODERATE	Rv0278c	483_500delCAACGGCGGCGCCGGCGG	Asn162_Gly167del
SRR5341295_raw_variants_MycoVarP_INDEL_txt:NC_000962.3	336680	G	GCCGCC	frameshift_variant	HIGH	PE_PGRS4	2393_2394insGGCGG	Asn799fs
SRR5341295_raw_variants_MycoVarP_INDEL_txt:NC_000962.3	623237	G	GGC	frameshift_variant	HIGH	PE_PGRS6	446_447insCG	Gln150fs
SRR5341295_raw_variants_MycoVarP_INDEL_txt:NC_000962.3	623239	GCA	G	frameshift_variant	HIGH	PE_PGRS6	448_449delCA	Gln150fs
SRR5341295_raw_variants_MycoVarP_INDEL_txt:NC_000962.3	623259	GCGCCGCC	G	frameshift_variant	HIGH	PE_PGRS6	468_474delCGCCGCC	Ala157fs
SRR5341295_raw_variants_MycoVarP_INDEL_txt:NC_000962.3	623267	G	GT	frameshift_variant	HIGH	PE_PGRS6	475_476insT	Gly159fs
SRR5341295_raw_variants_MycoVarP_INDEL_txt:NC_000962.3	925342	C	CG	frameshift_variant	HIGH	PE_PGRS12	398dupG	Ala135fs
SRR5341295_raw_variants_MycoVarP_INDEL_txt:NC_000962.3	926935	T	TGGCGGGGAGGGCGGGGCCGGCGGGGCCGGTGGCCTGTTCGCCGGTGGCGGGATCGGCGGGGCCGGCGGATTCGGCGGATTCCGC	conservative_inframe_insertion	MODERATE	PE_PGRS13	1626_1627insATCGGCGGGGCCGGCGGATTCGGCGGATTCCGCGGCGGGGAGGGCGGGGCCGGCGGGGCCGGTGGCCTGTTCGCCGGTGGCGGG	Gly542_Ala543insIleGlyGlyAlaGlyGlyPheGlyGlyPheArgGlyGlyGluGlyGlyAlaGlyGlyAlaGlyGlyLeuPheAlaGlyGlyGly
SRR5341295_raw_variants_MycoVarP_INDEL_txt:NC_000962.3	1052560	AG	A	frameshift_variant	HIGH	Rv0942	206delG	Gly69fs
SRR5341295_raw_variants_MycoVarP_INDEL_txt:NC_000962.3	1212311	TCGGTGCCGG	T	disruptive_inframe_deletion	MODERATE	PE_PGRS21	767_775delCCGGCGGTG	Ala256_Gly258del
SRR5341295_raw_variants_MycoVarP_INDEL_txt:NC_000962.3	1213388	T	TCGGCGGCGGCGGCGGGGTCGGCGGCCTCGGCGGCTTGGGCACCGCCATAAACAATGTCGACGCCGGTTCCGGTGCCGGCGGCGGTGGCGGTGGTGCCGGGGGCACCGGCGGCACCGCAGGGTTGCTGTACGGCGTCGGCGGCGC	disruptive_inframe_insertion	MODERATE	PE_PGRS21	1846_1847insTCGGCGGCCTCGGCGGCTTGGGCACCGCCATAAACAATGTCGACGCCGGTTCCGGTGCCGGCGGCGGTGGCGGTGGTGCCGGGGGCACCGGCGGCACCGCAGGGTTGCTGTACGGCGTCGGCGGCGCCGGCGGCGGCGGCGGGG	Gly615_Ala616insValGlyGlyLeuGlyGlyLeuGlyThrAlaIleAsnAsnValAspAlaGlySerGlyAlaGlyGlyGlyGlyGlyGlyAlaGlyGlyThrGlyGlyThrAlaGlyLeuLeuTyrGlyValGlyGlyAlaGlyGlyGlyGlyGly
SRR5341295_raw_variants_MycoVarP_INDEL_txt:NC_000962.3	1631066	GGCCGCCGGT	G	conservative_inframe_deletion	MODERATE	PE_PGRS27	3553_3561delACCGGCGGC	Thr1185_Gly1187del
SRR5341295_raw_variants_MycoVarP_INDEL_txt:NC_000962.3	1732577	GT	G	frameshift_variant	HIGH	Rv1531	107delT	Leu36fs
SRR5341295_raw_variants_MycoVarP_INDEL_txt:NC_000962.3	2338194	AC	A	frameshift_variant	HIGH	Rv2081c	311delG	Gly104fs
SRR5341295_raw_variants_MycoVarP_INDEL_txt:NC_000962.3	2523106	CA	C	frameshift_variant	HIGH	Rv2248	748delA	Arg250fs
SRR5341295_raw_variants_MycoVarP_INDEL_txt:NC_000962.3	2687134	G	GCGCCGGCGACGATGCAGAGCGCAGCGATGCTGAGGAGCGGCGCCATCGAAGCAC	disruptive_inframe_insertion	MODERATE	che1	38_91dupTGAGGAGCGGCGCCATCGAAGCACCGCCGGCGACGATGCAGAGCGCAGCGATGC	Leu13_Met30dup
SRR5341295_raw_variants_MycoVarP_INDEL_txt:NC_000962.3	3539139	CG	C	frameshift_variant	HIGH	aofH	642delG	Thr215fs
SRR5341295_raw_variants_MycoVarP_INDEL_txt:NC_000962.3	3740534	GCCGCCCGCGACGGTGGGGCTGGCGCCGTTGCCGCCGTTGCCGCCGTCA	G	disruptive_inframe_deletion	MODERATE	PE_PGRS50	2193_2240delTGACGGCGGCAACGGCGGCAACGGCGCCAGCCCCACCGTCGCGGGCGG	Asp732_Gly747del
SRR5341295_raw_variants_MycoVarP_INDEL_txt:NC_000962.3	3802698	GCGGCGGCGC	G	disruptive_inframe_deletion	MODERATE	PE_PGRS52	1053_1061delCGCCGGCGG	Ala352_Gly354del
SRR5341295_raw_variants_MycoVarP_INDEL_txt:NC_000962.3	3842493	CTGGGTG	C	conservative_inframe_deletion	MODERATE	PPE57	256_261delTGGGTG	Trp86_Val87del
SRR5341295_raw_variants_MycoVarP_INDEL_txt:NC_000962.3	3928281	TAACGGCGGCAACGGCGGCAACGGCGGC	T	disruptive_inframe_deletion	MODERATE	PE_PGRS53	1752_1778delCGGCGGCAACGGCGGCAACGGCGGCAA	Gly585_Asn593del
SRR5341295_raw_variants_MycoVarP_INDEL_txt:NC_000962.3	3931730	T	TGCGGGCGGC	disruptive_inframe_insertion	MODERATE	PE_PGRS54	731_732insCGGCGCGGG	Gly244_Gly245insGlyAlaGly
SRR5341295_raw_variants_MycoVarP_INDEL_txt:NC_000962.3	3932752	C	CCGGCGGCACCGGCGGCACCGGCGGCGCGGCCGGCGCCGGCGGGGCCGGCGGAGCGGTTGGCACCGGTGGTACCGGTGGCGTTGTAGGCGACGTTGGTAACGCAGGGAT	disruptive_inframe_insertion	MODERATE	PE_PGRS54	1763_1764insCACCGGCGGCGCGGCCGGCGCCGGCGGGGCCGGCGGAGCGGTTGGCACCGGTGGTACCGGTGGCGTTGTAGGCGACGTTGGTAACGCAGGGATCGGCGGCACCGGCGG	Gly588_Lys589insThrGlyGlyAlaAlaGlyAlaGlyGlyAlaGlyGlyAlaValGlyThrGlyGlyThrGlyGlyValValGlyAspValGlyAsnAlaGlyIleGlyGlyThrGlyGly
SRR5341295_raw_variants_MycoVarP_INDEL_txt:NC_000962.3	3946519	T	TGCGGGCGGC	disruptive_inframe_insertion	MODERATE	PE_PGRS57	731_732insCGGCGCGGG	Gly244_Gly245insGlyAlaGly
SRR5341295_raw_variants_MycoVarP_INDEL_txt:NC_000962.3	3946796	A	ATGGGGGGTG	disruptive_inframe_insertion	MODERATE	PE_PGRS57	1003_1004insTGGGGGGTG	Thr335delinsMetGlyGlyAla
SRR5341295_raw_variants_MycoVarP_INDEL_txt:NC_000962.3	3948612	A	ACGGCGGCAC	disruptive_inframe_insertion	MODERATE	PE_PGRS57	2846_2854dupCCGGCGGCA	Thr949_Gly951dup
SRR5341295_raw_variants_MycoVarP_INDEL_txt:NC_000962.3	4037187	G	GCCGCCGGGCGCGCCGGGGCCACCGTTT	disruptive_inframe_insertion	MODERATE	PE_PGRS59	863_864insAAACGGTGGCCCCGGCGCGCCCGGCGG	Gly288_Thr289insAsnGlyGlyProGlyAlaProGlyGly
SRR5341295_raw_variants_MycoVarP_INDEL_txt:NC_000962.3	4174109	G	GA	frameshift_variant	HIGH	Rv3727	1160dupA	Asn387fs
SRR5341295_raw_variants_MycoVarP_INDEL_txt:NC_000962.3	4189351	A	AC	frameshift_variant	HIGH	PPE66	881dupG	Ser295fs
SRR5341295_raw_variants_MycoVarP_INDEL_txt:NC_000962.3	4340984	T	TTCCCCGGGTTCCCCTCCCTACCCGGTTTCCCCGGGC	disruptive_inframe_insertion	MODERATE	espE	728_729insCTCCCTACCCGGTTTCCCCGGGCTCCCCGGGTTCCC	Pro243_Glu244insSerLeuProGlyPheProGlyLeuProGlyPhePro
SRR5341297_raw_variants_MycoVarP_INDEL_txt:NC_000962.3	79504	T	TCGGTGGACCCGGTGGACCCGGTGGACC	conservative_inframe_insertion	MODERATE	Rv0071	46_72dupCCGGTGGACCCGGTGGACCCGGTGGAC	Pro16_Asp24dup
SRR5341297_raw_variants_MycoVarP_INDEL_txt:NC_000962.3	335588	TCCGCCGGCCCCGCCGACTCCGGCGGCGCCGAAGAGCAGGCCGGCGTTGCCGCCAGCCCCGCCGGCG	T	disruptive_inframe_deletion	MODERATE	Rv0278c	657_722delCGCCGGCGGGGCTGGCGGCAACGCCGGCCTGCTCTTCGGCGCCGCCGGAGTCGGCGGGGCCGGCGG	Ala220_Gly241del
SRR5341297_raw_variants_MycoVarP_INDEL_txt:NC_000962.3	335810	CCCGCCGGCGCCGCCGTTG	C	disruptive_inframe_deletion	MODERATE	Rv0278c	483_500delCAACGGCGGCGCCGGCGG	Asn162_Gly167del
SRR5341297_raw_variants_MycoVarP_INDEL_txt:NC_000962.3	336680	G	GCCGCC	frameshift_variant	HIGH	PE_PGRS4	2393_2394insGGCGG	Asn799fs
SRR5341297_raw_variants_MycoVarP_INDEL_txt:NC_000962.3	661675	GGGCC	G	frameshift_variant	HIGH	nrdZ	391_394delGCCG	Ala131fs
SRR5341297_raw_variants_MycoVarP_INDEL_txt:NC_000962.3	1212144	CGCCGGCGGTGCCGGCGGCCTCGGCGTAGCGCCCGGCGTGCCCGGCGGCGCCGGCGGT	C	disruptive_inframe_deletion	MODERATE	PE_PGRS21	594_650delTGCCGGCGGCCTCGGCGTAGCGCCCGGCGTGCCCGGCGGCGCCGGCGGTGCCGGCGG	Ala199_Gly217del
SRR5341297_raw_variants_MycoVarP_INDEL_txt:NC_000962.3	1212335	TCGGCGGTGCCGGCGGTGTCGGCGGTGC	T	disruptive_inframe_deletion	MODERATE	PE_PGRS21	792_818delTGTCGGCGGTGCCGGCGGTGCCGGCGG	Val265_Gly273del
SRR5341297_raw_variants_MycoVarP_INDEL_txt:NC_000962.3	1286838	CTG	C	frameshift_variant	HIGH	mutT2	245_246delTG	Leu82fs
SRR5341297_raw_variants_MycoVarP_INDEL_txt:NC_000962.3	1943458	GT	G	frameshift_variant	HIGH	fadB3	801delT	Thr268fs
SRR5341297_raw_variants_MycoVarP_INDEL_txt:NC_000962.3	1989055	TCAGAGAGGACTTCATCGATGCGCTGCGTTC	T	disruptive_inframe_deletion	MODERATE	cut1	17_46delGAGAGGACTTCATCGATGCGCTGCGTTCCA	Arg6_Ser15del
SRR5341297_raw_variants_MycoVarP_INDEL_txt:NC_000962.3	1991991	GC	G	frameshift_variant	HIGH	wag22	586delG	Ala196fs
SRR5341297_raw_variants_MycoVarP_INDEL_txt:NC_000962.3	1992323	G	GC	frameshift_variant	HIGH	wag22	254dupG	Ala86fs
SRR5341297_raw_variants_MycoVarP_INDEL_txt:NC_000962.3	2338194	AC	A	frameshift_variant	HIGH	Rv2081c	311delG	Gly104fs
SRR5341297_raw_variants_MycoVarP_INDEL_txt:NC_000962.3	2536625	C	CG	frameshift_variant	HIGH	Rv2264c	1725dupC	Gly576fs
SRR5341297_raw_variants_MycoVarP_INDEL_txt:NC_000962.3	3006515	AGCTGG	A	frameshift_variant	HIGH	Rv2689c	543_547delCCAGC	Gln182fs
SRR5341297_raw_variants_MycoVarP_INDEL_txt:NC_000962.3	3135975	TGC	T	frameshift_variant	HIGH	Rv2828c	357_358delGC	His120fs
SRR5341297_raw_variants_MycoVarP_INDEL_txt:NC_000962.3	3593823	CGGTTGGCTGCGCTGG	C	disruptive_inframe_deletion	MODERATE	Rv3217c	398_412delCCAGCGCAGCCAACC	Ala133_Arg138delinsGly
SRR5341297_raw_variants_MycoVarP_INDEL_txt:NC_000962.3	3684230	AT	A	frameshift_variant	HIGH	atsB	1733delA	His578fs
SRR5341297_raw_variants_MycoVarP_INDEL_txt:NC_000962.3	3802270	G	GGCCGGCGGGGCCGGCGGCCGGGCCTGGCTGTGGGGCACCGGCGGGGCCGGCGGA	disruptive_inframe_insertion	MODERATE	PE_PGRS52	627_680dupGGCCGGCGGCCGGGCCTGGCTGTGGGGCACCGGCGGGGCCGGCGGAGCCGGCGG	Gly227_Asp228insAlaGlyGlyArgAlaTrpLeuTrpGlyThrGlyGlyAlaGlyGlyAlaGlyGly
SRR5341297_raw_variants_MycoVarP_INDEL_txt:NC_000962.3	3931724	C	CGGCGGTGCG	disruptive_inframe_insertion	MODERATE	PE_PGRS54	723_731dupCGGTGCGGG	Gly244_Gly245insGlyAlaGly
SRR5341297_raw_variants_MycoVarP_INDEL_txt:NC_000962.3	3946513	C	CGGCGGTGCG	disruptive_inframe_insertion	MODERATE	PE_PGRS57	723_731dupCGGTGCGGG	Gly244_Gly245insGlyAlaGly
SRR5341297_raw_variants_MycoVarP_INDEL_txt:NC_000962.3	3946796	A	ATGGGGGGTG	disruptive_inframe_insertion	MODERATE	PE_PGRS57	1003_1004insTGGGGGGTG	Thr335delinsMetGlyGlyAla
SRR5341297_raw_variants_MycoVarP_INDEL_txt:NC_000962.3	3948612	A	ACGGCGGCAC	disruptive_inframe_insertion	MODERATE	PE_PGRS57	2846_2854dupCCGGCGGCA	Thr949_Gly951dup
SRR5341297_raw_variants_MycoVarP_INDEL_txt:NC_000962.3	3949264	C	CCTA	conservative_inframe_insertion	MODERATE	PE_PGRS57	3471_3472insCTA	Gly1157_Met1158insLeu
SRR5341297_raw_variants_MycoVarP_INDEL_txt:NC_000962.3	4321584	CGCGTGGT	C	frameshift_variant	HIGH	Rv3847	50_56delGTGGTGC	Arg17fs
SRR5341301_raw_variants_MycoVarP_INDEL_txt:NC_000962.3	12253	GCCAGAC	G	disruptive_inframe_deletion	MODERATE	Rv0008c	53_58delGTCTGG	Gly18_Leu19del
SRR5341301_raw_variants_MycoVarP_INDEL_txt:NC_000962.3	38358	CT	C	frameshift_variant	HIGH	fadD34	1101delT	Gly368fs
SRR5341301_raw_variants_MycoVarP_INDEL_txt:NC_000962.3	333821	G	GCCGGCGGAGCCGAAGAGCAAGCCGCCGTTC	disruptive_inframe_insertion	MODERATE	Rv0278c	2489_2490insGAACGGCGGCTTGCTCTTCGGCTCCGCCGG	Gly830_Ala831insAsnGlyGlyLeuLeuPheGlySerAlaGly
SRR5341301_raw_variants_MycoVarP_INDEL_txt:NC_000962.3	336680	GGGGA	G	frameshift_variant	HIGH	PE_PGRS4	2390_2393delTCCC	Val797fs
SRR5341301_raw_variants_MycoVarP_INDEL_txt:NC_000962.3	476769	GC	G	frameshift_variant	HIGH	Rv0398c	551delG	Gly184fs
SRR5341301_raw_variants_MycoVarP_INDEL_txt:NC_000962.3	674318	CCCGCCCTCGCCGCCGGCT	C	disruptive_inframe_deletion	MODERATE	PE_PGRS7	1581_1598delAGCCGGCGGCGAGGGCGG	Ala528_Gly533del
SRR5341301_raw_variants_MycoVarP_INDEL_txt:NC_000962.3	976889	CT	C	frameshift_variant	HIGH	PPE13	1314delA	Val439fs
SRR5341301_raw_variants_MycoVarP_INDEL_txt:NC_000962.3	1083308	CTGCCGTCGCGACGCGCGGTGGTGGTGATCT	C	disruptive_inframe_deletion	MODERATE	fadE12	413_442delAGATCACCACCACCGCGCGTCGCGACGGCA	Lys138_Gly147del
SRR5341301_raw_variants_MycoVarP_INDEL_txt:NC_000962.3	1212153	TGCCGGCGGCCTCGGCGTAGCGCCCGGCGTGCCCGGCGGC	T	disruptive_inframe_deletion	MODERATE	PE_PGRS21	603_641delCCTCGGCGTAGCGCCCGGCGTGCCCGGCGGCGCCGGCGG	Leu202_Gly214del
SRR5341301_raw_variants_MycoVarP_INDEL_txt:NC_000962.3	1394672	CG	C	frameshift_variant	HIGH	Rv1250	495delG	Leu166fs
SRR5341301_raw_variants_MycoVarP_INDEL_txt:NC_000962.3	1630683	ACCGGCGCCG	A	disruptive_inframe_deletion	MODERATE	PE_PGRS27	3936_3944delCGGCGCCGG	Gly1313_Gly1315del
SRR5341301_raw_variants_MycoVarP_INDEL_txt:NC_000962.3	1631066	GGCCGCCGGT	G	conservative_inframe_deletion	MODERATE	PE_PGRS27	3553_3561delACCGGCGGC	Thr1185_Gly1187del
SRR5341301_raw_variants_MycoVarP_INDEL_txt:NC_000962.3	1637032	CGG	C	frameshift_variant	HIGH	PE_PGRS28	1196_1197delCC	Ala399fs
SRR5341301_raw_variants_MycoVarP_INDEL_txt:NC_000962.3	1637035	C	CAT	frameshift_variant	HIGH	PE_PGRS28	1194_1195insAT	Ala399fs
SRR5341301_raw_variants_MycoVarP_INDEL_txt:NC_000962.3	1644248	G	GGGCGCGGTTCACGAGCGCCGCTCCTCCTCATCGCTTCGCTCTGCATCGTCGTC	frameshift_variant&stop_gained	HIGH	Rv1458c	12_13insGACGACGATGCAGAGCGAAGCGATGAGGAGGAGCGGCGCTCGTGAACCGCGCC	Pro5fs
SRR5341301_raw_variants_MycoVarP_INDEL_txt:NC_000962.3	1697541	C	CGA	frameshift_variant	HIGH	Rv1507A	187_188dupGA	Asp63fs
SRR5341301_raw_variants_MycoVarP_INDEL_txt:NC_000962.3	1992323	G	GC	frameshift_variant	HIGH	wag22	254dupG	Ala86fs
SRR5341301_raw_variants_MycoVarP_INDEL_txt:NC_000962.3	2873093	G	GCCA	conservative_inframe_insertion	MODERATE	Rv2553c	170_172dupTGG	Val57dup
SRR5341301_raw_variants_MycoVarP_INDEL_txt:NC_000962.3	3042337	A	AT	frameshift_variant	HIGH	Rv2729c	138_139insA	Ser47fs
SRR5341301_raw_variants_MycoVarP_INDEL_txt:NC_000962.3	3162779	G	GCACCAATCCCACCCCCATCGGCACCGCAGCGCCTGGCAGCGACGGCGTAAATCA	disruptive_inframe_insertion	MODERATE	PE_PGRS48	512_513insCACCAATCCCACCCCCATCGGCACCGCAGCGCCTGGCAGCGACGGCGTAAATCA	Gly171_Gly172insThrAsnProThrProIleGlyThrAlaAlaProGlySerAspGlyValAsnGln
SRR5341301_raw_variants_MycoVarP_INDEL_txt:NC_000962.3	3231692	GCCGCGGCCGT	G	frameshift_variant	HIGH	amt	805_814delACGGCCGCGG	Thr269fs
SRR5341301_raw_variants_MycoVarP_INDEL_txt:NC_000962.3	3842493	CTGGGTG	C	conservative_inframe_deletion	MODERATE	PPE57	256_261delTGGGTG	Trp86_Val87del
SRR5341301_raw_variants_MycoVarP_INDEL_txt:NC_000962.3	3843463	G	GACA	disruptive_inframe_insertion	MODERATE	PPE58	428_429insACA	Gly143_Arg144insHis
SRR5341301_raw_variants_MycoVarP_INDEL_txt:NC_000962.3	3843465	CGAA	C	disruptive_inframe_deletion	MODERATE	PPE58	431_433delGAA	Arg144_Lys145delinsGln
SRR5341301_raw_variants_MycoVarP_INDEL_txt:NC_000962.3	3843487	CGCTA	C	frameshift_variant	HIGH	PPE58	453_456delGCTA	Lys154fs
SRR5341301_raw_variants_MycoVarP_INDEL_txt:NC_000962.3	3843495	AAGT	A	disruptive_inframe_deletion	MODERATE	PPE58	461_463delAGT	Lys154_Leu155delinsMet
SRR5341301_raw_variants_MycoVarP_INDEL_txt:NC_000962.3	3843500	G	GCA	frameshift_variant	HIGH	PPE58	465_466insCA	Asp156fs
SRR5341301_raw_variants_MycoVarP_INDEL_txt:NC_000962.3	3843502	A	AG	frameshift_variant	HIGH	PPE58	467_468insG	Asp156fs
SRR5341301_raw_variants_MycoVarP_INDEL_txt:NC_000962.3	3843506	GATT	G	conservative_inframe_deletion	MODERATE	PPE58	472_474delATT	Ile158del
SRR5341301_raw_variants_MycoVarP_INDEL_txt:NC_000962.3	3843512	C	CAGACTCT	frameshift_variant	HIGH	PPE58	477_478insAGACTCT	Ala160fs
SRR5341301_raw_variants_MycoVarP_INDEL_txt:NC_000962.3	3843555	C	CCAGAGGGGT	stop_gained&disruptive_inframe_insertion	HIGH	PPE58	520_521insCAGAGGGGT	Gln174delinsProGluGlyTer
SRR5341301_raw_variants_MycoVarP_INDEL_txt:NC_000962.3	3931730	T	TGCGGGCGGC	disruptive_inframe_insertion	MODERATE	PE_PGRS54	731_732insCGGCGCGGG	Gly244_Gly245insGlyAlaGly
SRR5341301_raw_variants_MycoVarP_INDEL_txt:NC_000962.3	3948328	A	AGCCGGCGGG	conservative_inframe_insertion	MODERATE	PE_PGRS57	2545_2553dupGCCGGCGGG	Ala849_Gly851dup
SRR5341301_raw_variants_MycoVarP_INDEL_txt:NC_000962.3	3949056	ACGGCGGCAC	A	disruptive_inframe_deletion	MODERATE	PE_PGRS57	3276_3284delCGGCACCGG	Gly1093_Gly1095del
SRR5341301_raw_variants_MycoVarP_INDEL_txt:NC_000962.3	4337111	GC	G	frameshift_variant	HIGH	Rv3860	337delC	Arg113fs
SRR5341304_raw_variants_MycoVarP_INDEL_txt:NC_000962.3	26747	GC	G	frameshift_variant	HIGH	Rv0021c	134delG	Gly45fs
SRR5341304_raw_variants_MycoVarP_INDEL_txt:NC_000962.3	79504	T	TCGGTGGACCCGGTGGACCCGGTGGACC	conservative_inframe_insertion	MODERATE	Rv0071	46_72dupCCGGTGGACCCGGTGGACCCGGTGGAC	Pro16_Asp24dup
SRR5341304_raw_variants_MycoVarP_INDEL_txt:NC_000962.3	335810	CCCGCCGGCGCCGCCGTTG	C	disruptive_inframe_deletion	MODERATE	Rv0278c	483_500delCAACGGCGGCGCCGGCGG	Asn162_Gly167del
SRR5341304_raw_variants_MycoVarP_INDEL_txt:NC_000962.3	336680	G	GCCGCC	frameshift_variant	HIGH	PE_PGRS4	2393_2394insGGCGG	Asn799fs
SRR5341304_raw_variants_MycoVarP_INDEL_txt:NC_000962.3	389630	C	CAA	frameshift_variant	HIGH	udgA	372_373insAA	Val125fs
SRR5341304_raw_variants_MycoVarP_INDEL_txt:NC_000962.3	926944	GGGCGGGGCCGGCGGGGCCGGTGGCCTGTTCGCCGGTGGCGGGGCCGGCGGGGCCGGCGGATCGGGCAACAACGTCGGGGGGGCCGGCGGGGCCGGTGGGGTCGGTGGGCTGTTCGGGGCC	G	disruptive_inframe_deletion	MODERATE	PE_PGRS13	1599_1718del	Ala534_Gly573del
SRR5341304_raw_variants_MycoVarP_INDEL_txt:NC_000962.3	976897	T	TG	frameshift_variant	HIGH	PPE13	1306dupC	Gln436fs
SRR5341304_raw_variants_MycoVarP_INDEL_txt:NC_000962.3	1212335	TCGGCGGTGCCGGCGGTGTCGGCGGTGC	T	disruptive_inframe_deletion	MODERATE	PE_PGRS21	792_818delTGTCGGCGGTGCCGGCGGTGCCGGCGG	Val265_Gly273del
SRR5341304_raw_variants_MycoVarP_INDEL_txt:NC_000962.3	1212405	TG	T	frameshift_variant	HIGH	PE_PGRS21	850delG	Asp284fs
SRR5341304_raw_variants_MycoVarP_INDEL_txt:NC_000962.3	1760164	T	TG	frameshift_variant	HIGH	frdB	737dupG	Gly247fs
SRR5341304_raw_variants_MycoVarP_INDEL_txt:NC_000962.3	1991966	CCCGCCGGCG	C	disruptive_inframe_deletion	MODERATE	wag22	603_611delCGCCGGCGG	Ala202_Gly204del
SRR5341304_raw_variants_MycoVarP_INDEL_txt:NC_000962.3	1992323	G	GC	frameshift_variant	HIGH	wag22	254dupG	Ala86fs
SRR5341304_raw_variants_MycoVarP_INDEL_txt:NC_000962.3	2154922	C	CA	frameshift_variant	HIGH	katG	1189dupT	Trp397fs
SRR5341304_raw_variants_MycoVarP_INDEL_txt:NC_000962.3	2338194	AC	A	frameshift_variant	HIGH	Rv2081c	311delG	Gly104fs
SRR5341304_raw_variants_MycoVarP_INDEL_txt:NC_000962.3	2536625	C	CGG	frameshift_variant	HIGH	Rv2264c	1724_1725dupCC	Gly576fs
SRR5341304_raw_variants_MycoVarP_INDEL_txt:NC_000962.3	2536688	A	ACGTGGTCGCCGGCGGCTG	conservative_inframe_insertion	MODERATE	Rv2264c	1645_1662dupCAGCCGCCGGCGACCACG	Thr554_Ser555insGlnProProAlaThrThr
SRR5341304_raw_variants_MycoVarP_INDEL_txt:NC_000962.3	3941471	ACCG	A	disruptive_inframe_deletion	MODERATE	PE_PGRS55	1865_1867delCCG	Ala622del
SRR5341304_raw_variants_MycoVarP_INDEL_txt:NC_000962.3	3941687	ACCGGCGGCAACGCCGGCG	A	disruptive_inframe_deletion	MODERATE	PE_PGRS55	2081_2098delACGCCGGCGCCGGCGGCA	Asn694_Gly699del
SRR5341304_raw_variants_MycoVarP_INDEL_txt:NC_000962.3	3948541	AGGCGGCACC	A	disruptive_inframe_deletion	MODERATE	PE_PGRS57	2774_2782delCCGGCGGCA	Thr925_Gly927del
SRR5341304_raw_variants_MycoVarP_INDEL_txt:NC_000962.3	3948612	A	ACGGCGGCAC	disruptive_inframe_insertion	MODERATE	PE_PGRS57	2846_2854dupCCGGCGGCA	Thr949_Gly951dup
SRR5341304_raw_variants_MycoVarP_INDEL_txt:NC_000962.3	4045270	GT	G	frameshift_variant	HIGH	Rv3603c	848delA	Asn283fs
SRR5341304_raw_variants_MycoVarP_INDEL_txt:NC_000962.3	4408100	GC	G	frameshift_variant	HIGH	gid	102delG	Leu35fs
SRR5341305_raw_variants_MycoVarP_INDEL_txt:NC_000962.3	79504	T	TCGGTGGACCCGGTGGACCCGGTGGACC	conservative_inframe_insertion	MODERATE	Rv0071	46_72dupCCGGTGGACCCGGTGGACCCGGTGGAC	Pro16_Asp24dup
SRR5341305_raw_variants_MycoVarP_INDEL_txt:NC_000962.3	335810	CCCGCCGGCGCCGCCGTTG	C	disruptive_inframe_deletion	MODERATE	Rv0278c	483_500delCAACGGCGGCGCCGGCGG	Asn162_Gly167del
SRR5341305_raw_variants_MycoVarP_INDEL_txt:NC_000962.3	336680	G	GCCGCC	frameshift_variant	HIGH	PE_PGRS4	2393_2394insGGCGG	Asn799fs
SRR5341305_raw_variants_MycoVarP_INDEL_txt:NC_000962.3	661675	GGGCC	G	frameshift_variant	HIGH	nrdZ	391_394delGCCG	Ala131fs
SRR5341305_raw_variants_MycoVarP_INDEL_txt:NC_000962.3	1189193	CCGCCGCCGT	C	disruptive_inframe_deletion	MODERATE	PE_PGRS19	1223_1231delACGGCGGCG	Asp408_Gly410del
SRR5341305_raw_variants_MycoVarP_INDEL_txt:NC_000962.3	1212144	CGCCGGCGGTGCCGGCGGCCTCGGCGTAGCGCCCGGCGTGCCCGGCGGCGCCGGCGGT	C	disruptive_inframe_deletion	MODERATE	PE_PGRS21	594_650delTGCCGGCGGCCTCGGCGTAGCGCCCGGCGTGCCCGGCGGCGCCGGCGGTGCCGGCGG	Ala199_Gly217del
SRR5341305_raw_variants_MycoVarP_INDEL_txt:NC_000962.3	1212335	TCGGCGGTGCCGGCGGTGTCGGCGGTGC	T	disruptive_inframe_deletion	MODERATE	PE_PGRS21	792_818delTGTCGGCGGTGCCGGCGGTGCCGGCGG	Val265_Gly273del
SRR5341305_raw_variants_MycoVarP_INDEL_txt:NC_000962.3	1286838	CTG	C	frameshift_variant	HIGH	mutT2	245_246delTG	Leu82fs
SRR5341305_raw_variants_MycoVarP_INDEL_txt:NC_000962.3	1763129	CGA	C	frameshift_variant	HIGH	Rv1558	184_185delGA	Asp62fs
SRR5341305_raw_variants_MycoVarP_INDEL_txt:NC_000962.3	1943458	GT	G	frameshift_variant	HIGH	fadB3	801delT	Thr268fs
SRR5341305_raw_variants_MycoVarP_INDEL_txt:NC_000962.3	1989055	TCAGAGAGGACTTCATCGATGCGCTGCGTTC	T	disruptive_inframe_deletion	MODERATE	cut1	17_46delGAGAGGACTTCATCGATGCGCTGCGTTCCA	Arg6_Ser15del
SRR5341305_raw_variants_MycoVarP_INDEL_txt:NC_000962.3	1991991	GC	G	frameshift_variant	HIGH	wag22	586delG	Ala196fs
SRR5341305_raw_variants_MycoVarP_INDEL_txt:NC_000962.3	1992323	G	GC	frameshift_variant	HIGH	wag22	254dupG	Ala86fs
SRR5341305_raw_variants_MycoVarP_INDEL_txt:NC_000962.3	2338194	AC	A	frameshift_variant	HIGH	Rv2081c	311delG	Gly104fs
SRR5341305_raw_variants_MycoVarP_INDEL_txt:NC_000962.3	2536625	C	CG	frameshift_variant	HIGH	Rv2264c	1725dupC	Gly576fs
SRR5341305_raw_variants_MycoVarP_INDEL_txt:NC_000962.3	3019480	T	TC	frameshift_variant	HIGH	Rv2704	24dupC	Ser9fs
SRR5341305_raw_variants_MycoVarP_INDEL_txt:NC_000962.3	3593823	CGGTTGGCTGCGCTGG	C	disruptive_inframe_deletion	MODERATE	Rv3217c	398_412delCCAGCGCAGCCAACC	Ala133_Arg138delinsGly
SRR5341305_raw_variants_MycoVarP_INDEL_txt:NC_000962.3	3684230	AT	A	frameshift_variant	HIGH	atsB	1733delA	His578fs
SRR5341305_raw_variants_MycoVarP_INDEL_txt:NC_000962.3	3946513	C	CGGCGGTGCG	disruptive_inframe_insertion	MODERATE	PE_PGRS57	723_731dupCGGTGCGGG	Gly244_Gly245insGlyAlaGly
SRR5341305_raw_variants_MycoVarP_INDEL_txt:NC_000962.3	3946794	GCACCGGCGGGGCCGGCGGA	G	frameshift_variant	HIGH	PE_PGRS57	1002_1020delCACCGGCGGGGCCGGCGGA	Thr335fs
SRR5341305_raw_variants_MycoVarP_INDEL_txt:NC_000962.3	3947204	GC	G	frameshift_variant	HIGH	PE_PGRS57	1413delC	Ala472fs
SRR5341305_raw_variants_MycoVarP_INDEL_txt:NC_000962.3	3947210	G	GGT	frameshift_variant	HIGH	PE_PGRS57	1418_1419insTG	Ala474fs
SRR5341305_raw_variants_MycoVarP_INDEL_txt:NC_000962.3	3947213	GCC	G	frameshift_variant	HIGH	PE_PGRS57	1421_1422delCC	Ala474fs
SRR5341305_raw_variants_MycoVarP_INDEL_txt:NC_000962.3	3948612	A	ACGGCGGCAC	disruptive_inframe_insertion	MODERATE	PE_PGRS57	2846_2854dupCCGGCGGCA	Thr949_Gly951dup
SRR5341305_raw_variants_MycoVarP_INDEL_txt:NC_000962.3	3949264	C	CCTAAACACCG	frameshift_variant	HIGH	PE_PGRS57	3471_3472insCTAAACACCG	Met1158fs
SRR5341305_raw_variants_MycoVarP_INDEL_txt:NC_000962.3	4326231	CA	C	frameshift_variant	HIGH	ethA	1242delT	Phe414fs
SRR5341305_raw_variants_MycoVarP_INDEL_txt:NC_000962.3	4408100	GC	G	frameshift_variant	HIGH	gid	102delG	Leu35fs
SRR5341306_raw_variants_MycoVarP_INDEL_txt:NC_000962.3	150894	C	CGG	frameshift_variant	HIGH	PE_PGRS2	1363_1364insGG	Ala455fs
SRR5341306_raw_variants_MycoVarP_INDEL_txt:NC_000962.3	150898	C	CGG	frameshift_variant	HIGH	PE_PGRS2	1366_1367insGG	Pro456fs
SRR5341306_raw_variants_MycoVarP_INDEL_txt:NC_000962.3	150899	C	CGGTCAGGGCGGTCAGGCGTTCGGCGCTAACAATATCGG	frameshift_variant	HIGH	PE_PGRS2	1367_1368insGGTCAGGGCGGTCAGGCGTTCGGCGCTAACAATATCGG	Gly457fs
SRR5341306_raw_variants_MycoVarP_INDEL_txt:NC_000962.3	333821	G	GCCGGCGGAGCCGAAGAGCAAGCCGCCGTTC	disruptive_inframe_insertion	MODERATE	Rv0278c	2489_2490insGAACGGCGGCTTGCTCTTCGGCTCCGCCGG	Gly830_Ala831insAsnGlyGlyLeuLeuPheGlySerAlaGly
SRR5341306_raw_variants_MycoVarP_INDEL_txt:NC_000962.3	335810	CCCGCCGGCGCCGCCGTTG	C	disruptive_inframe_deletion	MODERATE	Rv0278c	483_500delCAACGGCGGCGCCGGCGG	Asn162_Gly167del
SRR5341306_raw_variants_MycoVarP_INDEL_txt:NC_000962.3	336680	GGGGA	G	frameshift_variant	HIGH	PE_PGRS4	2390_2393delTCCC	Val797fs
SRR5341306_raw_variants_MycoVarP_INDEL_txt:NC_000962.3	368079	AGTGTTGAAGCTGCCG	A	disruptive_inframe_deletion	MODERATE	PPE5	4671_4685delCGGCAGCTTCAACAC	Gly1558_Thr1562del
SRR5341306_raw_variants_MycoVarP_INDEL_txt:NC_000962.3	411147	ACC	A	frameshift_variant	HIGH	iniA	311_312delCC	Thr104fs
SRR5341306_raw_variants_MycoVarP_INDEL_txt:NC_000962.3	432331	GTTGGTGTCACCCGGGTTATAGCTGCCGGTA	G	disruptive_inframe_deletion	MODERATE	PPE8	2319_2348delTACCGGCAGCTATAACCCGGGTGACACCAA	Thr774_Asn783del
SRR5341306_raw_variants_MycoVarP_INDEL_txt:NC_000962.3	673314	GCGTTGCCGC	G	disruptive_inframe_deletion	MODERATE	PE_PGRS7	2594_2602delGCGGCAACG	Gly865_Asn867del
SRR5341306_raw_variants_MycoVarP_INDEL_txt:NC_000962.3	927019	C	CG	frameshift_variant	HIGH	PE_PGRS13	1666dupG	Ala556fs
SRR5341306_raw_variants_MycoVarP_INDEL_txt:NC_000962.3	976889	CT	C	frameshift_variant	HIGH	PPE13	1314delA	Val439fs
SRR5341306_raw_variants_MycoVarP_INDEL_txt:NC_000962.3	987281	CTGGGGG	C	disruptive_inframe_deletion	MODERATE	Rv0888	56_61delTGGGGG	Val19_Gly20del
SRR5341306_raw_variants_MycoVarP_INDEL_txt:NC_000962.3	1015411	GT	G	frameshift_variant	HIGH	Rv0911	15delT	Ser5fs
SRR5341306_raw_variants_MycoVarP_INDEL_txt:NC_000962.3	1083308	CTGCCGTCGCGACGCGCGGTGGTGGTGATCT	C	disruptive_inframe_deletion	MODERATE	fadE12	413_442delAGATCACCACCACCGCGCGTCGCGACGGCA	Lys138_Gly147del
SRR5341306_raw_variants_MycoVarP_INDEL_txt:NC_000962.3	1213670	CCTGGCTGTTCGGCG	C	frameshift_variant	HIGH	PE_PGRS21	2112_2125delCTGGCTGTTCGGCG	Trp705fs
SRR5341306_raw_variants_MycoVarP_INDEL_txt:NC_000962.3	1262917	A	AAG	frameshift_variant	HIGH	PPE16	1211_1212insCT	Asp405fs
SRR5341306_raw_variants_MycoVarP_INDEL_txt:NC_000962.3	1631066	GGCCGCCGGT	G	conservative_inframe_deletion	MODERATE	PE_PGRS27	3553_3561delACCGGCGGC	Thr1185_Gly1187del
SRR5341306_raw_variants_MycoVarP_INDEL_txt:NC_000962.3	1990469	TC	T	frameshift_variant	HIGH	wag22	2108delG	Gly703fs
SRR5341306_raw_variants_MycoVarP_INDEL_txt:NC_000962.3	1992323	G	GCC	frameshift_variant	HIGH	wag22	253_254dupGG	Tyr87fs
SRR5341306_raw_variants_MycoVarP_INDEL_txt:NC_000962.3	2062015	GCCGCCGGCC	G	disruptive_inframe_deletion	MODERATE	PE_PGRS33	651_659delGGCCGGCGG	Ala218_Gly220del
SRR5341306_raw_variants_MycoVarP_INDEL_txt:NC_000962.3	2733676	TGCAACCGCGCTG	T	conservative_inframe_deletion	MODERATE	rbsK	451_462delACCGCGCTGGCA	Thr151_Ala154del
SRR5341306_raw_variants_MycoVarP_INDEL_txt:NC_000962.3	2873093	G	GCCA	conservative_inframe_insertion	MODERATE	Rv2553c	170_172dupTGG	Val57dup
SRR5341306_raw_variants_MycoVarP_INDEL_txt:NC_000962.3	3062509	CCGT	C	disruptive_inframe_deletion	MODERATE	Rv2749	17_19delTCG	Val6del
SRR5341306_raw_variants_MycoVarP_INDEL_txt:NC_000962.3	3288862	GT	G	frameshift_variant	HIGH	Rv2943	401delT	Phe134fs
SRR5341306_raw_variants_MycoVarP_INDEL_txt:NC_000962.3	3539139	C	CG	frameshift_variant	HIGH	aofH	642dupG	Thr215fs
SRR5341306_raw_variants_MycoVarP_INDEL_txt:NC_000962.3	3732663	C	CAAA	conservative_inframe_insertion	MODERATE	PPE54	4272_4273insTTT	Val1424_Gly1425insPhe
SRR5341306_raw_variants_MycoVarP_INDEL_txt:NC_000962.3	3741437	A	ATTACCGCCGTGGCCCCCGGCGCCGCCATTGGTGCCG	disruptive_inframe_insertion	MODERATE	PE_PGRS50	1302_1337dupCGGCACCAATGGCGGCGCCGGGGGCCACGGCGGTAA	Asn446_Gly447insGlyThrAsnGlyGlyAlaGlyGlyHisGlyGlyAsn
SRR5341306_raw_variants_MycoVarP_INDEL_txt:NC_000962.3	3931730	T	TGCGGGCGGC	disruptive_inframe_insertion	MODERATE	PE_PGRS54	731_732insCGGCGCGGG	Gly244_Gly245insGlyAlaGly
SRR5341306_raw_variants_MycoVarP_INDEL_txt:NC_000962.3	3932321	T	TGCCGGCGGC	conservative_inframe_insertion	MODERATE	PE_PGRS54	1318_1326dupGCCGGCGGC	Ala440_Gly442dup
SRR5341306_raw_variants_MycoVarP_INDEL_txt:NC_000962.3	3943842	AGCGGCAACG	A	disruptive_inframe_deletion	MODERATE	PE_PGRS56	47_55delACGGCGGCA	Asn16_Gly18del
SRR5341306_raw_variants_MycoVarP_INDEL_txt:NC_000962.3	3948328	A	AGCCGGCGGG	conservative_inframe_insertion	MODERATE	PE_PGRS57	2545_2553dupGCCGGCGGG	Ala849_Gly851dup
SRR5341306_raw_variants_MycoVarP_INDEL_txt:NC_000962.3	3998863	GCGGCAACACCGGCAACAACAACTTCGGCTT	G	conservative_inframe_deletion	MODERATE	PPE64	907_936delTTCGGCTTCGGCAACACCGGCAACAACAAC	Phe303_Asn312del
SRR5341306_raw_variants_MycoVarP_INDEL_txt:NC_000962.3	4036944	G	GCCGCCCGCGCCGCCGTCT	disruptive_inframe_insertion	MODERATE	PE_PGRS59	1089_1106dupAGACGGCGGCGCGGGCGG	Gly369_Ala370insAspGlyGlyAlaGlyGly
SRR5341306_raw_variants_MycoVarP_INDEL_txt:NC_000962.3	4178495	G	GT	frameshift_variant	HIGH	Rv3729	212dupT	Arg72fs
SRR5341306_raw_variants_MycoVarP_INDEL_txt:NC_000962.3	4191622	GC	G	frameshift_variant	HIGH	Rv3740c	557delG	Gly186fs
SRR5341306_raw_variants_MycoVarP_INDEL_txt:NC_000962.3	4337111	GC	G	frameshift_variant	HIGH	Rv3860	337delC	Arg113fs
SRR5341307_raw_variants_MycoVarP_INDEL_txt:NC_000962.3	26747	GC	G	frameshift_variant	HIGH	Rv0021c	134delG	Gly45fs
SRR5341307_raw_variants_MycoVarP_INDEL_txt:NC_000962.3	79504	T	TCGGTGGACCCGGTGGACCCGGTGGACC	conservative_inframe_insertion	MODERATE	Rv0071	46_72dupCCGGTGGACCCGGTGGACCCGGTGGAC	Pro16_Asp24dup
SRR5341307_raw_variants_MycoVarP_INDEL_txt:NC_000962.3	335810	CCCGCCGGCGCCGCCGTTG	C	disruptive_inframe_deletion	MODERATE	Rv0278c	483_500delCAACGGCGGCGCCGGCGG	Asn162_Gly167del
SRR5341307_raw_variants_MycoVarP_INDEL_txt:NC_000962.3	336680	G	GCCGCC	frameshift_variant	HIGH	PE_PGRS4	2393_2394insGGCGG	Asn799fs
SRR5341307_raw_variants_MycoVarP_INDEL_txt:NC_000962.3	362833	T	TGGGGCCGGC	disruptive_inframe_insertion	MODERATE	PE_PGRS5	1509_1517dupCGGGGCCGG	Gly506_Gly507insGlyAlaGly
SRR5341307_raw_variants_MycoVarP_INDEL_txt:NC_000962.3	976897	T	TGG	frameshift_variant	HIGH	PPE13	1305_1306dupCC	Gln436fs
SRR5341307_raw_variants_MycoVarP_INDEL_txt:NC_000962.3	1276385	TGTG	T	disruptive_inframe_deletion	MODERATE	Rv1148c	1361_1363delCAC	Pro454del
SRR5341307_raw_variants_MycoVarP_INDEL_txt:NC_000962.3	1413391	CG	C	frameshift_variant	HIGH	Rv1265	135delG	Arg46fs
SRR5341307_raw_variants_MycoVarP_INDEL_txt:NC_000962.3	2165868	G	GCCCC	frameshift_variant	HIGH	PPE34	1443_1444insGGGG	Pro482fs
SRR5341307_raw_variants_MycoVarP_INDEL_txt:NC_000962.3	2165874	CGAGT	C	frameshift_variant	HIGH	PPE34	1434_1437delACTC	Val480fs
SRR5341307_raw_variants_MycoVarP_INDEL_txt:NC_000962.3	2338194	AC	A	frameshift_variant	HIGH	Rv2081c	311delG	Gly104fs
SRR5341307_raw_variants_MycoVarP_INDEL_txt:NC_000962.3	2536625	C	CGGG	conservative_inframe_insertion	MODERATE	Rv2264c	1723_1725dupCCC	Pro575dup
SRR5341307_raw_variants_MycoVarP_INDEL_txt:NC_000962.3	2558972	CAATGAGTTCAACAT	C	frameshift_variant	HIGH	Rv2286c	584_597delATGTTGAACTCATT	Asp195fs
SRR5341309_raw_variants_MycoVarP_INDEL_txt:NC_000962.3	26747	GC	G	frameshift_variant	HIGH	Rv0021c	134delG	Gly45fs
SRR5341309_raw_variants_MycoVarP_INDEL_txt:NC_000962.3	57213	T	TA	frameshift_variant	HIGH	Rv0051	1518_1519insA	Gly507fs
SRR5341309_raw_variants_MycoVarP_INDEL_txt:NC_000962.3	335810	CCCGCCGGCGCCGCCGTTG	C	disruptive_inframe_deletion	MODERATE	Rv0278c	483_500delCAACGGCGGCGCCGGCGG	Asn162_Gly167del
SRR5341309_raw_variants_MycoVarP_INDEL_txt:NC_000962.3	336680	G	GCCGCC	frameshift_variant	HIGH	PE_PGRS4	2393_2394insGGCGG	Asn799fs
SRR5341309_raw_variants_MycoVarP_INDEL_txt:NC_000962.3	669041	C	CTCATCTTTGGGTG	frameshift_variant&stop_gained	HIGH	Rv0575c	692_704dupCACCCAAAGATGA	Glu235fs
SRR5341309_raw_variants_MycoVarP_INDEL_txt:NC_000962.3	976897	TG	T	frameshift_variant	HIGH	PPE13	1306delC	Gln436fs
SRR5341309_raw_variants_MycoVarP_INDEL_txt:NC_000962.3	1191461	C	CGGCGCCGGTGTCGCCGGGCTCGCCCTGGACGCCGTCCCCGCCCTG	conservative_inframe_insertion	MODERATE	PE_PGRS20	687_688insCAGGGCGGGGACGGCGTCCAGGGCGAGCCCGGCGACACCGGCGCC	Gly229_Ala230insGlnGlyGlyAspGlyValGlnGlyGluProGlyAspThrGlyAla
SRR5341309_raw_variants_MycoVarP_INDEL_txt:NC_000962.3	1212335	TCGGCGGTGCCGGCGGTGTCGGCGGTGC	T	disruptive_inframe_deletion	MODERATE	PE_PGRS21	792_818delTGTCGGCGGTGCCGGCGGTGCCGGCGG	Val265_Gly273del
SRR5341309_raw_variants_MycoVarP_INDEL_txt:NC_000962.3	1223826	TCCGC	T	frameshift_variant	HIGH	phoH2	835_838delCCGC	Pro279fs
SRR5341309_raw_variants_MycoVarP_INDEL_txt:NC_000962.3	1631477	GGCCGCCGGGGCCGCCGTTTCCGCCGCTGGCAGCGCCGTGGCCGCCGTGACCGCCGTTGCCGCCGTCGTGCAGGATGCTGCCGGCCGGCCCCGCCTTGCCTGCGGTGGAGCCGGT	G	conservative_inframe_deletion	MODERATE	PE_PGRS27	3037_3150del	Thr1013_Gly1050del
SRR5341309_raw_variants_MycoVarP_INDEL_txt:NC_000962.3	1637693	GCCGGCCCCA	G	disruptive_inframe_deletion	MODERATE	PE_PGRS28	528_536delTGGGGCCGG	Gly177_Gly179del
SRR5341309_raw_variants_MycoVarP_INDEL_txt:NC_000962.3	2338194	AC	A	frameshift_variant	HIGH	Rv2081c	311delG	Gly104fs
SRR5341309_raw_variants_MycoVarP_INDEL_txt:NC_000962.3	2423801	CCCA	C	disruptive_inframe_deletion	MODERATE	PE_PGRS38	1035_1037delTGG	Gly346del
SRR5341309_raw_variants_MycoVarP_INDEL_txt:NC_000962.3	2423807	GGCCCCACCGGCCCCA	G	disruptive_inframe_deletion	MODERATE	PE_PGRS38	1017_1031delTGGGGCCGGTGGGGC	Gly340_Ala344del
SRR5341309_raw_variants_MycoVarP_INDEL_txt:NC_000962.3	2536625	C	CG	frameshift_variant	HIGH	Rv2264c	1725dupC	Gly576fs
SRR5341309_raw_variants_MycoVarP_INDEL_txt:NC_000962.3	3075012	GCT	G	frameshift_variant	HIGH	Rv2765	378_379delCT	Tyr127fs
SRR5341309_raw_variants_MycoVarP_INDEL_txt:NC_000962.3	3075015	ACTGCATGG	A	frameshift_variant	HIGH	Rv2765	381_388delCTGCATGG	Tyr127fs
SRR5341309_raw_variants_MycoVarP_INDEL_txt:NC_000962.3	3802698	G	GCGGCGGCGCCGGCGGTGC	disruptive_inframe_insertion	MODERATE	PE_PGRS52	1062_1079dupTGCCGGCGGCGCCGGCGG	Gly360_Leu361insAlaGlyGlyAlaGlyGly
SRR5341309_raw_variants_MycoVarP_INDEL_txt:NC_000962.3	3948541	AGGCGGCACC	A	disruptive_inframe_deletion	MODERATE	PE_PGRS57	2774_2782delCCGGCGGCA	Thr925_Gly927del
SRR5341310_raw_variants_MycoVarP_INDEL_txt:NC_000962.3	335635	TGCCGCCAGCCCCGCCGGC	T	conservative_inframe_deletion	MODERATE	Rv0278c	658_675delGCCGGCGGGGCTGGCGGC	Ala220_Gly225del
SRR5341310_raw_variants_MycoVarP_INDEL_txt:NC_000962.3	335810	CCCGCCGGCGCCGCCGTTG	C	disruptive_inframe_deletion	MODERATE	Rv0278c	483_500delCAACGGCGGCGCCGGCGG	Asn162_Gly167del
SRR5341310_raw_variants_MycoVarP_INDEL_txt:NC_000962.3	336680	G	GCCGCC	frameshift_variant	HIGH	PE_PGRS4	2393_2394insGGCGG	Asn799fs
SRR5341310_raw_variants_MycoVarP_INDEL_txt:NC_000962.3	367409	GGCCCGAATTGCCCAAGCCGCCGGCGTTAAAGAA	G	conservative_inframe_deletion	MODERATE	PPE5	5323_5355delTTCTTTAACGCCGGCGGCTTGGGCAATTCGGGC	Phe1775_Gly1785del
SRR5341310_raw_variants_MycoVarP_INDEL_txt:NC_000962.3	570281	GCAA	G	conservative_inframe_deletion	MODERATE	Rv0481c	229_231delTTG	Leu77del
SRR5341310_raw_variants_MycoVarP_INDEL_txt:NC_000962.3	570286	TG	T	frameshift_variant	HIGH	Rv0481c	226delC	Gln76fs
SRR5341310_raw_variants_MycoVarP_INDEL_txt:NC_000962.3	922405	C	CCGGCCA	disruptive_inframe_insertion	MODERATE	Rv0830	438_443dupGGCCAC	Thr148_Glu149insAlaThr
SRR5341310_raw_variants_MycoVarP_INDEL_txt:NC_000962.3	925342	C	CG	frameshift_variant	HIGH	PE_PGRS12	398dupG	Ala135fs
SRR5341310_raw_variants_MycoVarP_INDEL_txt:NC_000962.3	1634537	CCGCATTG	C	frameshift_variant	HIGH	PE_PGRS27	84_90delCAATGCG	Asn29fs
SRR5341310_raw_variants_MycoVarP_INDEL_txt:NC_000962.3	1678562	T	TGA	frameshift_variant	HIGH	Rv1489	12_13dupGA	Thr5fs
SRR5341310_raw_variants_MycoVarP_INDEL_txt:NC_000962.3	1700415	C	CGG	frameshift_variant	HIGH	Rv1509	210_211dupGG	Val71fs
SRR5341310_raw_variants_MycoVarP_INDEL_txt:NC_000962.3	1992323	G	GC	frameshift_variant	HIGH	wag22	254dupG	Ala86fs
SRR5341310_raw_variants_MycoVarP_INDEL_txt:NC_000962.3	2164468	TGAGTTGAAGAAGCCGATGTTGCCGTTGCCG	T	disruptive_inframe_deletion	MODERATE	PPE34	2814_2843delCGGCAACGGCAACATCGGCTTCTTCAACTC	Gly939_Ser948del
SRR5341310_raw_variants_MycoVarP_INDEL_txt:NC_000962.3	2338194	A	AC	frameshift_variant	HIGH	Rv2081c	311dupG	Val105fs
SRR5341310_raw_variants_MycoVarP_INDEL_txt:NC_000962.3	2559369	ACCGAT	A	frameshift_variant	HIGH	Rv2286c	196_200delATCGG	Ile66fs
SRR5341310_raw_variants_MycoVarP_INDEL_txt:NC_000962.3	2615298	CACCGG	C	frameshift_variant	HIGH	mmpL9	608_612delCCGGA	Thr203fs
SRR5341310_raw_variants_MycoVarP_INDEL_txt:NC_000962.3	2693399	AGCG	A	disruptive_inframe_deletion	MODERATE	PE_PGRS41	611_613delGCG	Gly204del
SRR5341310_raw_variants_MycoVarP_INDEL_txt:NC_000962.3	3539139	CG	C	frameshift_variant	HIGH	aofH	642delG	Thr215fs
SRR5341310_raw_variants_MycoVarP_INDEL_txt:NC_000962.3	3712406	GC	G	frameshift_variant	HIGH	Rv3327	663delC	Ala222fs
SRR5341310_raw_variants_MycoVarP_INDEL_txt:NC_000962.3	3931730	T	TGCGGGCGGC	disruptive_inframe_insertion	MODERATE	PE_PGRS54	731_732insCGGCGCGGG	Gly244_Gly245insGlyAlaGly
SRR5341310_raw_variants_MycoVarP_INDEL_txt:NC_000962.3	3932752	C	CCGGCGGCACCGGCGGCACCGGCGGCGCGGCCGGCGCCGGCGGGGCCGGCGGAGCGGTTGGCACCGGTGGTACCGGTGGCGTTGTAGGCGACGTTGGTAACGCAGGGAT	disruptive_inframe_insertion	MODERATE	PE_PGRS54	1763_1764insCACCGGCGGCGCGGCCGGCGCCGGCGGGGCCGGCGGAGCGGTTGGCACCGGTGGTACCGGTGGCGTTGTAGGCGACGTTGGTAACGCAGGGATCGGCGGCACCGGCGG	Gly588_Lys589insThrGlyGlyAlaAlaGlyAlaGlyGlyAlaGlyGlyAlaValGlyThrGlyGlyThrGlyGlyValValGlyAspValGlyAsnAlaGlyIleGlyGlyThrGlyGly
SRR5341310_raw_variants_MycoVarP_INDEL_txt:NC_000962.3	3946796	A	ATGGGGGGTG	disruptive_inframe_insertion	MODERATE	PE_PGRS57	1003_1004insTGGGGGGTG	Thr335delinsMetGlyGlyAla
SRR5341310_raw_variants_MycoVarP_INDEL_txt:NC_000962.3	3948612	A	ACGGCGGCAC	disruptive_inframe_insertion	MODERATE	PE_PGRS57	2846_2854dupCCGGCGGCA	Thr949_Gly951dup
SRR5341310_raw_variants_MycoVarP_INDEL_txt:NC_000962.3	4037187	G	GCCGCCGGGCGCGCCGGGGCCACCGTTT	disruptive_inframe_insertion	MODERATE	PE_PGRS59	863_864insAAACGGTGGCCCCGGCGCGCCCGGCGG	Gly288_Thr289insAsnGlyGlyProGlyAlaProGlyGly
SRR5341310_raw_variants_MycoVarP_INDEL_txt:NC_000962.3	4174747	AT	A	frameshift_variant	HIGH	Rv3727	1794delT	Arg599fs
SRR5341310_raw_variants_MycoVarP_INDEL_txt:NC_000962.3	4340984	T	TTCCCCGGGTTCCCCTCCCTACCCGGTTTCCCCGGGC	disruptive_inframe_insertion	MODERATE	espE	728_729insCTCCCTACCCGGTTTCCCCGGGCTCCCCGGGTTCCC	Pro243_Glu244insSerLeuProGlyPheProGlyLeuProGlyPhePro
SRR5341311_raw_variants_MycoVarP_INDEL_txt:NC_000962.3	26747	GC	G	frameshift_variant	HIGH	Rv0021c	134delG	Gly45fs
SRR5341311_raw_variants_MycoVarP_INDEL_txt:NC_000962.3	150894	C	CGG	frameshift_variant	HIGH	PE_PGRS2	1363_1364insGG	Ala455fs
SRR5341311_raw_variants_MycoVarP_INDEL_txt:NC_000962.3	150898	C	CGG	frameshift_variant	HIGH	PE_PGRS2	1366_1367insGG	Pro456fs
SRR5341311_raw_variants_MycoVarP_INDEL_txt:NC_000962.3	150899	C	CGGTCAGGGCGGTCAGGCGTTCGGCGCTAACAATATCGG	frameshift_variant	HIGH	PE_PGRS2	1367_1368insGGTCAGGGCGGTCAGGCGTTCGGCGCTAACAATATCGG	Gly457fs
SRR5341311_raw_variants_MycoVarP_INDEL_txt:NC_000962.3	211282	G	GCCCAGATAGAGCGCGGCCAGCGCCGAC	disruptive_inframe_insertion	MODERATE	Rv0180c	968_969insGTCGGCGCTGGCCGCGCTCTATCTGGG	Ile323delinsMetSerAlaLeuAlaAlaLeuTyrLeuGly
SRR5341311_raw_variants_MycoVarP_INDEL_txt:NC_000962.3	335810	CCCGCCGGCGCCGCCGTTG	C	disruptive_inframe_deletion	MODERATE	Rv0278c	483_500delCAACGGCGGCGCCGGCGG	Asn162_Gly167del
SRR5341311_raw_variants_MycoVarP_INDEL_txt:NC_000962.3	336680	G	GCCGCC	frameshift_variant	HIGH	PE_PGRS4	2393_2394insGGCGG	Asn799fs
SRR5341311_raw_variants_MycoVarP_INDEL_txt:NC_000962.3	976897	TG	T	frameshift_variant	HIGH	PPE13	1306delC	Gln436fs
SRR5341311_raw_variants_MycoVarP_INDEL_txt:NC_000962.3	1212335	TCGGCGGTGCCGGCGGTGTCGGCGGTGC	T	disruptive_inframe_deletion	MODERATE	PE_PGRS21	792_818delTGTCGGCGGTGCCGGCGGTGCCGGCGG	Val265_Gly273del
SRR5341311_raw_variants_MycoVarP_INDEL_txt:NC_000962.3	1634540	C	CT	frameshift_variant	HIGH	PE_PGRS27	87_88insA	Ala30fs
SRR5341311_raw_variants_MycoVarP_INDEL_txt:NC_000962.3	2007529	G	GCAAACGCTCGCCCAGTGCGAAGCGGCCGTGCGAATCGACACTAACCAGCCCCACCTCGAC	conservative_inframe_insertion	MODERATE	Rv1773c	178_237dupGTCGAGGTGGGGCTGGTTAGTGTCGATTCGCACGGCCGCTTCGCACTGGGCGAGCGTTTG	Leu79_Leu80insValGluValGlyLeuValSerValAspSerHisGlyArgPheAlaLeuGlyGluArgLeu
SRR5341311_raw_variants_MycoVarP_INDEL_txt:NC_000962.3	2165868	G	GCCCC	frameshift_variant	HIGH	PPE34	1443_1444insGGGG	Pro482fs
SRR5341311_raw_variants_MycoVarP_INDEL_txt:NC_000962.3	2165874	CGAGT	C	frameshift_variant	HIGH	PPE34	1434_1437delACTC	Val480fs
SRR5341311_raw_variants_MycoVarP_INDEL_txt:NC_000962.3	2166311	G	GTGAAC	frameshift_variant	HIGH	PPE34	1000_1001insGTTCA	Ala334fs
SRR5341311_raw_variants_MycoVarP_INDEL_txt:NC_000962.3	2166313	G	GCCCCGGCATGTCCGGAGACTCCAGTTC	disruptive_inframe_insertion	MODERATE	PPE34	998_999insGAACTGGAGTCTCCGGACATGCCGGGG	Asn333delinsLysAsnTrpSerLeuArgThrCysArgGly
SRR5341311_raw_variants_MycoVarP_INDEL_txt:NC_000962.3	2338194	AC	A	frameshift_variant	HIGH	Rv2081c	311delG	Gly104fs
SRR5341311_raw_variants_MycoVarP_INDEL_txt:NC_000962.3	2536625	C	CG	frameshift_variant	HIGH	Rv2264c	1725dupC	Gly576fs
SRR5341311_raw_variants_MycoVarP_INDEL_txt:NC_000962.3	2606037	CGCGATGGTGGCAGACGGTGCCACGCTCGAGCAGGCGGTGTCCCAGATCTGGCCGATCGA	C	frameshift_variant	HIGH	mez	931_989delGCGATGGTGGCAGACGGTGCCACGCTCGAGCAGGCGGTGTCCCAGATCTGGCCGATCGA	Ala311fs
SRR5341311_raw_variants_MycoVarP_INDEL_txt:NC_000962.3	2727404	TCGG	T	conservative_inframe_deletion	MODERATE	PPE41	514_516delCCG	Pro172del
SRR5341311_raw_variants_MycoVarP_INDEL_txt:NC_000962.3	2731374	G	GCCACACAGATGA	conservative_inframe_insertion	MODERATE	Rv2435c	1364_1375dupTCATCTGTGTGG	Val455_Val458dup
SRR5341311_raw_variants_MycoVarP_INDEL_txt:NC_000962.3	3941687	ACCGGCGGCAACGCCGGCG	A	disruptive_inframe_deletion	MODERATE	PE_PGRS55	2081_2098delACGCCGGCGCCGGCGGCA	Asn694_Gly699del
SRR5341311_raw_variants_MycoVarP_INDEL_txt:NC_000962.3	3946513	C	CGGCGGTGCG	disruptive_inframe_insertion	MODERATE	PE_PGRS57	723_731dupCGGTGCGGG	Gly244_Gly245insGlyAlaGly
SRR5341311_raw_variants_MycoVarP_INDEL_txt:NC_000962.3	3948541	AGGCGGCACC	A	disruptive_inframe_deletion	MODERATE	PE_PGRS57	2774_2782delCCGGCGGCA	Thr925_Gly927del
SRR5341311_raw_variants_MycoVarP_INDEL_txt:NC_000962.3	3948612	A	ACGGCGGCAC	disruptive_inframe_insertion	MODERATE	PE_PGRS57	2846_2854dupCCGGCGGCA	Thr949_Gly951dup
SRR5341311_raw_variants_MycoVarP_INDEL_txt:NC_000962.3	3949264	C	CCTAAACACCG	frameshift_variant	HIGH	PE_PGRS57	3471_3472insCTAAACACCG	Met1158fs
SRR5341311_raw_variants_MycoVarP_INDEL_txt:NC_000962.3	3998803	TCGGCAACACCGGCGACGCCAACACCGGCGG	T	conservative_inframe_deletion	MODERATE	PPE64	838_867delGACGCCAACACCGGCGGCGGCAACACCGGC	Asp280_Gly289del
SRR5341314_raw_variants_MycoVarP_INDEL_txt:NC_000962.3	79504	T	TCGGTGGACCCGGTGGACCCGGTGGACC	conservative_inframe_insertion	MODERATE	Rv0071	46_72dupCCGGTGGACCCGGTGGACCCGGTGGAC	Pro16_Asp24dup
SRR5341314_raw_variants_MycoVarP_INDEL_txt:NC_000962.3	293629	C	CT	upstream_gene_variant	MODIFIER	htdX	2976	,CT
SRR5341314_raw_variants_MycoVarP_INDEL_txt:NC_000962.3	335635	TGCCGCCAGCCCCGCCGGC	T	conservative_inframe_deletion	MODERATE	Rv0278c	658_675delGCCGGCGGGGCTGGCGGC	Ala220_Gly225del
SRR5341314_raw_variants_MycoVarP_INDEL_txt:NC_000962.3	335810	CCCGCCGGCGCCGCCGTTG	C	disruptive_inframe_deletion	MODERATE	Rv0278c	483_500delCAACGGCGGCGCCGGCGG	Asn162_Gly167del
SRR5341314_raw_variants_MycoVarP_INDEL_txt:NC_000962.3	336680	G	GCCGCC	frameshift_variant	HIGH	PE_PGRS4	2393_2394insGGCGG	Asn799fs
SRR5341314_raw_variants_MycoVarP_INDEL_txt:NC_000962.3	362892	CCGG	C	conservative_inframe_deletion	MODERATE	PE_PGRS5	1573_1575delGGC	Gly525del
SRR5341314_raw_variants_MycoVarP_INDEL_txt:NC_000962.3	675245	T	TCCGGCCCCA	disruptive_inframe_insertion	MODERATE	PE_PGRS7	663_671dupTGGGGCCGG	Gly224_Gly225insGlyAlaGly
SRR5341314_raw_variants_MycoVarP_INDEL_txt:NC_000962.3	925342	C	CG	frameshift_variant	HIGH	PE_PGRS12	398dupG	Ala135fs
SRR5341314_raw_variants_MycoVarP_INDEL_txt:NC_000962.3	933378	AC	A	frameshift_variant	HIGH	Rv0837c	653delG	Gly218fs
SRR5341314_raw_variants_MycoVarP_INDEL_txt:NC_000962.3	1189184	GCGC	G	disruptive_inframe_deletion	MODERATE	PE_PGRS19	1238_1240delGCG	Gly413del
SRR5341314_raw_variants_MycoVarP_INDEL_txt:NC_000962.3	1213388	T	TCGGCGGCGGCGGCGGGGTCGGCGGCCTCGGCGGCTTGGGCACCGCCATAAACAATGTCGACGCCGGTTCCGGTGCCGGCGGCGGTGGCGGTGGTGCCGGGGGCACCGGCGGCACCGCAGGGTTGCTGTACGGCGTCGGCGGCGC	disruptive_inframe_insertion	MODERATE	PE_PGRS21	1846_1847insTCGGCGGCCTCGGCGGCTTGGGCACCGCCATAAACAATGTCGACGCCGGTTCCGGTGCCGGCGGCGGTGGCGGTGGTGCCGGGGGCACCGGCGGCACCGCAGGGTTGCTGTACGGCGTCGGCGGCGCCGGCGGCGGCGGCGGGG	Gly615_Ala616insValGlyGlyLeuGlyGlyLeuGlyThrAlaIleAsnAsnValAspAlaGlySerGlyAlaGlyGlyGlyGlyGlyGlyAlaGlyGlyThrGlyGlyThrAlaGlyLeuLeuTyrGlyValGlyGlyAlaGlyGlyGlyGlyGly
SRR5341314_raw_variants_MycoVarP_INDEL_txt:NC_000962.3	1634540	C	CT	frameshift_variant	HIGH	PE_PGRS27	87_88insA	Ala30fs
SRR5341314_raw_variants_MycoVarP_INDEL_txt:NC_000962.3	1679149	T	TCC	frameshift_variant	HIGH	Rv1489A	210_211dupCC	Leu71fs
SRR5341314_raw_variants_MycoVarP_INDEL_txt:NC_000962.3	1700415	C	CGGG	disruptive_inframe_insertion	MODERATE	Rv1509	209_211dupGGG	Gly70dup
SRR5341314_raw_variants_MycoVarP_INDEL_txt:NC_000962.3	1722787	TG	T	frameshift_variant	HIGH	pks5	5622delC	Lys1875fs
SRR5341314_raw_variants_MycoVarP_INDEL_txt:NC_000962.3	1990245	CCGGCCTTG	C	frameshift_variant	HIGH	wag22	2325_2332delCAAGGCCG	Lys776fs
SRR5341314_raw_variants_MycoVarP_INDEL_txt:NC_000962.3	1992323	G	GC	frameshift_variant	HIGH	wag22	254dupG	Ala86fs
SRR5341314_raw_variants_MycoVarP_INDEL_txt:NC_000962.3	2338194	AC	A	frameshift_variant	HIGH	Rv2081c	311delG	Gly104fs
SRR5341314_raw_variants_MycoVarP_INDEL_txt:NC_000962.3	2613924	A	AG	frameshift_variant	HIGH	moeW	139_140insC	Ile47fs
SRR5341314_raw_variants_MycoVarP_INDEL_txt:NC_000962.3	2613926	T	TACGTCCAGGGGTGTGGTGTACGG	frameshift_variant	HIGH	moeW	137_138insCCGTACACCACACCCCTGGACGT	Ile47fs
SRR5341314_raw_variants_MycoVarP_INDEL_txt:NC_000962.3	2613928	C	CAGGT	frameshift_variant	HIGH	moeW	135_136insACCT	Ala46fs
SRR5341314_raw_variants_MycoVarP_INDEL_txt:NC_000962.3	2687134	G	GCGCCGGCGACGATGCAGAGCGCAGCGATGCTGAGGAGCGGCGCCATCGAAGCAC	disruptive_inframe_insertion	MODERATE	che1	38_91dupTGAGGAGCGGCGCCATCGAAGCACCGCCGGCGACGATGCAGAGCGCAGCGATGC	Leu13_Met30dup
SRR5341314_raw_variants_MycoVarP_INDEL_txt:NC_000962.3	3539139	CG	C	frameshift_variant	HIGH	aofH	642delG	Thr215fs
SRR5341314_raw_variants_MycoVarP_INDEL_txt:NC_000962.3	3739472	A	ACCGCCGTCC	disruptive_inframe_insertion	MODERATE	PE_PGRS50	3294_3302dupGGACGGCGG	Gly1101_Ala1102insAspGlyGly
SRR5341314_raw_variants_MycoVarP_INDEL_txt:NC_000962.3	3941487	C	CCGG	conservative_inframe_insertion	MODERATE	PE_PGRS55	1872_1873insGGC	Thr624_Thr625insGly
SRR5341314_raw_variants_MycoVarP_INDEL_txt:NC_000962.3	3993390	G	GAC	frameshift_variant	HIGH	fdxB	709_710dupAC	Gln238fs
SRR5341314_raw_variants_MycoVarP_INDEL_txt:NC_000962.3	4037187	G	GCCGCCGGGCGCGCCGGGGCCACCGTTT	disruptive_inframe_insertion	MODERATE	PE_PGRS59	863_864insAAACGGTGGCCCCGGCGCGCCCGGCGG	Gly288_Thr289insAsnGlyGlyProGlyAlaProGlyGly
SRR5341314_raw_variants_MycoVarP_INDEL_txt:NC_000962.3	4340984	T	TTCCCCGGGTTCCCCTCCCTACCCGGTTTCCCCGGGC	disruptive_inframe_insertion	MODERATE	espE	728_729insCTCCCTACCCGGTTTCCCCGGGCTCCCCGGGTTCCC	Pro243_Glu244insSerLeuProGlyPheProGlyLeuProGlyPhePro
SRR5341316_raw_variants_MycoVarP_INDEL_txt:NC_000962.3	79504	T	TCGGTGGACCCGGTGGACC	conservative_inframe_insertion	MODERATE	Rv0071	55_72dupCCGGTGGACCCGGTGGAC	Pro19_Asp24dup
SRR5341316_raw_variants_MycoVarP_INDEL_txt:NC_000962.3	137889	CT	C	frameshift_variant	HIGH	gmhA	575delT	Phe192fs
SRR5341316_raw_variants_MycoVarP_INDEL_txt:NC_000962.3	335685	C	CCGCCGCCGG	conservative_inframe_insertion	MODERATE	Rv0278c	617_625dupCCGGCGGCG	Ala206_Gly208dup
SRR5341316_raw_variants_MycoVarP_INDEL_txt:NC_000962.3	335837	GCCGCCGTTGCCGCC	G	frameshift_variant	HIGH	Rv0278c	460_473delGGCGGCAACGGCGG	Gly154fs
SRR5341316_raw_variants_MycoVarP_INDEL_txt:NC_000962.3	335854	CG	C	frameshift_variant	HIGH	Rv0278c	456delC	Ala153fs
SRR5341316_raw_variants_MycoVarP_INDEL_txt:NC_000962.3	336680	GGGGA	G	frameshift_variant	HIGH	PE_PGRS4	2390_2393delTCCC	Val797fs
SRR5341316_raw_variants_MycoVarP_INDEL_txt:NC_000962.3	338617	C	CGGG	conservative_inframe_insertion	MODERATE	PE_PGRS4	456_457insCCC	Gly152_Ala153insPro
SRR5341316_raw_variants_MycoVarP_INDEL_txt:NC_000962.3	482985	G	GTGAACCGCCCCGGTGAGTCCGGAGACTCTCTGATCTGAGACCTCAGC	frameshift_variant	HIGH	mmpL1	246_247insGCTGAGGTCTCAGATCAGAGAGTCTCCGGACTCACCGGGGCGGTTCA	Leu83fs
SRR5341316_raw_variants_MycoVarP_INDEL_txt:NC_000962.3	727885	CGGCGCGCCACCGAATA	C	frameshift_variant	HIGH	recC	406_421delTATTCGGTGGCGCGCC	Tyr136fs
SRR5341316_raw_variants_MycoVarP_INDEL_txt:NC_000962.3	946641	GA	G	frameshift_variant	HIGH	Rv0849	592delA	Thr198fs
SRR5341316_raw_variants_MycoVarP_INDEL_txt:NC_000962.3	1212137	ACGGCGGCGCCGGCGGTGCCGGCGGCCTCGGCGTAGCGCCCGGCGTGCC	A	conservative_inframe_deletion	MODERATE	PE_PGRS21	604_651delCTCGGCGTAGCGCCCGGCGTGCCCGGCGGCGCCGGCGGTGCCGGCGGC	Leu202_Gly217del
SRR5341316_raw_variants_MycoVarP_INDEL_txt:NC_000962.3	1854070	CACCGGTAGCATCTTCGCGA	C	frameshift_variant	HIGH	tsnR	466_484delACCGGTAGCATCTTCGCGA	Thr156fs
SRR5341316_raw_variants_MycoVarP_INDEL_txt:NC_000962.3	1889070	G	GAACCGCCCCGGTGAGTCCGGAGACTCTCTGAT	frameshift_variant&stop_gained	HIGH	pks9	1045_1046insAACCGCCCCGGTGAGTCCGGAGACTCTCTGAT	Ala349fs
SRR5341316_raw_variants_MycoVarP_INDEL_txt:NC_000962.3	2028690	AGGCCGCGGC	A	disruptive_inframe_deletion	MODERATE	PPE27	279_287delCGCGGCGGC	Ala94_Ala96del
SRR5341316_raw_variants_MycoVarP_INDEL_txt:NC_000962.3	2235722	TCAGCCCGG	T	frameshift_variant	HIGH	ctpG	1577_1584delCCGGGCTG	Ala526fs
SRR5341316_raw_variants_MycoVarP_INDEL_txt:NC_000962.3	2338194	A	AC	frameshift_variant	HIGH	Rv2081c	311dupG	Val105fs
SRR5341316_raw_variants_MycoVarP_INDEL_txt:NC_000962.3	2445718	C	CG	frameshift_variant	HIGH	Rv2183c	92dupC	Ala32fs
SRR5341316_raw_variants_MycoVarP_INDEL_txt:NC_000962.3	2867081	T	TC	frameshift_variant	HIGH	lppA	620dupC	Glu208fs
SRR5341316_raw_variants_MycoVarP_INDEL_txt:NC_000962.3	3065935	T	TGG	frameshift_variant	HIGH	Rv2752c	255_256dupCC	His86fs
SRR5341316_raw_variants_MycoVarP_INDEL_txt:NC_000962.3	3100148	T	TCGA	conservative_inframe_insertion	MODERATE	ltp1	19_21dupTCG	Ser7dup
SRR5341316_raw_variants_MycoVarP_INDEL_txt:NC_000962.3	3186588	ACGG	A	disruptive_inframe_deletion	MODERATE	dipZ	1754_1756delGCG	Gly585del
SRR5341316_raw_variants_MycoVarP_INDEL_txt:NC_000962.3	3295261	CCG	C	frameshift_variant	HIGH	pks1	1091_1092delCG	Pro364fs
SRR5341316_raw_variants_MycoVarP_INDEL_txt:NC_000962.3	3313056	CCGCCA	C	frameshift_variant	HIGH	Rv2960c	141_145delTGGCG	Gly48fs
SRR5341316_raw_variants_MycoVarP_INDEL_txt:NC_000962.3	3725013	CGCCG	C	frameshift_variant	HIGH	icd1	828_831delCGGC	Asp276fs
SRR5341316_raw_variants_MycoVarP_INDEL_txt:NC_000962.3	3740683	T	TGCCGCCGTTGCCGCCGGCACCGCCGGAGCCCTGGTTGATGGCCAAGGTCACGTCACCGGCGGCGCCGCCGCCGCCATTACCGGCGGC	conservative_inframe_insertion	MODERATE	PE_PGRS50	2091_2092insGCCGCCGGTAATGGCGGCGGCGGCGCCGCCGGTGACGTGACCTTGGCCATCAACCAGGGCTCCGGCGGTGCCGGCGGCAACGGCGGC	Gly697_Asn698insAlaAlaGlyAsnGlyGlyGlyGlyAlaAlaGlyAspValThrLeuAlaIleAsnGlnGlySerGlyGlyAlaGlyGlyAsnGlyGly
SRR5341316_raw_variants_MycoVarP_INDEL_txt:NC_000962.3	3816236	C	CTGAACCGCCCCGGTGAGTCCGGAGACTCTCTGAT	frameshift_variant&stop_gained	HIGH	Rv3399	108_109insTGAACCGCCCCGGTGAGTCCGGAGACTCTCTGAT	Leu37fs
SRR5341316_raw_variants_MycoVarP_INDEL_txt:NC_000962.3	3824275	CT	C	frameshift_variant	HIGH	Rv3404c	309delA	Val104fs
SRR5341316_raw_variants_MycoVarP_INDEL_txt:NC_000962.3	3905039	ACCG	A	disruptive_inframe_deletion	MODERATE	Rv3485c	525_527delCGG	Gly176del
SRR5341316_raw_variants_MycoVarP_INDEL_txt:NC_000962.3	3948612	A	ACGGCGGCAC	disruptive_inframe_insertion	MODERATE	PE_PGRS57	2846_2854dupCCGGCGGCA	Thr949_Gly951dup
SRR5341317_raw_variants_MycoVarP_INDEL_txt:NC_000962.3	150894	C	CGG	frameshift_variant	HIGH	PE_PGRS2	1363_1364insGG	Ala455fs
SRR5341317_raw_variants_MycoVarP_INDEL_txt:NC_000962.3	150898	C	CGG	frameshift_variant	HIGH	PE_PGRS2	1366_1367insGG	Pro456fs
SRR5341317_raw_variants_MycoVarP_INDEL_txt:NC_000962.3	150899	C	CGGTCAGGGCGGTCAGGCGTTCGGCGCTAACAATATCGG	frameshift_variant	HIGH	PE_PGRS2	1367_1368insGGTCAGGGCGGTCAGGCGTTCGGCGCTAACAATATCGG	Gly457fs
SRR5341317_raw_variants_MycoVarP_INDEL_txt:NC_000962.3	335810	CCCGCCGGCGCCGCCGTTG	C	disruptive_inframe_deletion	MODERATE	Rv0278c	483_500delCAACGGCGGCGCCGGCGG	Asn162_Gly167del
SRR5341317_raw_variants_MycoVarP_INDEL_txt:NC_000962.3	336680	G	GCCGCC	frameshift_variant	HIGH	PE_PGRS4	2393_2394insGGCGG	Asn799fs
SRR5341317_raw_variants_MycoVarP_INDEL_txt:NC_000962.3	1069964	CG	C	frameshift_variant	HIGH	Rv0958	85delG	Glu29fs
SRR5341317_raw_variants_MycoVarP_INDEL_txt:NC_000962.3	1082942	CGG	C	frameshift_variant	HIGH	fadE12	807_808delCC	Arg270fs
SRR5341317_raw_variants_MycoVarP_INDEL_txt:NC_000962.3	1212144	CGCCGGCGGTGCCGGCGGCCTCGGCGTAGCGCCCGGCGTGCCCGGCGGCGCCGGCGGT	C	disruptive_inframe_deletion	MODERATE	PE_PGRS21	594_650delTGCCGGCGGCCTCGGCGTAGCGCCCGGCGTGCCCGGCGGCGCCGGCGGTGCCGGCGG	Ala199_Gly217del
SRR5341317_raw_variants_MycoVarP_INDEL_txt:NC_000962.3	1212335	TCGGCGGTGCCGGCGGTGTCGGCGGTGC	T	disruptive_inframe_deletion	MODERATE	PE_PGRS21	792_818delTGTCGGCGGTGCCGGCGGTGCCGGCGG	Val265_Gly273del
SRR5341317_raw_variants_MycoVarP_INDEL_txt:NC_000962.3	1212641	G	GGCTGTTC	frameshift_variant	HIGH	PE_PGRS21	1083_1084insCTGTTCG	Ala362fs
SRR5341317_raw_variants_MycoVarP_INDEL_txt:NC_000962.3	1216720	C	CG	frameshift_variant	HIGH	PE_PGRS22	256dupG	Ala86fs
SRR5341317_raw_variants_MycoVarP_INDEL_txt:NC_000962.3	1286838	CTG	C	frameshift_variant	HIGH	mutT2	245_246delTG	Leu82fs
SRR5341317_raw_variants_MycoVarP_INDEL_txt:NC_000962.3	1943458	GT	G	frameshift_variant	HIGH	fadB3	801delT	Thr268fs
SRR5341317_raw_variants_MycoVarP_INDEL_txt:NC_000962.3	1967629	GGGAATCATT	G	frameshift_variant&start_lost	HIGH	Rv1739c	-1_8delAATGATTCC	Met1fs
SRR5341317_raw_variants_MycoVarP_INDEL_txt:NC_000962.3	1989055	TCAGAGAGGACTTCATCGATGCGCTGCGTTC	T	disruptive_inframe_deletion	MODERATE	cut1	17_46delGAGAGGACTTCATCGATGCGCTGCGTTCCA	Arg6_Ser15del
SRR5341317_raw_variants_MycoVarP_INDEL_txt:NC_000962.3	1991991	GC	G	frameshift_variant	HIGH	wag22	586delG	Ala196fs
SRR5341317_raw_variants_MycoVarP_INDEL_txt:NC_000962.3	1992323	G	GC	frameshift_variant	HIGH	wag22	254dupG	Ala86fs
SRR5341317_raw_variants_MycoVarP_INDEL_txt:NC_000962.3	2061780	A	AG	frameshift_variant	HIGH	PE_PGRS33	894_895insC	Phe299fs
SRR5341317_raw_variants_MycoVarP_INDEL_txt:NC_000962.3	2338194	AC	A	frameshift_variant	HIGH	Rv2081c	311delG	Gly104fs
SRR5341317_raw_variants_MycoVarP_INDEL_txt:NC_000962.3	2536625	C	CG	frameshift_variant	HIGH	Rv2264c	1725dupC	Gly576fs
SRR5341317_raw_variants_MycoVarP_INDEL_txt:NC_000962.3	3593823	CGGTTGGCTGCGCTGG	C	disruptive_inframe_deletion	MODERATE	Rv3217c	398_412delCCAGCGCAGCCAACC	Ala133_Arg138delinsGly
SRR5341317_raw_variants_MycoVarP_INDEL_txt:NC_000962.3	3684230	AT	A	frameshift_variant	HIGH	atsB	1733delA	His578fs
SRR5341317_raw_variants_MycoVarP_INDEL_txt:NC_000962.3	3709585	G	GTGAACCGCCC	frameshift_variant	HIGH	moaX	129_130insGGGCGGTTCA	Pro44fs
SRR5341317_raw_variants_MycoVarP_INDEL_txt:NC_000962.3	3709594	C	CCG	frameshift_variant	HIGH	moaX	120_121insCG	Asp41fs
SRR5341317_raw_variants_MycoVarP_INDEL_txt:NC_000962.3	3709596	A	AGACTCTC	frameshift_variant	HIGH	moaX	118_119insGAGAGTC	Ile40fs
SRR5341317_raw_variants_MycoVarP_INDEL_txt:NC_000962.3	3765890	TGTTGCCG	T	frameshift_variant	HIGH	PPE56	1206_1212delCGGCAAC	Gly403fs
SRR5341317_raw_variants_MycoVarP_INDEL_txt:NC_000962.3	3931724	C	CGGCGGTGCG	disruptive_inframe_insertion	MODERATE	PE_PGRS54	723_731dupCGGTGCGGG	Gly244_Gly245insGlyAlaGly
SRR5341317_raw_variants_MycoVarP_INDEL_txt:NC_000962.3	3947204	GC	G	frameshift_variant	HIGH	PE_PGRS57	1413delC	Ala472fs
SRR5341317_raw_variants_MycoVarP_INDEL_txt:NC_000962.3	3947210	G	GGT	frameshift_variant	HIGH	PE_PGRS57	1418_1419insTG	Ala474fs
SRR5341317_raw_variants_MycoVarP_INDEL_txt:NC_000962.3	4407981	CA	C	frameshift_variant	HIGH	gid	221delT	Leu74fs
SRR5341318_raw_variants_MycoVarP_INDEL_txt:NC_000962.3	150894	C	CGG	frameshift_variant	HIGH	PE_PGRS2	1363_1364insGG	Ala455fs
SRR5341318_raw_variants_MycoVarP_INDEL_txt:NC_000962.3	150898	C	CGG	frameshift_variant	HIGH	PE_PGRS2	1366_1367insGG	Pro456fs
SRR5341318_raw_variants_MycoVarP_INDEL_txt:NC_000962.3	150899	C	CGGTCAGGGCGGTCAGGCGTTCGGCGCTAACAATATCGG	frameshift_variant	HIGH	PE_PGRS2	1367_1368insGGTCAGGGCGGTCAGGCGTTCGGCGCTAACAATATCGG	Gly457fs
SRR5341318_raw_variants_MycoVarP_INDEL_txt:NC_000962.3	211539	T	TG	frameshift_variant	HIGH	Rv0180c	711dupC	Thr238fs
SRR5341318_raw_variants_MycoVarP_INDEL_txt:NC_000962.3	335810	CCCGCCGGCGCCGCCGTTG	C	disruptive_inframe_deletion	MODERATE	Rv0278c	483_500delCAACGGCGGCGCCGGCGG	Asn162_Gly167del
SRR5341318_raw_variants_MycoVarP_INDEL_txt:NC_000962.3	336680	G	GCCGCC	frameshift_variant	HIGH	PE_PGRS4	2393_2394insGGCGG	Asn799fs
SRR5341318_raw_variants_MycoVarP_INDEL_txt:NC_000962.3	475212	C	CCTGAA	frameshift_variant	HIGH	Rv0395	274_275insTGAAC	Pro92fs
SRR5341318_raw_variants_MycoVarP_INDEL_txt:NC_000962.3	678718	TG	T	frameshift_variant	HIGH	lpqN	357delC	Thr120fs
SRR5341318_raw_variants_MycoVarP_INDEL_txt:NC_000962.3	1212144	CGCCGGCGGTGCCGGCGGCCTCGGCGTAGCGCCCGGCGTGCCCGGCGGCGCCGGCGGT	C	disruptive_inframe_deletion	MODERATE	PE_PGRS21	594_650delTGCCGGCGGCCTCGGCGTAGCGCCCGGCGTGCCCGGCGGCGCCGGCGGTGCCGGCGG	Ala199_Gly217del
SRR5341318_raw_variants_MycoVarP_INDEL_txt:NC_000962.3	1212335	TCGGCGGTGCCGGCGGTGTCGGCGGTGC	T	disruptive_inframe_deletion	MODERATE	PE_PGRS21	792_818delTGTCGGCGGTGCCGGCGGTGCCGGCGG	Val265_Gly273del
SRR5341318_raw_variants_MycoVarP_INDEL_txt:NC_000962.3	1217833	CGGCGGTGACGGCGGGGCCGGCGGCGCCGCCGTCAAG	C	disruptive_inframe_deletion	MODERATE	PE_PGRS22	1385_1420delGCGGCGCCGCCGTCAAGGGCGGTGACGGCGGGGCCG	Gly462_Ala473del
SRR5341318_raw_variants_MycoVarP_INDEL_txt:NC_000962.3	1286838	CTG	C	frameshift_variant	HIGH	mutT2	245_246delTG	Leu82fs
SRR5341318_raw_variants_MycoVarP_INDEL_txt:NC_000962.3	1634537	CCGCATTG	C	frameshift_variant	HIGH	PE_PGRS27	84_90delCAATGCG	Asn29fs
SRR5341318_raw_variants_MycoVarP_INDEL_txt:NC_000962.3	1943458	GT	G	frameshift_variant	HIGH	fadB3	801delT	Thr268fs
SRR5341318_raw_variants_MycoVarP_INDEL_txt:NC_000962.3	1989055	TCAGAGAGGACTTCATCGATGCGCTGCGTTC	T	disruptive_inframe_deletion	MODERATE	cut1	17_46delGAGAGGACTTCATCGATGCGCTGCGTTCCA	Arg6_Ser15del
SRR5341318_raw_variants_MycoVarP_INDEL_txt:NC_000962.3	1991991	GC	G	frameshift_variant	HIGH	wag22	586delG	Ala196fs
SRR5341318_raw_variants_MycoVarP_INDEL_txt:NC_000962.3	1992323	G	GC	frameshift_variant	HIGH	wag22	254dupG	Ala86fs
SRR5341318_raw_variants_MycoVarP_INDEL_txt:NC_000962.3	2268725	A	AG	frameshift_variant	HIGH	Rv2024c	1515_1516insC	Cys506fs
SRR5341318_raw_variants_MycoVarP_INDEL_txt:NC_000962.3	2268726	C	CGTCCGGGCGTGCAGCACAGTCGAATCGAGTGCGTAGACCTGCATGCTATA	frameshift_variant	HIGH	Rv2024c	1514_1515insTATAGCATGCAGGTCTACGCACTCGATTCGACTGTGCTGCACGCCCGGAC	Cys506fs
SRR5341318_raw_variants_MycoVarP_INDEL_txt:NC_000962.3	2338194	AC	A	frameshift_variant	HIGH	Rv2081c	311delG	Gly104fs
SRR5341318_raw_variants_MycoVarP_INDEL_txt:NC_000962.3	2536625	C	CG	frameshift_variant	HIGH	Rv2264c	1725dupC	Gly576fs
SRR5341318_raw_variants_MycoVarP_INDEL_txt:NC_000962.3	3056850	GC	G	frameshift_variant	HIGH	Rv2743c	382delG	Ala128fs
SRR5341318_raw_variants_MycoVarP_INDEL_txt:NC_000962.3	3296427	CG	C	frameshift_variant	HIGH	pks15	1413delC	Val472fs
SRR5341318_raw_variants_MycoVarP_INDEL_txt:NC_000962.3	3593823	CGGTTGGCTGCGCTGG	C	disruptive_inframe_deletion	MODERATE	Rv3217c	398_412delCCAGCGCAGCCAACC	Ala133_Arg138delinsGly
SRR5341318_raw_variants_MycoVarP_INDEL_txt:NC_000962.3	3684230	AT	A	frameshift_variant	HIGH	atsB	1733delA	His578fs
SRR5341318_raw_variants_MycoVarP_INDEL_txt:NC_000962.3	3730077	A	ACCGCCCCGGCATGTCCGGAGACTCCAGTTCT	frameshift_variant	HIGH	PPE54	6858_6859insAGAACTGGAGTCTCCGGACATGCCGGGGCGG	Phe2287fs
SRR5341318_raw_variants_MycoVarP_INDEL_txt:NC_000962.3	3738622	AGTTGCCGCCGTTGCCGCCGTTGCCGCCGTCGCCGCCGGTGGCACCGCCGCCGTGGCCGCCGTTGCCGGCGCTGCCGCCGGCACCGCCCTGGCCGCCGGCGCCCGCGGAGCC	A	conservative_inframe_deletion	MODERATE	PE_PGRS50	4042_4152del	Gly1348_Asn1384del
SRR5341318_raw_variants_MycoVarP_INDEL_txt:NC_000962.3	3864167	TCCA	T	disruptive_inframe_deletion	MODERATE	Rv3446c	362_364delTGG	Val121del
SRR5341318_raw_variants_MycoVarP_INDEL_txt:NC_000962.3	3948612	A	ACGGCGGCAC	disruptive_inframe_insertion	MODERATE	PE_PGRS57	2846_2854dupCCGGCGGCA	Thr949_Gly951dup
SRR5341318_raw_variants_MycoVarP_INDEL_txt:NC_000962.3	3949656	ACGGCGGCACCGGCGGCACCGGGGGCGTGGGCGGCACCGGGGGCGACGGCGGCAACGCAGGCACCGGCGCCGGCGACCCCGGCAAAGGCGGCAC	A	disruptive_inframe_deletion	MODERATE	PE_PGRS57	3885_3977delGGGCGTGGGCGGCACCGGGGGCGACGGCGGCAACGCAGGCACCGGCGCCGGCGACCCCGGCAAAGGCGGCACCGGCGGCACCGGCGGCACCGG	Gly1296_Gly1326del
SRR5341320_raw_variants_MycoVarP_INDEL_txt:NC_000962.3	26747	GC	G	frameshift_variant	HIGH	Rv0021c	134delG	Gly45fs
SRR5341320_raw_variants_MycoVarP_INDEL_txt:NC_000962.3	150894	C	CGG	frameshift_variant	HIGH	PE_PGRS2	1363_1364insGG	Ala455fs
SRR5341320_raw_variants_MycoVarP_INDEL_txt:NC_000962.3	150898	C	CGG	frameshift_variant	HIGH	PE_PGRS2	1366_1367insGG	Pro456fs
SRR5341320_raw_variants_MycoVarP_INDEL_txt:NC_000962.3	150899	C	CGGTCAGGGCGGTCAGGCGTTCGGCGCTAACAATATCGG	frameshift_variant	HIGH	PE_PGRS2	1367_1368insGGTCAGGGCGGTCAGGCGTTCGGCGCTAACAATATCGG	Gly457fs
SRR5341320_raw_variants_MycoVarP_INDEL_txt:NC_000962.3	335810	CCCGCCGGCGCCGCCGTTG	C	disruptive_inframe_deletion	MODERATE	Rv0278c	483_500delCAACGGCGGCGCCGGCGG	Asn162_Gly167del
SRR5341320_raw_variants_MycoVarP_INDEL_txt:NC_000962.3	336680	G	GCCGCC	frameshift_variant	HIGH	PE_PGRS4	2393_2394insGGCGG	Asn799fs
SRR5341320_raw_variants_MycoVarP_INDEL_txt:NC_000962.3	338218	TGCCGCCGGC	T	conservative_inframe_deletion	MODERATE	PE_PGRS4	847_855delGCCGGCGGC	Ala283_Gly285del
SRR5341320_raw_variants_MycoVarP_INDEL_txt:NC_000962.3	475212	C	CCTGAA	frameshift_variant	HIGH	Rv0395	274_275insTGAAC	Pro92fs
SRR5341320_raw_variants_MycoVarP_INDEL_txt:NC_000962.3	475215	G	GCCCCGGTGAGTCCGGAGACTCTC	frameshift_variant&stop_gained	HIGH	Rv0395	276_277insCCCCGGTGAGTCCGGAGACTCTC	Ser93fs
SRR5341320_raw_variants_MycoVarP_INDEL_txt:NC_000962.3	976897	TG	T	frameshift_variant	HIGH	PPE13	1306delC	Gln436fs
SRR5341320_raw_variants_MycoVarP_INDEL_txt:NC_000962.3	1170155	A	AC	frameshift_variant	HIGH	Rv1047	736dupC	Leu246fs
SRR5341320_raw_variants_MycoVarP_INDEL_txt:NC_000962.3	1212335	TCGGCGGTGCCGGCGGTGTCGGCGGTGC	T	disruptive_inframe_deletion	MODERATE	PE_PGRS21	792_818delTGTCGGCGGTGCCGGCGGTGCCGGCGG	Val265_Gly273del
SRR5341320_raw_variants_MycoVarP_INDEL_txt:NC_000962.3	1607225	CT	C	frameshift_variant	HIGH	PE16	842delT	Phe281fs
SRR5341320_raw_variants_MycoVarP_INDEL_txt:NC_000962.3	1633919	CCCCGCCGGG	C	conservative_inframe_deletion	MODERATE	PE_PGRS27	700_708delCCCGGCGGG	Pro234_Gly236del
SRR5341320_raw_variants_MycoVarP_INDEL_txt:NC_000962.3	1702444	TTGC	T	conservative_inframe_deletion	MODERATE	Rv1510	1153_1155delCTG	Leu385del
SRR5341320_raw_variants_MycoVarP_INDEL_txt:NC_000962.3	1992323	G	GC	frameshift_variant	HIGH	wag22	254dupG	Ala86fs
SRR5341320_raw_variants_MycoVarP_INDEL_txt:NC_000962.3	2164767	T	TA	frameshift_variant	HIGH	PPE34	2544_2545insT	Asn849fs
SRR5341320_raw_variants_MycoVarP_INDEL_txt:NC_000962.3	2170342	GGGCCTGGGTGGCCGCCTGCTC	G	conservative_inframe_deletion	MODERATE	PPE35	250_270delGAGCAGGCGGCCACCCAGGCC	Glu84_Ala90del
SRR5341320_raw_variants_MycoVarP_INDEL_txt:NC_000962.3	2306188	A	AGAATCCGGTG	frameshift_variant	HIGH	pks12	798_799insCACCGGATTC	Ser267fs
SRR5341320_raw_variants_MycoVarP_INDEL_txt:NC_000962.3	2328049	C	CA	frameshift_variant	HIGH	cobK	176dupT	Arg60fs
SRR5341320_raw_variants_MycoVarP_INDEL_txt:NC_000962.3	2338194	AC	A	frameshift_variant	HIGH	Rv2081c	311delG	Gly104fs
SRR5341320_raw_variants_MycoVarP_INDEL_txt:NC_000962.3	2536625	C	CG	frameshift_variant	HIGH	Rv2264c	1725dupC	Gly576fs
SRR5341320_raw_variants_MycoVarP_INDEL_txt:NC_000962.3	3097594	CA	C	frameshift_variant	HIGH	sirR	637delA	Thr213fs
SRR5341320_raw_variants_MycoVarP_INDEL_txt:NC_000962.3	3528971	T	TCGC	conservative_inframe_insertion	MODERATE	PPE53	190_192dupGCG	Ala64dup
SRR5341320_raw_variants_MycoVarP_INDEL_txt:NC_000962.3	3622567	TC	T	frameshift_variant	HIGH	Rv3243c	524delG	Gly175fs
SRR5341320_raw_variants_MycoVarP_INDEL_txt:NC_000962.3	3847275	T	TGA	frameshift_variant	HIGH	PPE59	111_112insGA	Asn38fs
SRR5341320_raw_variants_MycoVarP_INDEL_txt:NC_000962.3	3847278	CAT	C	frameshift_variant	HIGH	PPE59	115_116delAT	Met39fs
SRR5341320_raw_variants_MycoVarP_INDEL_txt:NC_000962.3	3934664	CGGCGGCCAA	C	disruptive_inframe_deletion	MODERATE	PE_PGRS54	3675_3683delCCAAGGCGG	Gln1226_Gly1228del
SRR5341320_raw_variants_MycoVarP_INDEL_txt:NC_000962.3	3946796	A	ATGGGGGGTG	disruptive_inframe_insertion	MODERATE	PE_PGRS57	1003_1004insTGGGGGGTG	Thr335delinsMetGlyGlyAla
SRR5341320_raw_variants_MycoVarP_INDEL_txt:NC_000962.3	3948541	AGGCGGCACC	A	disruptive_inframe_deletion	MODERATE	PE_PGRS57	2774_2782delCCGGCGGCA	Thr925_Gly927del
SRR5341320_raw_variants_MycoVarP_INDEL_txt:NC_000962.3	4408100	GC	G	frameshift_variant	HIGH	gid	102delG	Leu35fs
SRR5341322_raw_variants_MycoVarP_INDEL_txt:NC_000962.3	26747	GC	G	frameshift_variant	HIGH	Rv0021c	134delG	Gly45fs
SRR5341322_raw_variants_MycoVarP_INDEL_txt:NC_000962.3	79504	T	TCGGTGGACCCGGTGGACC	conservative_inframe_insertion	MODERATE	Rv0071	55_72dupCCGGTGGACCCGGTGGAC	Pro19_Asp24dup
SRR5341322_raw_variants_MycoVarP_INDEL_txt:NC_000962.3	335810	CCCGCCGGCGCCGCCGTTG	C	disruptive_inframe_deletion	MODERATE	Rv0278c	483_500delCAACGGCGGCGCCGGCGG	Asn162_Gly167del
SRR5341322_raw_variants_MycoVarP_INDEL_txt:NC_000962.3	336680	G	GCCGCC	frameshift_variant	HIGH	PE_PGRS4	2393_2394insGGCGG	Asn799fs
SRR5341322_raw_variants_MycoVarP_INDEL_txt:NC_000962.3	447424	GC	G	frameshift_variant	HIGH	Rv0370c	619delG	Ala207fs
SRR5341322_raw_variants_MycoVarP_INDEL_txt:NC_000962.3	669041	C	CTCATCTTTGGGTG	frameshift_variant&stop_gained	HIGH	Rv0575c	692_704dupCACCCAAAGATGA	Glu235fs
SRR5341322_raw_variants_MycoVarP_INDEL_txt:NC_000962.3	773079	GC	G	frameshift_variant	HIGH	fadE8	1599delC	Ile534fs
SRR5341322_raw_variants_MycoVarP_INDEL_txt:NC_000962.3	976897	TG	T	frameshift_variant	HIGH	PPE13	1306delC	Gln436fs
SRR5341322_raw_variants_MycoVarP_INDEL_txt:NC_000962.3	1212335	TCGGCGGTGCCGGCGGTGTCGGCGGTGC	T	disruptive_inframe_deletion	MODERATE	PE_PGRS21	792_818delTGTCGGCGGTGCCGGCGGTGCCGGCGG	Val265_Gly273del
SRR5341322_raw_variants_MycoVarP_INDEL_txt:NC_000962.3	1212641	G	GGCTGTTC	frameshift_variant	HIGH	PE_PGRS21	1083_1084insCTGTTCG	Ala362fs
SRR5341322_raw_variants_MycoVarP_INDEL_txt:NC_000962.3	1223826	TCCGC	T	frameshift_variant	HIGH	phoH2	835_838delCCGC	Pro279fs
SRR5341322_raw_variants_MycoVarP_INDEL_txt:NC_000962.3	1631477	GGCCGCCGGGGCCGCCGTTTCCGCCGCTGGCAGCGCCGTGGCCGCCGTGACCGCCGTTGCCGCCGTCGTGCAGGATGCTGCCGGCCGGCCCCGCCTTGCCTGCGGTGGAGCCGGT	G	conservative_inframe_deletion	MODERATE	PE_PGRS27	3037_3150del	Thr1013_Gly1050del
SRR5341322_raw_variants_MycoVarP_INDEL_txt:NC_000962.3	2338194	AC	A	frameshift_variant	HIGH	Rv2081c	311delG	Gly104fs
SRR5341322_raw_variants_MycoVarP_INDEL_txt:NC_000962.3	2536625	C	CG	frameshift_variant	HIGH	Rv2264c	1725dupC	Gly576fs
SRR5341322_raw_variants_MycoVarP_INDEL_txt:NC_000962.3	2569819	CG	C	frameshift_variant	HIGH	Rv2298	739delG	Val247fs
SRR5341322_raw_variants_MycoVarP_INDEL_txt:NC_000962.3	3941687	ACCGGCGGCAACGCCGGCG	A	disruptive_inframe_deletion	MODERATE	PE_PGRS55	2081_2098delACGCCGGCGCCGGCGGCA	Asn694_Gly699del
SRR5341324_raw_variants_MycoVarP_INDEL_txt:NC_000962.3	26747	GC	G	frameshift_variant	HIGH	Rv0021c	134delG	Gly45fs
SRR5341324_raw_variants_MycoVarP_INDEL_txt:NC_000962.3	79504	T	TCGGTGGACCCGGTGGACCCGGTGGACC	conservative_inframe_insertion	MODERATE	Rv0071	46_72dupCCGGTGGACCCGGTGGACCCGGTGGAC	Pro16_Asp24dup
SRR5341324_raw_variants_MycoVarP_INDEL_txt:NC_000962.3	335810	CCCGCCGGCGCCGCCGTTG	C	disruptive_inframe_deletion	MODERATE	Rv0278c	483_500delCAACGGCGGCGCCGGCGG	Asn162_Gly167del
SRR5341324_raw_variants_MycoVarP_INDEL_txt:NC_000962.3	336680	G	GCCGCC	frameshift_variant	HIGH	PE_PGRS4	2393_2394insGGCGG	Asn799fs
SRR5341324_raw_variants_MycoVarP_INDEL_txt:NC_000962.3	475212	C	CCTGAA	frameshift_variant	HIGH	Rv0395	274_275insTGAAC	Pro92fs
SRR5341324_raw_variants_MycoVarP_INDEL_txt:NC_000962.3	475215	G	GCCCCGGTGAGTCCGGAGACTCTCTGATCTGAGACC	frameshift_variant&stop_gained	HIGH	Rv0395	276_277insCCCCGGTGAGTCCGGAGACTCTCTGATCTGAGACC	Ser93fs
SRR5341324_raw_variants_MycoVarP_INDEL_txt:NC_000962.3	566820	G	GCT	frameshift_variant	HIGH	Rv0477	47_48dupTC	Gly17fs
SRR5341324_raw_variants_MycoVarP_INDEL_txt:NC_000962.3	976897	T	TG	frameshift_variant	HIGH	PPE13	1306dupC	Gln436fs
SRR5341324_raw_variants_MycoVarP_INDEL_txt:NC_000962.3	1170440	GAA	G	frameshift_variant	HIGH	Rv1047	1019_1020delAA	Glu340fs
SRR5341324_raw_variants_MycoVarP_INDEL_txt:NC_000962.3	1403068	CG	C	frameshift_variant	HIGH	Rv1255c	318delC	Ala107fs
SRR5341324_raw_variants_MycoVarP_INDEL_txt:NC_000962.3	1890630	TTG	T	frameshift_variant	HIGH	pks9	2606_2607delTG	Leu869fs
SRR5341324_raw_variants_MycoVarP_INDEL_txt:NC_000962.3	1990111	T	TCAACGCCAGCGCGAAC	frameshift_variant	HIGH	wag22	2466_2467insGTTCGCGCTGGCGTTG	Ser823fs
SRR5341324_raw_variants_MycoVarP_INDEL_txt:NC_000962.3	1992323	G	GC	frameshift_variant	HIGH	wag22	254dupG	Ala86fs
SRR5341324_raw_variants_MycoVarP_INDEL_txt:NC_000962.3	2217474	TCGCGGC	T	disruptive_inframe_deletion	MODERATE	Rv1973	318_323delCGCGGC	Ala107_Ala108del
SRR5341324_raw_variants_MycoVarP_INDEL_txt:NC_000962.3	2241974	T	TACCCGG	disruptive_inframe_insertion	MODERATE	ctpF	1818_1823dupCCCGGA	Pro607_Glu608insAspPro
SRR5341324_raw_variants_MycoVarP_INDEL_txt:NC_000962.3	2338194	AC	A	frameshift_variant	HIGH	Rv2081c	311delG	Gly104fs
SRR5341324_raw_variants_MycoVarP_INDEL_txt:NC_000962.3	2536625	C	CG	frameshift_variant	HIGH	Rv2264c	1725dupC	Gly576fs
SRR5341324_raw_variants_MycoVarP_INDEL_txt:NC_000962.3	2693491	GGGCGGCGCC	G	conservative_inframe_deletion	MODERATE	PE_PGRS41	709_717delGCCGGCGGC	Ala237_Gly239del
SRR5341324_raw_variants_MycoVarP_INDEL_txt:NC_000962.3	3048415	T	TGAACCGCCCCGGCATGTCCGGAGACTCCAGTTCTTGGAAAGG	disruptive_inframe_insertion	MODERATE	Rv2735c	137_138insCCTTTCCAAGAACTGGAGTCTCCGGACATGCCGGGGCGGTTC	Ile46_Asp47insLeuSerLysAsnTrpSerLeuArgThrCysArgGlyGlySer
SRR5341325_raw_variants_MycoVarP_INDEL_txt:NC_000962.3	26747	GC	G	frameshift_variant	HIGH	Rv0021c	134delG	Gly45fs
SRR5341325_raw_variants_MycoVarP_INDEL_txt:NC_000962.3	79504	T	TCGGTGGACCCGGTGGACCCGGTGGACC	conservative_inframe_insertion	MODERATE	Rv0071	46_72dupCCGGTGGACCCGGTGGACCCGGTGGAC	Pro16_Asp24dup
SRR5341325_raw_variants_MycoVarP_INDEL_txt:NC_000962.3	157892	GA	G	frameshift_variant	HIGH	htdZ	50delA	Lys17fs
SRR5341325_raw_variants_MycoVarP_INDEL_txt:NC_000962.3	169970	GTATT	G	frameshift_variant	HIGH	Rv0143c	209_212delAATA	Lys70fs
SRR5341325_raw_variants_MycoVarP_INDEL_txt:NC_000962.3	335810	CCCGCCGGCGCCGCCGTTG	C	disruptive_inframe_deletion	MODERATE	Rv0278c	483_500delCAACGGCGGCGCCGGCGG	Asn162_Gly167del
SRR5341325_raw_variants_MycoVarP_INDEL_txt:NC_000962.3	336680	G	GCCGCC	frameshift_variant	HIGH	PE_PGRS4	2393_2394insGGCGG	Asn799fs
SRR5341325_raw_variants_MycoVarP_INDEL_txt:NC_000962.3	519313	G	GTCT	disruptive_inframe_insertion	MODERATE	Rv0431	242_244dupTCT	Val81_Tyr82insPhe
SRR5341325_raw_variants_MycoVarP_INDEL_txt:NC_000962.3	933659	C	CG	frameshift_variant	HIGH	Rv0837c	372dupC	Ala125fs
SRR5341325_raw_variants_MycoVarP_INDEL_txt:NC_000962.3	976897	T	TG	frameshift_variant	HIGH	PPE13	1306dupC	Gln436fs
SRR5341325_raw_variants_MycoVarP_INDEL_txt:NC_000962.3	1212335	TCGGCGGTGCCGGCGGTGTCGGCGGTGC	T	disruptive_inframe_deletion	MODERATE	PE_PGRS21	792_818delTGTCGGCGGTGCCGGCGGTGCCGGCGG	Val265_Gly273del
SRR5341325_raw_variants_MycoVarP_INDEL_txt:NC_000962.3	1212632	G	GCAC	conservative_inframe_insertion	MODERATE	PE_PGRS21	1074_1075insACC	Gly358_Ala359insThr
SRR5341325_raw_variants_MycoVarP_INDEL_txt:NC_000962.3	1212638	G	GGCTGTT	disruptive_inframe_insertion	MODERATE	PE_PGRS21	1079_1080insGCTGTT	Gly360_Gly361insLeuPhe
SRR5341325_raw_variants_MycoVarP_INDEL_txt:NC_000962.3	1634540	C	CT	frameshift_variant	HIGH	PE_PGRS27	87_88insA	Ala30fs
SRR5341325_raw_variants_MycoVarP_INDEL_txt:NC_000962.3	2042956	CG	C	frameshift_variant	HIGH	PPE29	959delG	Gly320fs
SRR5341325_raw_variants_MycoVarP_INDEL_txt:NC_000962.3	2338194	AC	A	frameshift_variant	HIGH	Rv2081c	311delG	Gly104fs
SRR5341325_raw_variants_MycoVarP_INDEL_txt:NC_000962.3	2536625	C	CG	frameshift_variant	HIGH	Rv2264c	1725dupC	Gly576fs
SRR5341325_raw_variants_MycoVarP_INDEL_txt:NC_000962.3	3931724	C	CGGCGGTGCG	disruptive_inframe_insertion	MODERATE	PE_PGRS54	723_731dupCGGTGCGGG	Gly244_Gly245insGlyAlaGly
SRR5341325_raw_variants_MycoVarP_INDEL_txt:NC_000962.3	3948541	AGGCGGCACC	A	disruptive_inframe_deletion	MODERATE	PE_PGRS57	2774_2782delCCGGCGGCA	Thr925_Gly927del
SRR5341325_raw_variants_MycoVarP_INDEL_txt:NC_000962.3	3948612	A	ACGGCGGCAC	disruptive_inframe_insertion	MODERATE	PE_PGRS57	2846_2854dupCCGGCGGCA	Thr949_Gly951dup
SRR5341326_raw_variants_MycoVarP_INDEL_txt:NC_000962.3	69048	CG	C	frameshift_variant	HIGH	Rv0064	434delG	Gly145fs
SRR5341326_raw_variants_MycoVarP_INDEL_txt:NC_000962.3	79504	T	TCGGTGGACCCGGTGGACCCGGTGGACC	conservative_inframe_insertion	MODERATE	Rv0071	46_72dupCCGGTGGACCCGGTGGACCCGGTGGAC	Pro16_Asp24dup
SRR5341326_raw_variants_MycoVarP_INDEL_txt:NC_000962.3	335810	CCCGCCGGCGCCGCCGTTG	C	disruptive_inframe_deletion	MODERATE	Rv0278c	483_500delCAACGGCGGCGCCGGCGG	Asn162_Gly167del
SRR5341326_raw_variants_MycoVarP_INDEL_txt:NC_000962.3	336680	G	GCCGCC	frameshift_variant	HIGH	PE_PGRS4	2393_2394insGGCGG	Asn799fs
SRR5341326_raw_variants_MycoVarP_INDEL_txt:NC_000962.3	976889	C	CT	frameshift_variant	HIGH	PPE13	1314dupA	Val439fs
SRR5341326_raw_variants_MycoVarP_INDEL_txt:NC_000962.3	1212144	CGCCGGCGGTGCCGGCGGCCTCGGCGTAGCGCCCGGCGTGCCCGGCGGCGCCGGCGGT	C	disruptive_inframe_deletion	MODERATE	PE_PGRS21	594_650delTGCCGGCGGCCTCGGCGTAGCGCCCGGCGTGCCCGGCGGCGCCGGCGGTGCCGGCGG	Ala199_Gly217del
SRR5341326_raw_variants_MycoVarP_INDEL_txt:NC_000962.3	1212335	TCGGCGGTGCCGGCGGTGTCGGCGGTGC	T	disruptive_inframe_deletion	MODERATE	PE_PGRS21	792_818delTGTCGGCGGTGCCGGCGGTGCCGGCGG	Val265_Gly273del
SRR5341326_raw_variants_MycoVarP_INDEL_txt:NC_000962.3	1286838	CTG	C	frameshift_variant	HIGH	mutT2	245_246delTG	Leu82fs
SRR5341326_raw_variants_MycoVarP_INDEL_txt:NC_000962.3	1943458	GT	G	frameshift_variant	HIGH	fadB3	801delT	Thr268fs
SRR5341326_raw_variants_MycoVarP_INDEL_txt:NC_000962.3	1989055	TCAGAGAGGACTTCATCGATGCGCTGCGTTC	T	disruptive_inframe_deletion	MODERATE	cut1	17_46delGAGAGGACTTCATCGATGCGCTGCGTTCCA	Arg6_Ser15del
SRR5341326_raw_variants_MycoVarP_INDEL_txt:NC_000962.3	1991991	GC	G	frameshift_variant	HIGH	wag22	586delG	Ala196fs
SRR5341326_raw_variants_MycoVarP_INDEL_txt:NC_000962.3	1992323	G	GC	frameshift_variant	HIGH	wag22	254dupG	Ala86fs
SRR5341326_raw_variants_MycoVarP_INDEL_txt:NC_000962.3	2338194	AC	A	frameshift_variant	HIGH	Rv2081c	311delG	Gly104fs
SRR5341326_raw_variants_MycoVarP_INDEL_txt:NC_000962.3	2536625	C	CG	frameshift_variant	HIGH	Rv2264c	1725dupC	Gly576fs
SRR5341326_raw_variants_MycoVarP_INDEL_txt:NC_000962.3	3593823	CGGTTGGCTGCGCTGG	C	disruptive_inframe_deletion	MODERATE	Rv3217c	398_412delCCAGCGCAGCCAACC	Ala133_Arg138delinsGly
SRR5341326_raw_variants_MycoVarP_INDEL_txt:NC_000962.3	3684230	AT	A	frameshift_variant	HIGH	atsB	1733delA	His578fs
SRR5341326_raw_variants_MycoVarP_INDEL_txt:NC_000962.3	3931724	C	CGGCGGTGCG	disruptive_inframe_insertion	MODERATE	PE_PGRS54	723_731dupCGGTGCGGG	Gly244_Gly245insGlyAlaGly
SRR5341326_raw_variants_MycoVarP_INDEL_txt:NC_000962.3	3946796	A	ATGGGGGGTG	disruptive_inframe_insertion	MODERATE	PE_PGRS57	1003_1004insTGGGGGGTG	Thr335delinsMetGlyGlyAla
SRR5341326_raw_variants_MycoVarP_INDEL_txt:NC_000962.3	3948612	A	ACGGCGGCAC	disruptive_inframe_insertion	MODERATE	PE_PGRS57	2846_2854dupCCGGCGGCA	Thr949_Gly951dup
SRR5341326_raw_variants_MycoVarP_INDEL_txt:NC_000962.3	4407935	GA	G	frameshift_variant	HIGH	gid	267delT	Leu90fs
SRR5341328_raw_variants_MycoVarP_INDEL_txt:NC_000962.3	26747	GC	G	frameshift_variant	HIGH	Rv0021c	134delG	Gly45fs
SRR5341328_raw_variants_MycoVarP_INDEL_txt:NC_000962.3	150894	C	CGG	frameshift_variant	HIGH	PE_PGRS2	1363_1364insGG	Ala455fs
SRR5341328_raw_variants_MycoVarP_INDEL_txt:NC_000962.3	150898	C	CGG	frameshift_variant	HIGH	PE_PGRS2	1366_1367insGG	Pro456fs
SRR5341328_raw_variants_MycoVarP_INDEL_txt:NC_000962.3	150899	C	CGGTCAGGGCGGTCAGGCGTTCGGCGCTAACAATATCGG	frameshift_variant	HIGH	PE_PGRS2	1367_1368insGGTCAGGGCGGTCAGGCGTTCGGCGCTAACAATATCGG	Gly457fs
SRR5341328_raw_variants_MycoVarP_INDEL_txt:NC_000962.3	234866	CG	C	frameshift_variant	HIGH	zmp1	1641delC	Gly548fs
SRR5341328_raw_variants_MycoVarP_INDEL_txt:NC_000962.3	335810	CCCGCCGGCGCCGCCGTTG	C	disruptive_inframe_deletion	MODERATE	Rv0278c	483_500delCAACGGCGGCGCCGGCGG	Asn162_Gly167del
SRR5341328_raw_variants_MycoVarP_INDEL_txt:NC_000962.3	336680	G	GCCGCC	frameshift_variant	HIGH	PE_PGRS4	2393_2394insGGCGG	Asn799fs
SRR5341328_raw_variants_MycoVarP_INDEL_txt:NC_000962.3	475212	C	CCTGAA	frameshift_variant	HIGH	Rv0395	274_275insTGAAC	Pro92fs
SRR5341328_raw_variants_MycoVarP_INDEL_txt:NC_000962.3	475215	G	GCCCCGGTGAGTCCGGAGACTC	stop_gained&conservative_inframe_insertion	HIGH	Rv0395	276_277insCCCCGGTGAGTCCGGAGACTC	Pro92_Ser93insProArgTerValArgArgLeu
SRR5341328_raw_variants_MycoVarP_INDEL_txt:NC_000962.3	976889	CT	C	frameshift_variant	HIGH	PPE13	1314delA	Val439fs
SRR5341328_raw_variants_MycoVarP_INDEL_txt:NC_000962.3	1001186	G	GT	frameshift_variant	HIGH	Rv0897c	1229dupA	Asp410fs
SRR5341328_raw_variants_MycoVarP_INDEL_txt:NC_000962.3	1002282	G	GC	frameshift_variant	HIGH	Rv0897c	133dupG	Ala45fs
SRR5341328_raw_variants_MycoVarP_INDEL_txt:NC_000962.3	1150791	AC	A	frameshift_variant	HIGH	kdpD	895delG	Val299fs
SRR5341328_raw_variants_MycoVarP_INDEL_txt:NC_000962.3	1212335	TCGGCGGTGCCGGCGGTGTCGGCGGTGC	T	disruptive_inframe_deletion	MODERATE	PE_PGRS21	792_818delTGTCGGCGGTGCCGGCGGTGCCGGCGG	Val265_Gly273del
SRR5341328_raw_variants_MycoVarP_INDEL_txt:NC_000962.3	1570093	TC	T	frameshift_variant	HIGH	cyp132	876delG	Asn293fs
SRR5341328_raw_variants_MycoVarP_INDEL_txt:NC_000962.3	1618727	CGCCGCCGAT	C	conservative_inframe_deletion	MODERATE	PE_PGRS26	949_957delATCGGCGGC	Ile317_Gly319del
SRR5341328_raw_variants_MycoVarP_INDEL_txt:NC_000962.3	2338194	AC	A	frameshift_variant	HIGH	Rv2081c	311delG	Gly104fs
SRR5341328_raw_variants_MycoVarP_INDEL_txt:NC_000962.3	2536625	C	CGG	frameshift_variant	HIGH	Rv2264c	1724_1725dupCC	Gly576fs
SRR5341328_raw_variants_MycoVarP_INDEL_txt:NC_000962.3	2616722	CA	C	frameshift_variant	HIGH	mmpL9	2035delA	Ser679fs
SRR5341328_raw_variants_MycoVarP_INDEL_txt:NC_000962.3	3802134	TCGGCAACGGCGGGGCCGGCGGCGGCGGCGGGGCCGGCGCCGCCGGCGGCCTCGGCGGCAACGGCGGGTGGCTGTA	T	conservative_inframe_deletion	MODERATE	PE_PGRS52	505_579delGGCGGCGGGGCCGGCGCCGCCGGCGGCCTCGGCGGCAACGGCGGGTGGCTGTACGGCAACGGCGGGGCCGGCGGC	Gly169_Gly193del
SRR5341328_raw_variants_MycoVarP_INDEL_txt:NC_000962.3	3948541	AGGCGGCACC	A	disruptive_inframe_deletion	MODERATE	PE_PGRS57	2774_2782delCCGGCGGCA	Thr925_Gly927del
SRR5341328_raw_variants_MycoVarP_INDEL_txt:NC_000962.3	3948612	A	ACGGCGGCAC	disruptive_inframe_insertion	MODERATE	PE_PGRS57	2846_2854dupCCGGCGGCA	Thr949_Gly951dup
SRR5341328_raw_variants_MycoVarP_INDEL_txt:NC_000962.3	3949264	C	CCTAAACACCGACGG	frameshift_variant	HIGH	PE_PGRS57	3471_3472insCTAAACACCGACGG	Met1158fs
SRR5341328_raw_variants_MycoVarP_INDEL_txt:NC_000962.3	3972244	TGCC	T	disruptive_inframe_deletion	MODERATE	PPE62	207_209delGGC	Ala70del
SRR5341328_raw_variants_MycoVarP_INDEL_txt:NC_000962.3	4093999	TG	T	frameshift_variant	HIGH	PE_PGRS61	64delG	Ala22fs
SRR5341329_raw_variants_MycoVarP_INDEL_txt:NC_000962.3	94275	G	GT	frameshift_variant	HIGH	hycQ	326dupT	Leu110fs
SRR5341329_raw_variants_MycoVarP_INDEL_txt:NC_000962.3	336680	GGGGA	G	frameshift_variant	HIGH	PE_PGRS4	2390_2393delTCCC	Val797fs
SRR5341329_raw_variants_MycoVarP_INDEL_txt:NC_000962.3	1218076	G	GAACGGCGGCAATGGCGGC	disruptive_inframe_insertion	MODERATE	PE_PGRS22	1629_1646dupCGGCGGCAATGGCGGCAA	Asn549_Gly550insGlyGlyAsnGlyGlyAsn
SRR5341329_raw_variants_MycoVarP_INDEL_txt:NC_000962.3	1634593	GCCA	G	disruptive_inframe_deletion	MODERATE	PE_PGRS27	32_34delTGG	Val11del
SRR5341329_raw_variants_MycoVarP_INDEL_txt:NC_000962.3	2042049	A	ACGGGGC	disruptive_inframe_insertion	MODERATE	PPE29	63_68dupGGGGCC	Pro23_Met24insGlyPro
SRR5341329_raw_variants_MycoVarP_INDEL_txt:NC_000962.3	3519676	T	TC	frameshift_variant	HIGH	nuoH	396dupC	Gly133fs
SRR5341329_raw_variants_MycoVarP_INDEL_txt:NC_000962.3	3748883	G	GA	frameshift_variant	HIGH	PPE55	4301dupT	Gly1435fs
SRR5341329_raw_variants_MycoVarP_INDEL_txt:NC_000962.3	3932610	GCCGGCGGGGCCGGCGGGGCCGGCGGCAACACCGGGGTTGGCGGCACCAACGGCT	G	conservative_inframe_deletion	MODERATE	PE_PGRS54	1615_1668delGCCGGCGGGGCCGGCGGCAACACCGGGGTTGGCGGCACCAACGGCTCCGGCGGG	Ala539_Gly556del
SRR5341329_raw_variants_MycoVarP_INDEL_txt:NC_000962.3	3946796	A	ATGGGGGGTG	disruptive_inframe_insertion	MODERATE	PE_PGRS57	1003_1004insTGGGGGGTG	Thr335delinsMetGlyGlyAla
SRR5341329_raw_variants_MycoVarP_INDEL_txt:NC_000962.3	3948541	AGGCGGCACC	A	disruptive_inframe_deletion	MODERATE	PE_PGRS57	2774_2782delCCGGCGGCA	Thr925_Gly927del
SRR5341331_raw_variants_MycoVarP_INDEL_txt:NC_000962.3	26747	GC	G	frameshift_variant	HIGH	Rv0021c	134delG	Gly45fs
SRR5341331_raw_variants_MycoVarP_INDEL_txt:NC_000962.3	79504	T	TCGGTGGACCCGGTGGACCCGGTGGACC	conservative_inframe_insertion	MODERATE	Rv0071	46_72dupCCGGTGGACCCGGTGGACCCGGTGGAC	Pro16_Asp24dup
SRR5341331_raw_variants_MycoVarP_INDEL_txt:NC_000962.3	335810	CCCGCCGGCGCCGCCGTTG	C	disruptive_inframe_deletion	MODERATE	Rv0278c	483_500delCAACGGCGGCGCCGGCGG	Asn162_Gly167del
SRR5341331_raw_variants_MycoVarP_INDEL_txt:NC_000962.3	336680	G	GCCGCC	frameshift_variant	HIGH	PE_PGRS4	2393_2394insGGCGG	Asn799fs
SRR5341331_raw_variants_MycoVarP_INDEL_txt:NC_000962.3	976897	TG	T	frameshift_variant	HIGH	PPE13	1306delC	Gln436fs
SRR5341331_raw_variants_MycoVarP_INDEL_txt:NC_000962.3	1212335	TCGGCGGTGCCGGCGGTGTCGGCGGTGC	T	disruptive_inframe_deletion	MODERATE	PE_PGRS21	792_818delTGTCGGCGGTGCCGGCGGTGCCGGCGG	Val265_Gly273del
SRR5341331_raw_variants_MycoVarP_INDEL_txt:NC_000962.3	1639284	C	CT	frameshift_variant	HIGH	Rv1453	904_905insT	Pro302fs
SRR5341331_raw_variants_MycoVarP_INDEL_txt:NC_000962.3	1679781	CAT	C	frameshift_variant	HIGH	Rv1490	461_462delAT	His154fs
SRR5341331_raw_variants_MycoVarP_INDEL_txt:NC_000962.3	1864078	G	GCCGCCGGCC	disruptive_inframe_insertion	MODERATE	PE_PGRS30	1296_1304dupGGCCGGCGG	Gly435_Val436insAlaGlyGly
SRR5341331_raw_variants_MycoVarP_INDEL_txt:NC_000962.3	2061443	CCGCCGGCACCAAACAGCAGGCCCGCAGTGCCGCCGTTTCCGCCGGCGCCGCCCACCCCGGTAGCGCCACCGCCGAGTG	C	disruptive_inframe_deletion	MODERATE	PE_PGRS33	1154_1231delCACTCGGCGGTGGCGCTACCGGGGTGGGCGGCGCCGGCGGAAACGGCGGCACTGCGGGCCTGCTGTTTGGTGCCGGCG	Ala385_Gly410del
SRR5341331_raw_variants_MycoVarP_INDEL_txt:NC_000962.3	2167294	CA	C	frameshift_variant	HIGH	PPE34	17delT	Leu6fs
SRR5341331_raw_variants_MycoVarP_INDEL_txt:NC_000962.3	2338194	AC	A	frameshift_variant	HIGH	Rv2081c	311delG	Gly104fs
SRR5341331_raw_variants_MycoVarP_INDEL_txt:NC_000962.3	2423585	ACCGCCGATG	A	disruptive_inframe_deletion	MODERATE	PE_PGRS38	1245_1253delCATCGGCGG	Ile416_Gly418del
SRR5341331_raw_variants_MycoVarP_INDEL_txt:NC_000962.3	2536625	C	CG	frameshift_variant	HIGH	Rv2264c	1725dupC	Gly576fs
SRR5341331_raw_variants_MycoVarP_INDEL_txt:NC_000962.3	3858717	TGGCAAGCCC	T	conservative_inframe_deletion	MODERATE	Rv3439c	937_945delGGGCTTGCC	Gly313_Ala315del
SRR5341331_raw_variants_MycoVarP_INDEL_txt:NC_000962.3	3886611	CG	C	frameshift_variant	HIGH	mhpE	472delC	Arg158fs
SRR5341331_raw_variants_MycoVarP_INDEL_txt:NC_000962.3	3932007	A	ATGGGGGGTG	disruptive_inframe_insertion	MODERATE	PE_PGRS54	1003_1004insTGGGGGGTG	Thr335delinsMetGlyGlyAla
SRR5341331_raw_variants_MycoVarP_INDEL_txt:NC_000962.3	3941687	ACCGGCGGCAACGCCGGCG	A	disruptive_inframe_deletion	MODERATE	PE_PGRS55	2081_2098delACGCCGGCGCCGGCGGCA	Asn694_Gly699del
SRR5341331_raw_variants_MycoVarP_INDEL_txt:NC_000962.3	3948541	AGGCGGCACC	A	disruptive_inframe_deletion	MODERATE	PE_PGRS57	2774_2782delCCGGCGGCA	Thr925_Gly927del
SRR5341331_raw_variants_MycoVarP_INDEL_txt:NC_000962.3	3948612	A	ACGGCGGCAC	disruptive_inframe_insertion	MODERATE	PE_PGRS57	2846_2854dupCCGGCGGCA	Thr949_Gly951dup
SRR5341332_raw_variants_MycoVarP_INDEL_txt:NC_000962.3	79504	T	TCGGTGGACCCGGTGGACCCGGTGGACC	conservative_inframe_insertion	MODERATE	Rv0071	46_72dupCCGGTGGACCCGGTGGACCCGGTGGAC	Pro16_Asp24dup
SRR5341332_raw_variants_MycoVarP_INDEL_txt:NC_000962.3	335810	CCCGCCGGCGCCGCCGTTG	C	disruptive_inframe_deletion	MODERATE	Rv0278c	483_500delCAACGGCGGCGCCGGCGG	Asn162_Gly167del
SRR5341332_raw_variants_MycoVarP_INDEL_txt:NC_000962.3	336680	G	GCCGCC	frameshift_variant	HIGH	PE_PGRS4	2393_2394insGGCGG	Asn799fs
SRR5341332_raw_variants_MycoVarP_INDEL_txt:NC_000962.3	338303	GCCGCCGGCGCCGAACAGCCCGCCGTTTCCGCCGGATCCGCCGGCCCCGCCGGTGCCGGCGTCGGTTGCCCCGCCGGCGCCACCGACC	G	disruptive_inframe_deletion	MODERATE	PE_PGRS4	684_770delGGTCGGTGGCGCCGGCGGGGCAACCGACGCCGGCACCGGCGGGGCCGGCGGATCCGGCGGAAACGGCGGGCTGTTCGGCGCCGGCGG	Val229_Gly257del
SRR5341332_raw_variants_MycoVarP_INDEL_txt:NC_000962.3	338616	GC	G	frameshift_variant	HIGH	PE_PGRS4	457delG	Ala153fs
SRR5341332_raw_variants_MycoVarP_INDEL_txt:NC_000962.3	964588	TGCCAGGTCGGCGGGCGCGGGTGGC	T	disruptive_inframe_deletion	MODERATE	rpfA	924_947delGCCACCCGCGCCCGCCGACCTGGC	Pro309_Ala316del
SRR5341332_raw_variants_MycoVarP_INDEL_txt:NC_000962.3	976897	T	TG	frameshift_variant	HIGH	PPE13	1306dupC	Gln436fs
SRR5341332_raw_variants_MycoVarP_INDEL_txt:NC_000962.3	1053268	TGGTC	T	frameshift_variant	HIGH	Rv0943c	465_468delGACC	Thr156fs
SRR5341332_raw_variants_MycoVarP_INDEL_txt:NC_000962.3	1053273	A	ACG	frameshift_variant	HIGH	Rv0943c	463_464insCG	Val155fs
SRR5341332_raw_variants_MycoVarP_INDEL_txt:NC_000962.3	1053275	A	AGC	frameshift_variant	HIGH	Rv0943c	461_462insGC	Val155fs
SRR5341332_raw_variants_MycoVarP_INDEL_txt:NC_000962.3	1053833	CG	C	frameshift_variant	HIGH	Rv0944	72delG	Leu25fs
SRR5341332_raw_variants_MycoVarP_INDEL_txt:NC_000962.3	1053837	CT	C	frameshift_variant	HIGH	Rv0944	74delT	Leu25fs
SRR5341332_raw_variants_MycoVarP_INDEL_txt:NC_000962.3	1053840	T	TTC	frameshift_variant	HIGH	Rv0944	77_78insCT	Leu26fs
SRR5341332_raw_variants_MycoVarP_INDEL_txt:NC_000962.3	1053975	GGCGC	G	frameshift_variant	HIGH	Rv0944	212_215delGCGC	Gly71fs
SRR5341332_raw_variants_MycoVarP_INDEL_txt:NC_000962.3	1053980	A	AGAAG	frameshift_variant	HIGH	Rv0944	216_217insGAAG	Gln73fs
SRR5341332_raw_variants_MycoVarP_INDEL_txt:NC_000962.3	1053989	CT	C	frameshift_variant	HIGH	Rv0944	226delT	Cys76fs
SRR5341332_raw_variants_MycoVarP_INDEL_txt:NC_000962.3	1053992	C	CG	frameshift_variant	HIGH	Rv0944	228_229insG	Leu77fs
SRR5341332_raw_variants_MycoVarP_INDEL_txt:NC_000962.3	1054007	GGC	G	frameshift_variant	HIGH	Rv0944	245_246delCG	Ala82fs
SRR5341332_raw_variants_MycoVarP_INDEL_txt:NC_000962.3	1054011	T	TCA	frameshift_variant	HIGH	Rv0944	248_249insAC	Val84fs
SRR5341332_raw_variants_MycoVarP_INDEL_txt:NC_000962.3	1054240	A	AGTCGCCCGTCCGGGACTTGACACCT	frameshift_variant&stop_gained	HIGH	Rv0944	401_402insTCGCCCGTCCGGGACTTGACACCTG	Phe135fs
SRR5341332_raw_variants_MycoVarP_INDEL_txt:NC_000962.3	1054258	AG	A	frameshift_variant	HIGH	Rv0945	13delG	Val5fs
SRR5341332_raw_variants_MycoVarP_INDEL_txt:NC_000962.3	1091397	ACGGCGGCCAGGGCGGCGCCGGCGGTAGTGGCGGCGTTGGCGG	A	conservative_inframe_deletion	MODERATE	PE_PGRS16	1033_1074delCAGGGCGGCGCCGGCGGTAGTGGCGGCGTTGGCGGCGGCGGC	Gln345_Gly358del
SRR5341332_raw_variants_MycoVarP_INDEL_txt:NC_000962.3	1093743	GC	G	frameshift_variant	HIGH	PE_PGRS17	613delG	Ala205fs
SRR5341332_raw_variants_MycoVarP_INDEL_txt:NC_000962.3	1212335	TCGGCGGTGCCGGCGGTGTCGGCGGTGC	T	disruptive_inframe_deletion	MODERATE	PE_PGRS21	792_818delTGTCGGCGGTGCCGGCGGTGCCGGCGG	Val265_Gly273del
SRR5341332_raw_variants_MycoVarP_INDEL_txt:NC_000962.3	1212632	G	GCAC	conservative_inframe_insertion	MODERATE	PE_PGRS21	1074_1075insACC	Gly358_Ala359insThr
SRR5341332_raw_variants_MycoVarP_INDEL_txt:NC_000962.3	1212638	G	GGCTGTT	disruptive_inframe_insertion	MODERATE	PE_PGRS21	1079_1080insGCTGTT	Gly360_Gly361insLeuPhe
SRR5341332_raw_variants_MycoVarP_INDEL_txt:NC_000962.3	1574426	CGTCCTT	C	conservative_inframe_deletion	MODERATE	vapC10	82_87delAAGGAC	Lys28_Asp29del
SRR5341332_raw_variants_MycoVarP_INDEL_txt:NC_000962.3	1637107	CCCCGCCCAT	C	conservative_inframe_deletion	MODERATE	PE_PGRS28	1114_1122delATGGGCGGG	Met372_Gly374del
SRR5341332_raw_variants_MycoVarP_INDEL_txt:NC_000962.3	1711149	A	ATGTAGT	disruptive_inframe_insertion	MODERATE	Rv1520	122_123insTGTAGT	Asp41_Ala42insValVal
SRR5341332_raw_variants_MycoVarP_INDEL_txt:NC_000962.3	1711151	G	GGAGAAGTTGGAGGTGTCACAGATGCTAAAGGTATAAGGA	disruptive_inframe_insertion	MODERATE	Rv1520	124_125insGAGAAGTTGGAGGTGTCACAGATGCTAAAGGTATAAGGA	Ala42delinsGlyGluValGlyGlyValThrAspAlaLysGlyIleArgThr
SRR5341332_raw_variants_MycoVarP_INDEL_txt:NC_000962.3	1711153	C	CTACAGAGGGCAGGAAGAGAGCTGTCAGTCT	conservative_inframe_insertion	MODERATE	Rv1520	126_127insTACAGAGGGCAGGAAGAGAGCTGTCAGTCT	Ala42_Thr43insTyrArgGlyGlnGluGluSerCysGlnSer
SRR5341332_raw_variants_MycoVarP_INDEL_txt:NC_000962.3	2338194	AC	A	frameshift_variant	HIGH	Rv2081c	311delG	Gly104fs
SRR5341332_raw_variants_MycoVarP_INDEL_txt:NC_000962.3	2424374	TCCGCCGTTG	T	disruptive_inframe_deletion	MODERATE	PE_PGRS38	456_464delCAACGGCGG	Asn153_Gly155del
SRR5341332_raw_variants_MycoVarP_INDEL_txt:NC_000962.3	2536625	C	CG	frameshift_variant	HIGH	Rv2264c	1725dupC	Gly576fs
SRR5341332_raw_variants_MycoVarP_INDEL_txt:NC_000962.3	3085468	CAT	C	frameshift_variant	HIGH	Rv2777c	86_87delAT	Asp29fs
SRR5341332_raw_variants_MycoVarP_INDEL_txt:NC_000962.3	3135975	TGC	T	frameshift_variant	HIGH	Rv2828c	357_358delGC	His120fs
SRR5341332_raw_variants_MycoVarP_INDEL_txt:NC_000962.3	3740561	GTTGCCGCCGTTGCCGCCGTCACCGCCGCTGGTGGGTGCGGTGCCATCGGCGCCGGTCGCACCCTTCATGGCTGGAATGGCGCCCTTGCCGCCGGCCCCACCCTGGCCGGCAACGCCCACA	G	disruptive_inframe_deletion	MODERATE	PE_PGRS50	2094_2213del	Val699_Asn738del
SRR5341332_raw_variants_MycoVarP_INDEL_txt:NC_000962.3	3883811	C	CCAAGCCTTAGGGCAA	stop_gained&conservative_inframe_insertion	HIGH	Rv3466	288_289insAAGCCTTAGGGCAAC	Ala96_Ala97insLysProTerGlyAsn
SRR5341332_raw_variants_MycoVarP_INDEL_txt:NC_000962.3	3946513	C	CGGCGGTGCG	disruptive_inframe_insertion	MODERATE	PE_PGRS57	723_731dupCGGTGCGGG	Gly244_Gly245insGlyAlaGly
SRR5341332_raw_variants_MycoVarP_INDEL_txt:NC_000962.3	3948541	AGGCGGCACC	A	disruptive_inframe_deletion	MODERATE	PE_PGRS57	2774_2782delCCGGCGGCA	Thr925_Gly927del
SRR5341332_raw_variants_MycoVarP_INDEL_txt:NC_000962.3	3948612	A	ACGGCGGCAC	disruptive_inframe_insertion	MODERATE	PE_PGRS57	2846_2854dupCCGGCGGCA	Thr949_Gly951dup
SRR5341332_raw_variants_MycoVarP_INDEL_txt:NC_000962.3	3953149	CTCG	C	conservative_inframe_deletion	MODERATE	echA19	607_609delTCG	Ser203del
SRR5341332_raw_variants_MycoVarP_INDEL_txt:NC_000962.3	3953153	G	GAGAA	frameshift_variant	HIGH	echA19	610_611insAGAA	Ala204fs
SRR5341332_raw_variants_MycoVarP_INDEL_txt:NC_000962.3	3953154	CT	C	frameshift_variant	HIGH	echA19	612delT	Asn205fs
SRR5341332_raw_variants_MycoVarP_INDEL_txt:NC_000962.3	4019595	G	GA	frameshift_variant	HIGH	Rv3577	335dupA	Ser113fs
SRR5341332_raw_variants_MycoVarP_INDEL_txt:NC_000962.3	4092543	CG	C	frameshift_variant	HIGH	Rv3651	706delG	Ala236fs
SRR5341332_raw_variants_MycoVarP_INDEL_txt:NC_000962.3	4095252	A	ACAGCAC	conservative_inframe_insertion	MODERATE	Rv3655c	43_48dupGTGCTG	Leu16_Cys17insValLeu
SRR5341332_raw_variants_MycoVarP_INDEL_txt:NC_000962.3	4408115	CG	C	frameshift_variant	HIGH	gid	87delC	Gly30fs
SRR5341335_raw_variants_MycoVarP_INDEL_txt:NC_000962.3	26747	GC	G	frameshift_variant	HIGH	Rv0021c	134delG	Gly45fs
SRR5341335_raw_variants_MycoVarP_INDEL_txt:NC_000962.3	52371	G	GC	frameshift_variant	HIGH	Rv0048c	326dupG	Val110fs
SRR5341335_raw_variants_MycoVarP_INDEL_txt:NC_000962.3	79504	T	TCGGTGGACCCGGTGGACCCGGTGGACCCGGTGGACC	conservative_inframe_insertion	MODERATE	Rv0071	37_72dupCCGGTGGACCCGGTGGACCCGGTGGACCCGGTGGAC	Pro13_Asp24dup
SRR5341335_raw_variants_MycoVarP_INDEL_txt:NC_000962.3	333883	CGGCGCCGCG	C	conservative_inframe_deletion	MODERATE	Rv0278c	2419_2427delCGCGGCGCC	Arg807_Ala809del
SRR5341335_raw_variants_MycoVarP_INDEL_txt:NC_000962.3	335810	CCCGCCGGCGCCGCCGTTG	C	disruptive_inframe_deletion	MODERATE	Rv0278c	483_500delCAACGGCGGCGCCGGCGG	Asn162_Gly167del
SRR5341335_raw_variants_MycoVarP_INDEL_txt:NC_000962.3	336680	G	GCCGCC	frameshift_variant	HIGH	PE_PGRS4	2393_2394insGGCGG	Asn799fs
SRR5341335_raw_variants_MycoVarP_INDEL_txt:NC_000962.3	379434	CGCCGCCGCAATTCATGGACTTCCGTTTCACCCTGCACGACCGCTG	C	disruptive_inframe_deletion	MODERATE	Rv0311	266_310delCGCCGCAATTCATGGACTTCCGTTTCACCCTGCACGACCGCTGGC	Pro89_Trp103del
SRR5341335_raw_variants_MycoVarP_INDEL_txt:NC_000962.3	475212	C	CCTGAA	frameshift_variant	HIGH	Rv0395	274_275insTGAAC	Pro92fs
SRR5341335_raw_variants_MycoVarP_INDEL_txt:NC_000962.3	475215	G	GCCCCGGTGAGTCCGGAGACTCTCTGATCTGAGACC	frameshift_variant&stop_gained	HIGH	Rv0395	276_277insCCCCGGTGAGTCCGGAGACTCTCTGATCTGAGACC	Ser93fs
SRR5341335_raw_variants_MycoVarP_INDEL_txt:NC_000962.3	549737	A	AG	frameshift_variant	HIGH	Rv0458	63_64insG	Asn22fs
SRR5341335_raw_variants_MycoVarP_INDEL_txt:NC_000962.3	592342	AGTT	A	conservative_inframe_deletion	MODERATE	galE2	691_693delTTG	Leu231del
SRR5341335_raw_variants_MycoVarP_INDEL_txt:NC_000962.3	757103	GACC	G	conservative_inframe_deletion	MODERATE	atsD	973_975delCAC	His325del
SRR5341335_raw_variants_MycoVarP_INDEL_txt:NC_000962.3	977177	CG	C	frameshift_variant	HIGH	PPE13	1026delC	Gly343fs
SRR5341335_raw_variants_MycoVarP_INDEL_txt:NC_000962.3	995520	CGCTCATCGAACCATTCCGTGGCCCGCGCCCACCGCTCGTTGTAGACCATTTGAAAGAACCTGCGCGGGTCGCCTTGGGCGTTCGCGGCGCGTTCTCGTTCGA	C	disruptive_inframe_deletion	MODERATE	Rv0893c	674_775del	Leu225_Glu258del
SRR5341335_raw_variants_MycoVarP_INDEL_txt:NC_000962.3	1212335	TCGGCGGTGCCGGCGGTGTCGGCGGTGC	T	disruptive_inframe_deletion	MODERATE	PE_PGRS21	792_818delTGTCGGCGGTGCCGGCGGTGCCGGCGG	Val265_Gly273del
SRR5341335_raw_variants_MycoVarP_INDEL_txt:NC_000962.3	1258065	ACT	A	frameshift_variant	HIGH	Rv1132	743_744delTC	Leu248fs
SRR5341335_raw_variants_MycoVarP_INDEL_txt:NC_000962.3	1745974	T	TA	frameshift_variant	HIGH	Rv1543	911_912insA	Phe304fs
SRR5341335_raw_variants_MycoVarP_INDEL_txt:NC_000962.3	1778264	T	TTGG	disruptive_inframe_insertion	MODERATE	bioD	414_416dupGGT	Val139dup
SRR5341335_raw_variants_MycoVarP_INDEL_txt:NC_000962.3	2116814	ACCTT	A	frameshift_variant	HIGH	Rv1867	1053_1056delCTTC	Phe352fs
SRR5341335_raw_variants_MycoVarP_INDEL_txt:NC_000962.3	2118994	C	CCCG	disruptive_inframe_insertion	MODERATE	Rv1868	1659_1661dupCGC	Ala554dup
SRR5341335_raw_variants_MycoVarP_INDEL_txt:NC_000962.3	2165868	G	GCCCC	frameshift_variant	HIGH	PPE34	1443_1444insGGGG	Pro482fs
SRR5341335_raw_variants_MycoVarP_INDEL_txt:NC_000962.3	2165874	CGAGT	C	frameshift_variant	HIGH	PPE34	1434_1437delACTC	Val480fs
SRR5341335_raw_variants_MycoVarP_INDEL_txt:NC_000962.3	2338194	AC	A	frameshift_variant	HIGH	Rv2081c	311delG	Gly104fs
SRR5341335_raw_variants_MycoVarP_INDEL_txt:NC_000962.3	2387947	CCG	C	frameshift_variant	HIGH	PE_PGRS37	24_25delCG	Gly9fs
SRR5341335_raw_variants_MycoVarP_INDEL_txt:NC_000962.3	2536625	C	CG	frameshift_variant	HIGH	Rv2264c	1725dupC	Gly576fs
SRR5341335_raw_variants_MycoVarP_INDEL_txt:NC_000962.3	2539401	GTACTGCGGGTTC	G	conservative_inframe_deletion	MODERATE	Rv2265	703_714delTACTGCGGGTTC	Tyr235_Phe238del
SRR5341335_raw_variants_MycoVarP_INDEL_txt:NC_000962.3	3800106	A	ATGAACCGCCCCGGCATGTCCGGAGACTCCAGTTCTT	stop_gained&conservative_inframe_insertion	HIGH	Rv3386	15_16insTGAACCGCCCCGGCATGTCCGGAGACTCCAGTTCTT	Val5_Gly6insTerThrAlaProAlaCysProGluThrProValLeu
SRR5341335_raw_variants_MycoVarP_INDEL_txt:NC_000962.3	3828408	G	GACC	conservative_inframe_insertion	MODERATE	choD	317_319dupGGT	Trp106dup
SRR5341336_raw_variants_MycoVarP_INDEL_txt:NC_000962.3	26747	GC	G	frameshift_variant	HIGH	Rv0021c	134delG	Gly45fs
SRR5341336_raw_variants_MycoVarP_INDEL_txt:NC_000962.3	175080	TCAAGACCG	T	frameshift_variant	HIGH	Rv0148	250_257delAAGACCGC	Lys84fs
SRR5341336_raw_variants_MycoVarP_INDEL_txt:NC_000962.3	335810	CCCGCCGGCGCCGCCGTTG	C	disruptive_inframe_deletion	MODERATE	Rv0278c	483_500delCAACGGCGGCGCCGGCGG	Asn162_Gly167del
SRR5341336_raw_variants_MycoVarP_INDEL_txt:NC_000962.3	336680	G	GCCGCC	frameshift_variant	HIGH	PE_PGRS4	2393_2394insGGCGG	Asn799fs
SRR5341336_raw_variants_MycoVarP_INDEL_txt:NC_000962.3	1212335	TCGGCGGTGCCGGCGGTGTCGGCGGTGC	T	disruptive_inframe_deletion	MODERATE	PE_PGRS21	792_818delTGTCGGCGGTGCCGGCGGTGCCGGCGG	Val265_Gly273del
SRR5341336_raw_variants_MycoVarP_INDEL_txt:NC_000962.3	1685908	T	TA	frameshift_variant	HIGH	mutB	1904_1905insA	Ile636fs
SRR5341336_raw_variants_MycoVarP_INDEL_txt:NC_000962.3	1716716	G	GC	frameshift_variant	HIGH	mmpL12	896dupG	Lys300fs
SRR5341336_raw_variants_MycoVarP_INDEL_txt:NC_000962.3	2338194	AC	A	frameshift_variant	HIGH	Rv2081c	311delG	Gly104fs
SRR5341336_raw_variants_MycoVarP_INDEL_txt:NC_000962.3	2536625	C	CG	frameshift_variant	HIGH	Rv2264c	1725dupC	Gly576fs
SRR5341336_raw_variants_MycoVarP_INDEL_txt:NC_000962.3	2580923	GCCTTTCCCGAAATCGTCATCAA	G	frameshift_variant	HIGH	Rv2308	508_529delTTTCCCGAAATCGTCATCAACC	Phe170fs
SRR5341336_raw_variants_MycoVarP_INDEL_txt:NC_000962.3	3818731	TC	T	frameshift_variant	HIGH	Rv3401	693delC	Arg233fs
SRR5341336_raw_variants_MycoVarP_INDEL_txt:NC_000962.3	3947204	GC	G	frameshift_variant	HIGH	PE_PGRS57	1413delC	Ala472fs
SRR5341336_raw_variants_MycoVarP_INDEL_txt:NC_000962.3	3947210	G	GGT	frameshift_variant	HIGH	PE_PGRS57	1418_1419insTG	Ala474fs
SRR5341336_raw_variants_MycoVarP_INDEL_txt:NC_000962.3	3947213	GCC	G	frameshift_variant	HIGH	PE_PGRS57	1421_1422delCC	Ala474fs
SRR5341336_raw_variants_MycoVarP_INDEL_txt:NC_000962.3	3994537	TGGAAGG	T	disruptive_inframe_deletion	MODERATE	fdxB	1856_1861delAAGGGG	Glu619_Gly620del
SRR5341336_raw_variants_MycoVarP_INDEL_txt:NC_000962.3	4126154	TC	T	frameshift_variant	HIGH	Rv3684	717delC	Glu240fs
SRR5341336_raw_variants_MycoVarP_INDEL_txt:NC_000962.3	4185682	CG	C	frameshift_variant	HIGH	tgs2	208delC	Arg70fs
SRR5341337_raw_variants_MycoVarP_INDEL_txt:NC_000962.3	26747	GC	G	frameshift_variant	HIGH	Rv0021c	134delG	Gly45fs
SRR5341337_raw_variants_MycoVarP_INDEL_txt:NC_000962.3	150894	C	CGG	frameshift_variant	HIGH	PE_PGRS2	1363_1364insGG	Ala455fs
SRR5341337_raw_variants_MycoVarP_INDEL_txt:NC_000962.3	150898	C	CGG	frameshift_variant	HIGH	PE_PGRS2	1366_1367insGG	Pro456fs
SRR5341337_raw_variants_MycoVarP_INDEL_txt:NC_000962.3	150899	C	CGGTCAGGGCGGTCAGGCGTTCGGCGCTAACAATATCGG	frameshift_variant	HIGH	PE_PGRS2	1367_1368insGGTCAGGGCGGTCAGGCGTTCGGCGCTAACAATATCGG	Gly457fs
SRR5341337_raw_variants_MycoVarP_INDEL_txt:NC_000962.3	175080	TCAAGACCG	T	frameshift_variant	HIGH	Rv0148	250_257delAAGACCGC	Lys84fs
SRR5341337_raw_variants_MycoVarP_INDEL_txt:NC_000962.3	335810	CCCGCCGGCGCCGCCGTTG	C	disruptive_inframe_deletion	MODERATE	Rv0278c	483_500delCAACGGCGGCGCCGGCGG	Asn162_Gly167del
SRR5341337_raw_variants_MycoVarP_INDEL_txt:NC_000962.3	336680	G	GCCGCC	frameshift_variant	HIGH	PE_PGRS4	2393_2394insGGCGG	Asn799fs
SRR5341337_raw_variants_MycoVarP_INDEL_txt:NC_000962.3	1685908	T	TA	frameshift_variant	HIGH	mutB	1904_1905insA	Ile636fs
SRR5341337_raw_variants_MycoVarP_INDEL_txt:NC_000962.3	1716716	G	GC	frameshift_variant	HIGH	mmpL12	896dupG	Lys300fs
SRR5341337_raw_variants_MycoVarP_INDEL_txt:NC_000962.3	2338194	AC	A	frameshift_variant	HIGH	Rv2081c	311delG	Gly104fs
SRR5341337_raw_variants_MycoVarP_INDEL_txt:NC_000962.3	2536625	C	CG	frameshift_variant	HIGH	Rv2264c	1725dupC	Gly576fs
SRR5341337_raw_variants_MycoVarP_INDEL_txt:NC_000962.3	2580923	GCCTTTCCCGAAATCGTCATCAA	G	frameshift_variant	HIGH	Rv2308	508_529delTTTCCCGAAATCGTCATCAACC	Phe170fs
SRR5341337_raw_variants_MycoVarP_INDEL_txt:NC_000962.3	3818731	TC	T	frameshift_variant	HIGH	Rv3401	693delC	Arg233fs
SRR5341337_raw_variants_MycoVarP_INDEL_txt:NC_000962.3	3994537	TGGAAGG	T	disruptive_inframe_deletion	MODERATE	fdxB	1856_1861delAAGGGG	Glu619_Gly620del
SRR5341337_raw_variants_MycoVarP_INDEL_txt:NC_000962.3	4126154	TC	T	frameshift_variant	HIGH	Rv3684	717delC	Glu240fs
SRR5341337_raw_variants_MycoVarP_INDEL_txt:NC_000962.3	4185682	CG	C	frameshift_variant	HIGH	tgs2	208delC	Arg70fs
SRR5341339_raw_variants_MycoVarP_INDEL_txt:NC_000962.3	79504	T	TCGGTGGACCCGGTGGACC	conservative_inframe_insertion	MODERATE	Rv0071	55_72dupCCGGTGGACCCGGTGGAC	Pro19_Asp24dup
SRR5341339_raw_variants_MycoVarP_INDEL_txt:NC_000962.3	215751	GC	G	frameshift_variant	HIGH	Rv0185	39delC	Arg14fs
SRR5341339_raw_variants_MycoVarP_INDEL_txt:NC_000962.3	335810	CCCGCCGGCGCCGCCGTTG	C	disruptive_inframe_deletion	MODERATE	Rv0278c	483_500delCAACGGCGGCGCCGGCGG	Asn162_Gly167del
SRR5341339_raw_variants_MycoVarP_INDEL_txt:NC_000962.3	336680	G	GCCGCC	frameshift_variant	HIGH	PE_PGRS4	2393_2394insGGCGG	Asn799fs
SRR5341339_raw_variants_MycoVarP_INDEL_txt:NC_000962.3	1212335	TCGGCGGTGCCGGCGGTGTCGGCGGTGC	T	disruptive_inframe_deletion	MODERATE	PE_PGRS21	792_818delTGTCGGCGGTGCCGGCGGTGCCGGCGG	Val265_Gly273del
SRR5341339_raw_variants_MycoVarP_INDEL_txt:NC_000962.3	1217499	ACGGCGGTGCCGGCGGGCACGGCGCCGCCGCCGGAAACGGCTTAGCCGCGGGTAATGGCGTCAGCAGCAGCGGCGG	A	disruptive_inframe_deletion	MODERATE	PE_PGRS22	1044_1118delCGGGCACGGCGCCGCCGCCGGAAACGGCTTAGCCGCGGGTAATGGCGTCAGCAGCAGCGGCGGCGGCGGTGCCGG	Gly349_Gly373del
SRR5341339_raw_variants_MycoVarP_INDEL_txt:NC_000962.3	1637693	GCCGGCCCCA	G	disruptive_inframe_deletion	MODERATE	PE_PGRS28	528_536delTGGGGCCGG	Gly177_Gly179del
SRR5341339_raw_variants_MycoVarP_INDEL_txt:NC_000962.3	2316254	CG	C	frameshift_variant	HIGH	Rv2059	1085delG	Gly362fs
SRR5341339_raw_variants_MycoVarP_INDEL_txt:NC_000962.3	2338194	AC	A	frameshift_variant	HIGH	Rv2081c	311delG	Gly104fs
SRR5341339_raw_variants_MycoVarP_INDEL_txt:NC_000962.3	2536625	C	CG	frameshift_variant	HIGH	Rv2264c	1725dupC	Gly576fs
SRR5341339_raw_variants_MycoVarP_INDEL_txt:NC_000962.3	3601326	CG	C	frameshift_variant	HIGH	Rv3225c	1114delC	Arg372fs
SRR5341339_raw_variants_MycoVarP_INDEL_txt:NC_000962.3	3717173	AC	A	frameshift_variant	HIGH	sugI	88delC	Arg30fs
SRR5341339_raw_variants_MycoVarP_INDEL_txt:NC_000962.3	3931724	C	CGGCGGTGCG	disruptive_inframe_insertion	MODERATE	PE_PGRS54	723_731dupCGGTGCGGG	Gly244_Gly245insGlyAlaGly
SRR5341339_raw_variants_MycoVarP_INDEL_txt:NC_000962.3	3941471	ACCG	A	disruptive_inframe_deletion	MODERATE	PE_PGRS55	1865_1867delCCG	Ala622del
SRR5341339_raw_variants_MycoVarP_INDEL_txt:NC_000962.3	3946513	C	CGGCGGTGCG	disruptive_inframe_insertion	MODERATE	PE_PGRS57	723_731dupCGGTGCGGG	Gly244_Gly245insGlyAlaGly
SRR5341339_raw_variants_MycoVarP_INDEL_txt:NC_000962.3	3948541	AGGCGGCACC	A	disruptive_inframe_deletion	MODERATE	PE_PGRS57	2774_2782delCCGGCGGCA	Thr925_Gly927del
SRR5341339_raw_variants_MycoVarP_INDEL_txt:NC_000962.3	3948612	A	ACGGCGGCAC	disruptive_inframe_insertion	MODERATE	PE_PGRS57	2846_2854dupCCGGCGGCA	Thr949_Gly951dup
SRR5341339_raw_variants_MycoVarP_INDEL_txt:NC_000962.3	3949812	ACGGCGGCAC	A	disruptive_inframe_deletion	MODERATE	PE_PGRS57	4055_4063delCCGGCGGCA	Thr1352_Gly1354del
SRR5341340_raw_variants_MycoVarP_INDEL_txt:NC_000962.3	26747	GC	G	frameshift_variant	HIGH	Rv0021c	134delG	Gly45fs
SRR5341340_raw_variants_MycoVarP_INDEL_txt:NC_000962.3	79504	T	TCGGTGGACCCGGTGGACC	conservative_inframe_insertion	MODERATE	Rv0071	55_72dupCCGGTGGACCCGGTGGAC	Pro19_Asp24dup
SRR5341340_raw_variants_MycoVarP_INDEL_txt:NC_000962.3	335810	CCCGCCGGCGCCGCCGTTG	C	disruptive_inframe_deletion	MODERATE	Rv0278c	483_500delCAACGGCGGCGCCGGCGG	Asn162_Gly167del
SRR5341340_raw_variants_MycoVarP_INDEL_txt:NC_000962.3	336680	G	GCCGCC	frameshift_variant	HIGH	PE_PGRS4	2393_2394insGGCGG	Asn799fs
SRR5341340_raw_variants_MycoVarP_INDEL_txt:NC_000962.3	464373	GGCAACTT	G	frameshift_variant	HIGH	Rv0386	965_971delCAACTTG	Ala322fs
SRR5341340_raw_variants_MycoVarP_INDEL_txt:NC_000962.3	1727477	C	CG	frameshift_variant	HIGH	pks5	932dupC	Ala312fs
SRR5341340_raw_variants_MycoVarP_INDEL_txt:NC_000962.3	1992323	G	GC	frameshift_variant	HIGH	wag22	254dupG	Ala86fs
SRR5341340_raw_variants_MycoVarP_INDEL_txt:NC_000962.3	2165868	G	GCCCC	frameshift_variant	HIGH	PPE34	1443_1444insGGGG	Pro482fs
SRR5341340_raw_variants_MycoVarP_INDEL_txt:NC_000962.3	2165874	CGAGT	C	frameshift_variant	HIGH	PPE34	1434_1437delACTC	Val480fs
SRR5341340_raw_variants_MycoVarP_INDEL_txt:NC_000962.3	2278204	T	TGACCACGAC	conservative_inframe_insertion	MODERATE	Rv2030c	274_282dupGTCGTGGTC	Val94_Asn95insValValVal
SRR5341340_raw_variants_MycoVarP_INDEL_txt:NC_000962.3	2338194	AC	A	frameshift_variant	HIGH	Rv2081c	311delG	Gly104fs
SRR5341340_raw_variants_MycoVarP_INDEL_txt:NC_000962.3	2343895	AC	A	frameshift_variant	HIGH	Rv2086	586delC	Arg196fs
SRR5341340_raw_variants_MycoVarP_INDEL_txt:NC_000962.3	2387559	A	ACCGCCGGCACCGCCAATG	disruptive_inframe_insertion	MODERATE	PE_PGRS37	396_413dupCATTGGCGGTGCCGGCGG	Gly138_Val139insIleGlyGlyAlaGlyGly
SRR5341340_raw_variants_MycoVarP_INDEL_txt:NC_000962.3	2536625	C	CG	frameshift_variant	HIGH	Rv2264c	1725dupC	Gly576fs
SRR5341340_raw_variants_MycoVarP_INDEL_txt:NC_000962.3	3929891	CCGGCGGCAACGGTGGTGCCGGCGGCAGCGTAACCGACGGATCCGCCGGCAGCACCGCAGGCAA	C	disruptive_inframe_deletion	MODERATE	PE_PGRS53	3336_3398delTGGTGCCGGCGGCAGCGTAACCGACGGATCCGCCGGCAGCACCGCAGGCAACGGCGGCAACGG	Gly1113_Gly1133del
SRR5341340_raw_variants_MycoVarP_INDEL_txt:NC_000962.3	4107970	CG	C	frameshift_variant	HIGH	acs	184delG	Ala62fs
SRR5341340_raw_variants_MycoVarP_INDEL_txt:NC_000962.3	4326430	A	ATGGCGT	disruptive_inframe_insertion	MODERATE	ethA	1043_1044insACGCCA	Leu348_Phe349insArgHis
SRR5341340_raw_variants_MycoVarP_INDEL_txt:NC_000962.3	4326432	G	GCTCTTGGTCGGGCAACGGTC	frameshift_variant	HIGH	ethA	1041_1042insGACCGTTGCCCGACCAAGAG	Leu348fs
SRR5341341_raw_variants_MycoVarP_INDEL_txt:NC_000962.3	9142	TTCG	T	disruptive_inframe_deletion	MODERATE	gyrA	1842_1844delTCG	Arg615del
SRR5341341_raw_variants_MycoVarP_INDEL_txt:NC_000962.3	9146	C	CAA	frameshift_variant	HIGH	gyrA	1845_1846insAA	Gly616fs
SRR5341341_raw_variants_MycoVarP_INDEL_txt:NC_000962.3	50340	C	CCG	frameshift_variant	HIGH	ino1	784_785insCG	Arg262fs
SRR5341341_raw_variants_MycoVarP_INDEL_txt:NC_000962.3	50342	C	CCAGCGAGCCG	frameshift_variant	HIGH	ino1	782_783insCGGCTCGCTG	Lys261fs
SRR5341341_raw_variants_MycoVarP_INDEL_txt:NC_000962.3	50399	A	AG	frameshift_variant	HIGH	ino1	725_726insC	Glu243fs
SRR5341341_raw_variants_MycoVarP_INDEL_txt:NC_000962.3	50462	C	CG	frameshift_variant	HIGH	ino1	662_663insC	Gln221fs
SRR5341341_raw_variants_MycoVarP_INDEL_txt:NC_000962.3	79504	T	TCGGTGGACCCGGTGGACC	conservative_inframe_insertion	MODERATE	Rv0071	55_72dupCCGGTGGACCCGGTGGAC	Pro19_Asp24dup
SRR5341341_raw_variants_MycoVarP_INDEL_txt:NC_000962.3	81979	G	GCC	frameshift_variant	HIGH	Rv0073	305_306insCC	Val103fs
SRR5341341_raw_variants_MycoVarP_INDEL_txt:NC_000962.3	81982	GTC	G	frameshift_variant	HIGH	Rv0073	308_309delTC	Val103fs
SRR5341341_raw_variants_MycoVarP_INDEL_txt:NC_000962.3	82007	G	GTGC	disruptive_inframe_insertion	MODERATE	Rv0073	332_333insTGC	Arg111_Ser112insAla
SRR5341341_raw_variants_MycoVarP_INDEL_txt:NC_000962.3	82018	ATGT	A	disruptive_inframe_deletion	MODERATE	Rv0073	344_346delTGT	Met115_Ser116delinsThr
SRR5341341_raw_variants_MycoVarP_INDEL_txt:NC_000962.3	82025	G	GACGTGAAGCCCGCGAGCGGGCCACCGAA	frameshift_variant	HIGH	Rv0073	350_351insACGTGAAGCCCGCGAGCGGGCCACCGAA	Ala119fs
SRR5341341_raw_variants_MycoVarP_INDEL_txt:NC_000962.3	182631	GTT	G	frameshift_variant	HIGH	fadE2	566_567delAA	Gln189fs
SRR5341341_raw_variants_MycoVarP_INDEL_txt:NC_000962.3	182635	G	GCA	frameshift_variant	HIGH	fadE2	563_564insTG	Gln189fs
SRR5341341_raw_variants_MycoVarP_INDEL_txt:NC_000962.3	182781	CG	C	frameshift_variant	HIGH	fadE2	417delC	Ser139fs
SRR5341341_raw_variants_MycoVarP_INDEL_txt:NC_000962.3	182783	CTGCT	C	frameshift_variant	HIGH	fadE2	412_415delAGCA	Ser138fs
SRR5341341_raw_variants_MycoVarP_INDEL_txt:NC_000962.3	182857	CGCCCG	C	frameshift_variant	HIGH	fadE2	337_341delCGGGC	Arg113fs
SRR5341341_raw_variants_MycoVarP_INDEL_txt:NC_000962.3	182866	CT	C	frameshift_variant	HIGH	fadE2	332delA	Gln111fs
SRR5341341_raw_variants_MycoVarP_INDEL_txt:NC_000962.3	182874	TG	T	frameshift_variant	HIGH	fadE2	324delC	Thr109fs
SRR5341341_raw_variants_MycoVarP_INDEL_txt:NC_000962.3	182876	C	CTCGTTCG	frameshift_variant	HIGH	fadE2	322_323insCGAACGA	Gly108fs
SRR5341341_raw_variants_MycoVarP_INDEL_txt:NC_000962.3	252362	TGG	T	frameshift_variant	HIGH	pckA	582_583delGG	Ala195fs
SRR5341341_raw_variants_MycoVarP_INDEL_txt:NC_000962.3	252366	C	CCG	frameshift_variant	HIGH	pckA	585_586insCG	Trp196fs
SRR5341341_raw_variants_MycoVarP_INDEL_txt:NC_000962.3	279267	A	AGG	frameshift_variant	HIGH	nrdB	683_684insGG	Thr229fs
SRR5341341_raw_variants_MycoVarP_INDEL_txt:NC_000962.3	279268	AAC	A	frameshift_variant	HIGH	nrdB	687_688delAC	Arg230fs
SRR5341341_raw_variants_MycoVarP_INDEL_txt:NC_000962.3	335685	C	CCGCCGCCGG	conservative_inframe_insertion	MODERATE	Rv0278c	617_625dupCCGGCGGCG	Ala206_Gly208dup
SRR5341341_raw_variants_MycoVarP_INDEL_txt:NC_000962.3	336679	TGGGGACCGAGCTCGAATTCCCACCGGTGTCAGCGCCAAACCCGCCGGC	T	conservative_inframe_deletion	MODERATE	PE_PGRS4	2347_2394delGCCGGCGGGTTTGGCGCTGACACCGGTGGGAATTCGAGCTCGGTCCCC	Ala783_Pro798del
SRR5341341_raw_variants_MycoVarP_INDEL_txt:NC_000962.3	404615	GAC	G	frameshift_variant	HIGH	Rv0338c	1225_1226delGT	Val409fs
SRR5341341_raw_variants_MycoVarP_INDEL_txt:NC_000962.3	404621	T	TGC	frameshift_variant	HIGH	Rv0338c	1220_1221insGC	Val409fs
SRR5341341_raw_variants_MycoVarP_INDEL_txt:NC_000962.3	404659	A	AGTT	conservative_inframe_insertion	MODERATE	Rv0338c	1182_1183insAAC	Thr394_Cys395insAsn
SRR5341341_raw_variants_MycoVarP_INDEL_txt:NC_000962.3	420184	CGA	C	frameshift_variant	HIGH	dnaK	351_352delGA	Thr118fs
SRR5341341_raw_variants_MycoVarP_INDEL_txt:NC_000962.3	420187	C	CGT	frameshift_variant	HIGH	dnaK	354_355insTG	Pro119fs
SRR5341341_raw_variants_MycoVarP_INDEL_txt:NC_000962.3	420314	CG	C	frameshift_variant	HIGH	dnaK	481delG	Glu161fs
SRR5341341_raw_variants_MycoVarP_INDEL_txt:NC_000962.3	420317	G	GC	frameshift_variant	HIGH	dnaK	483_484insC	Lys162fs
SRR5341341_raw_variants_MycoVarP_INDEL_txt:NC_000962.3	420325	AGC	A	frameshift_variant	HIGH	dnaK	493_494delCG	Arg165fs
SRR5341341_raw_variants_MycoVarP_INDEL_txt:NC_000962.3	420329	A	ACC	frameshift_variant	HIGH	dnaK	495_496insCC	Ile166fs
SRR5341341_raw_variants_MycoVarP_INDEL_txt:NC_000962.3	421256	A	AAG	frameshift_variant	HIGH	dnaK	1423_1424insGA	Ile475fs
SRR5341341_raw_variants_MycoVarP_INDEL_txt:NC_000962.3	441951	C	CG	frameshift_variant	HIGH	fba	348dupC	Val117fs
SRR5341341_raw_variants_MycoVarP_INDEL_txt:NC_000962.3	460023	C	CTG	frameshift_variant	HIGH	clpB	1979_1980insCA	Gly661fs
SRR5341341_raw_variants_MycoVarP_INDEL_txt:NC_000962.3	460024	GCC	G	frameshift_variant	HIGH	clpB	1977_1978delGG	Glu659fs
SRR5341341_raw_variants_MycoVarP_INDEL_txt:NC_000962.3	529047	CAG	C	frameshift_variant	HIGH	groEL2	441_442delAG	Ala148fs
SRR5341341_raw_variants_MycoVarP_INDEL_txt:NC_000962.3	529652	CAG	C	frameshift_variant	HIGH	groEL2	1046_1047delAG	Gln349fs
SRR5341341_raw_variants_MycoVarP_INDEL_txt:NC_000962.3	529897	A	ACC	frameshift_variant	HIGH	groEL2	1290_1291insCC	Gly431fs
SRR5341341_raw_variants_MycoVarP_INDEL_txt:NC_000962.3	550526	C	CAG	frameshift_variant	HIGH	Rv0458	852_853insAG	Asp285fs
SRR5341341_raw_variants_MycoVarP_INDEL_txt:NC_000962.3	550594	GCA	G	frameshift_variant	HIGH	Rv0458	921_922delCA	Leu309fs
SRR5341341_raw_variants_MycoVarP_INDEL_txt:NC_000962.3	550598	T	TCG	frameshift_variant	HIGH	Rv0458	925_926insGC	Leu309fs
SRR5341341_raw_variants_MycoVarP_INDEL_txt:NC_000962.3	553041	G	GTT	frameshift_variant	HIGH	lpdC	428_429insTT	Ser145fs
SRR5341341_raw_variants_MycoVarP_INDEL_txt:NC_000962.3	553047	GC	G	frameshift_variant	HIGH	lpdC	435delC	Ser145fs
SRR5341341_raw_variants_MycoVarP_INDEL_txt:NC_000962.3	553098	AGG	A	frameshift_variant	HIGH	lpdC	486_487delGG	Glu163fs
SRR5341341_raw_variants_MycoVarP_INDEL_txt:NC_000962.3	553102	A	ACC	frameshift_variant	HIGH	lpdC	490_491insCC	Gln164fs
SRR5341341_raw_variants_MycoVarP_INDEL_txt:NC_000962.3	572743	CTAT	C	disruptive_inframe_deletion	MODERATE	lprQ	1035_1037delTAT	Met346del
SRR5341341_raw_variants_MycoVarP_INDEL_txt:NC_000962.3	581257	A	AG	frameshift_variant	HIGH	regX3	449_450insG	Asp150fs
SRR5341341_raw_variants_MycoVarP_INDEL_txt:NC_000962.3	581259	AC	A	frameshift_variant	HIGH	regX3	453delC	Ile152fs
SRR5341341_raw_variants_MycoVarP_INDEL_txt:NC_000962.3	595697	A	ACCG	conservative_inframe_insertion	MODERATE	serB1	888_889insCGG	Arg296dup
SRR5341341_raw_variants_MycoVarP_INDEL_txt:NC_000962.3	598536	TAATCC	T	frameshift_variant	HIGH	mmpL2	1339_1343delAATCC	Asn447fs
SRR5341341_raw_variants_MycoVarP_INDEL_txt:NC_000962.3	623558	AACGGCGGCG	A	disruptive_inframe_deletion	MODERATE	PE_PGRS6	776_784delACGGCGGCG	Asp259_Gly261del
SRR5341341_raw_variants_MycoVarP_INDEL_txt:NC_000962.3	639597	T	TCGC	disruptive_inframe_insertion	MODERATE	menB	359_360insGCG	Gly120_Asp121insArg
SRR5341341_raw_variants_MycoVarP_INDEL_txt:NC_000962.3	672632	GCCGGCGCCA	G	disruptive_inframe_deletion	MODERATE	PE_PGRS7	3276_3284delTGGCGCCGG	Gly1093_Gly1095del
SRR5341341_raw_variants_MycoVarP_INDEL_txt:NC_000962.3	672721	T	TGCC	conservative_inframe_insertion	MODERATE	PE_PGRS7	3193_3195dupGGC	Gly1065dup
SRR5341341_raw_variants_MycoVarP_INDEL_txt:NC_000962.3	735293	C	CT	frameshift_variant	HIGH	rplK	272_273insT	Ala92fs
SRR5341341_raw_variants_MycoVarP_INDEL_txt:NC_000962.3	735296	CG	C	frameshift_variant	HIGH	rplK	277delG	Glu93fs
SRR5341341_raw_variants_MycoVarP_INDEL_txt:NC_000962.3	760561	TGC	T	frameshift_variant	HIGH	rpoB	757_758delCG	Arg253fs
SRR5341341_raw_variants_MycoVarP_INDEL_txt:NC_000962.3	764104	C	CAG	frameshift_variant	HIGH	rpoC	735_736insAG	Asp246fs
SRR5341341_raw_variants_MycoVarP_INDEL_txt:NC_000962.3	764909	C	CCG	frameshift_variant	HIGH	rpoC	1541_1542insGC	Met515fs
SRR5341341_raw_variants_MycoVarP_INDEL_txt:NC_000962.3	764911	AAT	A	frameshift_variant	HIGH	rpoC	1543_1544delAT	Met515fs
SRR5341341_raw_variants_MycoVarP_INDEL_txt:NC_000962.3	765245	G	GCGCTT	frameshift_variant	HIGH	rpoC	1876_1877insCGCTT	Val626fs
SRR5341341_raw_variants_MycoVarP_INDEL_txt:NC_000962.3	765247	CTTGAG	C	frameshift_variant	HIGH	rpoC	1879_1883delTTGAG	Leu627fs
SRR5341341_raw_variants_MycoVarP_INDEL_txt:NC_000962.3	776261	GGT	G	frameshift_variant	HIGH	mmpL5	2218_2219delAC	Thr740fs
SRR5341341_raw_variants_MycoVarP_INDEL_txt:NC_000962.3	776274	G	GGCT	conservative_inframe_insertion	MODERATE	mmpL5	2206_2207insAGC	Ala736delinsGluPro
SRR5341341_raw_variants_MycoVarP_INDEL_txt:NC_000962.3	776295	T	TTCTG	frameshift_variant	HIGH	mmpL5	2185_2186insCAGA	Gln729fs
SRR5341341_raw_variants_MycoVarP_INDEL_txt:NC_000962.3	896049	C	CCG	frameshift_variant	HIGH	purL	230_231insCG	Ala78fs
SRR5341341_raw_variants_MycoVarP_INDEL_txt:NC_000962.3	897092	TTA	T	frameshift_variant	HIGH	purL	1274_1275delTA	Leu425fs
SRR5341341_raw_variants_MycoVarP_INDEL_txt:NC_000962.3	956179	T	TCA	frameshift_variant	HIGH	Rv0859	1104_1105insAC	Leu369fs
SRR5341341_raw_variants_MycoVarP_INDEL_txt:NC_000962.3	956181	CTG	C	frameshift_variant	HIGH	Rv0859	1106_1107delTG	Leu369fs
SRR5341341_raw_variants_MycoVarP_INDEL_txt:NC_000962.3	957564	C	CAG	frameshift_variant	HIGH	fadB	1272_1273insAG	Glu425fs
SRR5341341_raw_variants_MycoVarP_INDEL_txt:NC_000962.3	957905	CG	C	frameshift_variant	HIGH	fadB	1617delG	Ser540fs
SRR5341341_raw_variants_MycoVarP_INDEL_txt:NC_000962.3	957911	C	CT	frameshift_variant	HIGH	fadB	1619_1620insT	Gln541fs
SRR5341341_raw_variants_MycoVarP_INDEL_txt:NC_000962.3	958075	CG	C	frameshift_variant	HIGH	fadB	1785delG	Ser596fs
SRR5341341_raw_variants_MycoVarP_INDEL_txt:NC_000962.3	958083	C	CG	frameshift_variant	HIGH	fadB	1791_1792insG	Arg598fs
SRR5341341_raw_variants_MycoVarP_INDEL_txt:NC_000962.3	958320	A	ACC	frameshift_variant	HIGH	fadB	2028_2029insCC	Gly677fs
SRR5341341_raw_variants_MycoVarP_INDEL_txt:NC_000962.3	958365	TAC	T	frameshift_variant	HIGH	fadB	2074_2075delAC	Thr692fs
SRR5341341_raw_variants_MycoVarP_INDEL_txt:NC_000962.3	976897	T	TGG	frameshift_variant	HIGH	PPE13	1305_1306dupCC	Gln436fs
SRR5341341_raw_variants_MycoVarP_INDEL_txt:NC_000962.3	984977	AGT	A	frameshift_variant	HIGH	fprB	1176_1177delGT	Gln392fs
SRR5341341_raw_variants_MycoVarP_INDEL_txt:NC_000962.3	984984	G	GGC	frameshift_variant	HIGH	fprB	1183_1184insCG	Val395fs
SRR5341341_raw_variants_MycoVarP_INDEL_txt:NC_000962.3	1006283	CAGA	C	conservative_inframe_deletion	MODERATE	prrA	277_279delTCT	Ser93del
SRR5341341_raw_variants_MycoVarP_INDEL_txt:NC_000962.3	1006291	CG	C	frameshift_variant	HIGH	prrA	271delC	Arg91fs
SRR5341341_raw_variants_MycoVarP_INDEL_txt:NC_000962.3	1006296	G	GGGCC	frameshift_variant	HIGH	prrA	266_267insGGCC	Ser92fs
SRR5341341_raw_variants_MycoVarP_INDEL_txt:NC_000962.3	1017596	CT	C	frameshift_variant	HIGH	Rv0913c	1129delA	Ser377fs
SRR5341341_raw_variants_MycoVarP_INDEL_txt:NC_000962.3	1017601	C	CG	frameshift_variant	HIGH	Rv0913c	1124dupC	Ala376fs
SRR5341341_raw_variants_MycoVarP_INDEL_txt:NC_000962.3	1071031	GT	G	frameshift_variant	HIGH	Rv0958	1151delT	Leu384fs
SRR5341341_raw_variants_MycoVarP_INDEL_txt:NC_000962.3	1071035	GTGA	G	disruptive_inframe_deletion	MODERATE	Rv0958	1154_1156delTGA	Val385_Thr386delinsAla
SRR5341341_raw_variants_MycoVarP_INDEL_txt:NC_000962.3	1071116	C	CT	frameshift_variant	HIGH	Rv0958	1235dupT	Pro413fs
SRR5341341_raw_variants_MycoVarP_INDEL_txt:NC_000962.3	1136010	GGTT	G	conservative_inframe_deletion	MODERATE	prsA	469_471delAAC	Asn157del
SRR5341341_raw_variants_MycoVarP_INDEL_txt:NC_000962.3	1136014	CT	C	frameshift_variant	HIGH	prsA	467delA	Gln156fs
SRR5341341_raw_variants_MycoVarP_INDEL_txt:NC_000962.3	1136018	C	CTGGG	frameshift_variant	HIGH	prsA	463_464insCCCA	Gly155fs
SRR5341341_raw_variants_MycoVarP_INDEL_txt:NC_000962.3	1189184	GCGC	G	disruptive_inframe_deletion	MODERATE	PE_PGRS19	1238_1240delGCG	Gly413del
SRR5341341_raw_variants_MycoVarP_INDEL_txt:NC_000962.3	1205539	AAT	A	frameshift_variant	HIGH	greA	258_259delAT	Leu87fs
SRR5341341_raw_variants_MycoVarP_INDEL_txt:NC_000962.3	1205544	G	GCC	frameshift_variant	HIGH	greA	254_255insGG	Leu87fs
SRR5341341_raw_variants_MycoVarP_INDEL_txt:NC_000962.3	1212137	ACGGCGGCGCCGGCGGTGCCGGCGGCCTCGGCGTAGCGCCCGGCGTGCC	A	conservative_inframe_deletion	MODERATE	PE_PGRS21	604_651delCTCGGCGTAGCGCCCGGCGTGCCCGGCGGCGCCGGCGGTGCCGGCGGC	Leu202_Gly217del
SRR5341341_raw_variants_MycoVarP_INDEL_txt:NC_000962.3	1227202	T	TGGC	conservative_inframe_insertion	MODERATE	fum	361_363dupGCC	Ala121dup
SRR5341341_raw_variants_MycoVarP_INDEL_txt:NC_000962.3	1228130	GTC	G	frameshift_variant	HIGH	glpX	553_554delGA	Asp185fs
SRR5341341_raw_variants_MycoVarP_INDEL_txt:NC_000962.3	1228207	GT	G	frameshift_variant	HIGH	glpX	477delA	His160fs
SRR5341341_raw_variants_MycoVarP_INDEL_txt:NC_000962.3	1304858	C	CTCG	disruptive_inframe_insertion	MODERATE	fbiC	1928_1929insTCG	Thr643_Lys644insArg
SRR5341341_raw_variants_MycoVarP_INDEL_txt:NC_000962.3	1304859	CAAG	C	disruptive_inframe_deletion	MODERATE	fbiC	1931_1933delAGA	Lys644del
SRR5341341_raw_variants_MycoVarP_INDEL_txt:NC_000962.3	1390722	G	GGC	frameshift_variant	HIGH	Rv1248c	2330_2331insGC	Ser777fs
SRR5341341_raw_variants_MycoVarP_INDEL_txt:NC_000962.3	1390723	CTT	C	frameshift_variant	HIGH	Rv1248c	2328_2329delAA	Ser777fs
SRR5341341_raw_variants_MycoVarP_INDEL_txt:NC_000962.3	1390851	CCG	C	frameshift_variant	HIGH	Rv1248c	2200_2201delCG	Arg734fs
SRR5341341_raw_variants_MycoVarP_INDEL_txt:NC_000962.3	1390854	T	TTC	frameshift_variant	HIGH	Rv1248c	2198_2199insGA	Arg734fs
SRR5341341_raw_variants_MycoVarP_INDEL_txt:NC_000962.3	1423203	TGG	T	frameshift_variant	HIGH	Rv1273c	846_847delCC	Gln283fs
SRR5341341_raw_variants_MycoVarP_INDEL_txt:NC_000962.3	1423207	C	CAT	frameshift_variant	HIGH	Rv1273c	843_844insAT	Ala282fs
SRR5341341_raw_variants_MycoVarP_INDEL_txt:NC_000962.3	1595393	G	GTGA	disruptive_inframe_insertion	MODERATE	uvrC	1352_1353insTGA	Arg451_Glu452insGlu
SRR5341341_raw_variants_MycoVarP_INDEL_txt:NC_000962.3	1637187	GCCCCGCCGGTCCCGCCAA	G	disruptive_inframe_deletion	MODERATE	PE_PGRS28	1025_1042delTTGGCGGGACCGGCGGGG	Val342_Gly347del
SRR5341341_raw_variants_MycoVarP_INDEL_txt:NC_000962.3	1649234	G	GCAGTAA	disruptive_inframe_insertion	MODERATE	Rv1461	2246_2247insCAGTAA	Gly749_Ser750insSerLys
SRR5341341_raw_variants_MycoVarP_INDEL_txt:NC_000962.3	1664467	GAT	G	frameshift_variant	HIGH	acn	1578_1579delAT	Arg526fs
SRR5341341_raw_variants_MycoVarP_INDEL_txt:NC_000962.3	1664470	C	CCT	frameshift_variant	HIGH	acn	1576_1577insAG	Arg526fs
SRR5341341_raw_variants_MycoVarP_INDEL_txt:NC_000962.3	1665425	G	GGC	frameshift_variant	HIGH	acn	621_622insGC	His208fs
SRR5341341_raw_variants_MycoVarP_INDEL_txt:NC_000962.3	1665426	TGA	T	frameshift_variant	HIGH	acn	619_620delTC	Ser207fs
SRR5341341_raw_variants_MycoVarP_INDEL_txt:NC_000962.3	1665590	C	CGG	frameshift_variant	HIGH	acn	456_457insCC	Glu153fs
SRR5341341_raw_variants_MycoVarP_INDEL_txt:NC_000962.3	1665591	ACC	A	frameshift_variant	HIGH	acn	454_455delGG	Gly152fs
SRR5341341_raw_variants_MycoVarP_INDEL_txt:NC_000962.3	1665684	T	TCG	frameshift_variant	HIGH	acn	362_363insCG	Asp122fs
SRR5341341_raw_variants_MycoVarP_INDEL_txt:NC_000962.3	1683937	AGTTTTTGAC	A	disruptive_inframe_deletion	MODERATE	mutA	1782_1790delGTTTTTGAC	Glu594_Thr597delinsAsp
SRR5341341_raw_variants_MycoVarP_INDEL_txt:NC_000962.3	1685817	CTA	C	frameshift_variant	HIGH	mutB	1814_1815delTA	Leu605fs
SRR5341341_raw_variants_MycoVarP_INDEL_txt:NC_000962.3	1685826	A	AATC	disruptive_inframe_insertion	MODERATE	mutB	1823_1824insTCA	Lys608delinsAsnGln
SRR5341341_raw_variants_MycoVarP_INDEL_txt:NC_000962.3	1748594	A	ACGCC	frameshift_variant	HIGH	dnaE1	902_903insGCCC	Arg303fs
SRR5341341_raw_variants_MycoVarP_INDEL_txt:NC_000962.3	1770912	G	GT	frameshift_variant	HIGH	treX	689_690insA	Arg231fs
SRR5341341_raw_variants_MycoVarP_INDEL_txt:NC_000962.3	1770914	AG	A	frameshift_variant	HIGH	treX	687delC	Ser230fs
SRR5341341_raw_variants_MycoVarP_INDEL_txt:NC_000962.3	1795405	G	GCT	frameshift_variant	HIGH	nadA	651_652insTC	Ala218fs
SRR5341341_raw_variants_MycoVarP_INDEL_txt:NC_000962.3	1795410	CAT	C	frameshift_variant	HIGH	nadA	656_657delAT	His219fs
SRR5341341_raw_variants_MycoVarP_INDEL_txt:NC_000962.3	1830957	T	TC	frameshift_variant	HIGH	polA	294dupC	Ala99fs
SRR5341341_raw_variants_MycoVarP_INDEL_txt:NC_000962.3	1830960	CT	C	frameshift_variant	HIGH	polA	297delT	Gly100fs
SRR5341341_raw_variants_MycoVarP_INDEL_txt:NC_000962.3	1832842	C	CCG	frameshift_variant	HIGH	polA	2178_2179insCG	Glu727fs
SRR5341341_raw_variants_MycoVarP_INDEL_txt:NC_000962.3	1837776	GGTTA	G	frameshift_variant	HIGH	uvrB	703_706delGTTA	Val235fs
SRR5341341_raw_variants_MycoVarP_INDEL_txt:NC_000962.3	1838020	GGTA	G	disruptive_inframe_deletion	MODERATE	uvrB	948_950delTAG	Arg317del
SRR5341341_raw_variants_MycoVarP_INDEL_txt:NC_000962.3	1838030	C	CTG	frameshift_variant	HIGH	uvrB	956_957insTG	Gly320fs
SRR5341341_raw_variants_MycoVarP_INDEL_txt:NC_000962.3	1838033	GCA	G	frameshift_variant	HIGH	uvrB	961_962delAC	Thr321fs
SRR5341341_raw_variants_MycoVarP_INDEL_txt:NC_000962.3	1844169	GCC	G	frameshift_variant	HIGH	uvrA	430_431delCC	Pro144fs
SRR5341341_raw_variants_MycoVarP_INDEL_txt:NC_000962.3	1863700	G	GC	frameshift_variant	HIGH	PE_PGRS30	1682dupG	Gly562fs
SRR5341341_raw_variants_MycoVarP_INDEL_txt:NC_000962.3	1868851	CAG	C	frameshift_variant	HIGH	argD	131_132delGA	Arg44fs
SRR5341341_raw_variants_MycoVarP_INDEL_txt:NC_000962.3	1870184	CAAA	C	disruptive_inframe_deletion	MODERATE	argF	264_266delAAA	Lys89del
SRR5341341_raw_variants_MycoVarP_INDEL_txt:NC_000962.3	1971365	C	CT	frameshift_variant	HIGH	Rv1744c	25dupA	Ser9fs
SRR5341341_raw_variants_MycoVarP_INDEL_txt:NC_000962.3	1986638	G	GTGAACCGCCCCGGTGAGTCCGGAGACTCTCTGATCTGAGAC	frameshift_variant	HIGH	Rv1754c	32_33insGTCTCAGATCAGAGAGTCTCCGGACTCACCGGGGCGGTTCA	Arg12fs
SRR5341341_raw_variants_MycoVarP_INDEL_txt:NC_000962.3	2057019	T	TCTC	disruptive_inframe_insertion	MODERATE	erg3	499_500insCTC	Trp167delinsSerArg
SRR5341341_raw_variants_MycoVarP_INDEL_txt:NC_000962.3	2094520	C	CTGT	disruptive_inframe_insertion	MODERATE	gnd1	668_669insACA	Ala223_Ile224insGln
SRR5341341_raw_variants_MycoVarP_INDEL_txt:NC_000962.3	2100668	T	TCGA	disruptive_inframe_insertion	MODERATE	ureG	329_330insCGA	Met110delinsIleGlu
SRR5341341_raw_variants_MycoVarP_INDEL_txt:NC_000962.3	2165397	AC	A	frameshift_variant	HIGH	PPE34	1914delG	Leu639fs
SRR5341341_raw_variants_MycoVarP_INDEL_txt:NC_000962.3	2317356	GT	G	frameshift_variant	HIGH	cobN	3397delA	Thr1133fs
SRR5341341_raw_variants_MycoVarP_INDEL_txt:NC_000962.3	2317358	G	GCCGAT	frameshift_variant	HIGH	cobN	3395_3396insATCGG	Thr1133fs
SRR5341341_raw_variants_MycoVarP_INDEL_txt:NC_000962.3	2317386	ACCC	A	disruptive_inframe_deletion	MODERATE	cobN	3365_3367delGGG	Gly1122del
SRR5341341_raw_variants_MycoVarP_INDEL_txt:NC_000962.3	2317391	G	GTGC	disruptive_inframe_insertion	MODERATE	cobN	3362_3363insGCA	Ala1121_Gly1122insHis
SRR5341341_raw_variants_MycoVarP_INDEL_txt:NC_000962.3	2338194	A	AC	frameshift_variant	HIGH	Rv2081c	311dupG	Val105fs
SRR5341341_raw_variants_MycoVarP_INDEL_txt:NC_000962.3	2372011	T	TGAC	conservative_inframe_insertion	MODERATE	dop	558_559insGTC	Ala186_Lys187insVal
SRR5341341_raw_variants_MycoVarP_INDEL_txt:NC_000962.3	2372014	CG	C	frameshift_variant	HIGH	dop	555delC	Ala186fs
SRR5341341_raw_variants_MycoVarP_INDEL_txt:NC_000962.3	2374924	A	AT	frameshift_variant	HIGH	mpa	1366_1367insA	Phe456fs
SRR5341341_raw_variants_MycoVarP_INDEL_txt:NC_000962.3	2374941	C	CT	frameshift_variant	HIGH	mpa	1349_1350insA	Lys451fs
SRR5341341_raw_variants_MycoVarP_INDEL_txt:NC_000962.3	2375805	G	GCT	frameshift_variant	HIGH	mpa	485_486insAG	Thr163fs
SRR5341341_raw_variants_MycoVarP_INDEL_txt:NC_000962.3	2477003	G	GACT	conservative_inframe_insertion	MODERATE	gcvT	178_179insAGT	Ala60delinsGluSer
SRR5341341_raw_variants_MycoVarP_INDEL_txt:NC_000962.3	2477004	CGGT	C	conservative_inframe_deletion	MODERATE	gcvT	175_177delACC	Thr59del
SRR5341341_raw_variants_MycoVarP_INDEL_txt:NC_000962.3	2477981	G	GT	frameshift_variant	HIGH	Rv2212	793dupT	Ser265fs
SRR5341341_raw_variants_MycoVarP_INDEL_txt:NC_000962.3	2498106	T	TG	frameshift_variant	HIGH	panB	365_366insG	Lys123fs
SRR5341341_raw_variants_MycoVarP_INDEL_txt:NC_000962.3	2498110	G	GA	frameshift_variant	HIGH	panB	369_370insA	Asp124fs
SRR5341341_raw_variants_MycoVarP_INDEL_txt:NC_000962.3	2498113	CGG	C	frameshift_variant	HIGH	panB	373_374delGG	Gly125fs
SRR5341341_raw_variants_MycoVarP_INDEL_txt:NC_000962.3	2498169	C	CGACG	frameshift_variant	HIGH	panB	428_429insGACG	Cys144fs
SRR5341341_raw_variants_MycoVarP_INDEL_txt:NC_000962.3	2498173	TCTGA	T	frameshift_variant	HIGH	panB	434_437delTGAC	Leu145fs
SRR5341341_raw_variants_MycoVarP_INDEL_txt:NC_000962.3	2500547	CTTT	C	upstream_gene_variant	MODIFIER	caeA	3525	,C
SRR5341341_raw_variants_MycoVarP_INDEL_txt:NC_000962.3	2500653	A	ATTT	upstream_gene_variant	MODIFIER	caeA	3631	,ATTT
SRR5341341_raw_variants_MycoVarP_INDEL_txt:NC_000962.3	2513588	GAA	G	frameshift_variant	HIGH	aceE	1051_1052delAA	Asn351fs
SRR5341341_raw_variants_MycoVarP_INDEL_txt:NC_000962.3	2513591	C	CCG	frameshift_variant	HIGH	aceE	1053_1054insCG	Met352fs
SRR5341341_raw_variants_MycoVarP_INDEL_txt:NC_000962.3	2518716	C	CGG	frameshift_variant	HIGH	kasA	602_603insGG	Ile202fs
SRR5341341_raw_variants_MycoVarP_INDEL_txt:NC_000962.3	2520957	G	GCT	frameshift_variant	HIGH	accD6	215_216insCT	Thr74fs
SRR5341341_raw_variants_MycoVarP_INDEL_txt:NC_000962.3	2521049	GA	G	frameshift_variant	HIGH	accD6	309delA	Gly104fs
SRR5341341_raw_variants_MycoVarP_INDEL_txt:NC_000962.3	2521053	GTGT	G	disruptive_inframe_deletion	MODERATE	accD6	312_314delTGT	Val105del
SRR5341341_raw_variants_MycoVarP_INDEL_txt:NC_000962.3	2521059	G	GTCAA	frameshift_variant	HIGH	accD6	317_318insTCAA	Ala107fs
SRR5341341_raw_variants_MycoVarP_INDEL_txt:NC_000962.3	2723849	A	ACGTC	frameshift_variant	HIGH	Rv2426c	334_335insGACG	Val112fs
SRR5341341_raw_variants_MycoVarP_INDEL_txt:NC_000962.3	2723853	CGGTT	C	frameshift_variant	HIGH	Rv2426c	327_330delAACC	Thr110fs
SRR5341341_raw_variants_MycoVarP_INDEL_txt:NC_000962.3	3019156	A	ATT	frameshift_variant	HIGH	sigA	1322_1323insTT	Glu443fs
SRR5341341_raw_variants_MycoVarP_INDEL_txt:NC_000962.3	3019157	CAG	C	frameshift_variant	HIGH	sigA	1324_1325delAG	Ser442fs
SRR5341341_raw_variants_MycoVarP_INDEL_txt:NC_000962.3	3046237	G	GT	frameshift_variant	HIGH	Rv2733c	287dupA	Asp96fs
SRR5341341_raw_variants_MycoVarP_INDEL_txt:NC_000962.3	3046242	GA	G	frameshift_variant	HIGH	Rv2733c	282delT	Asp96fs
SRR5341341_raw_variants_MycoVarP_INDEL_txt:NC_000962.3	3060981	C	CGACG	frameshift_variant	HIGH	ftsK	1525_1526insCGTC	Arg509fs
SRR5341341_raw_variants_MycoVarP_INDEL_txt:NC_000962.3	3146765	TC	T	frameshift_variant	HIGH	infB	1108delG	Glu370fs
SRR5341341_raw_variants_MycoVarP_INDEL_txt:NC_000962.3	3146771	C	CG	frameshift_variant	HIGH	infB	1102_1103insC	Ser368fs
SRR5341341_raw_variants_MycoVarP_INDEL_txt:NC_000962.3	3155184	GGA	G	frameshift_variant	HIGH	cysG	686_687delTC	Val229fs
SRR5341341_raw_variants_MycoVarP_INDEL_txt:NC_000962.3	3155190	C	CTG	frameshift_variant	HIGH	cysG	681_682insCA	Ala228fs
SRR5341341_raw_variants_MycoVarP_INDEL_txt:NC_000962.3	3161616	C	CTTG	conservative_inframe_insertion	MODERATE	mqo	445_446insCAA	Glu148_Ser149insThr
SRR5341341_raw_variants_MycoVarP_INDEL_txt:NC_000962.3	3161618	C	CG	frameshift_variant	HIGH	mqo	443_444insC	Glu148fs
SRR5341341_raw_variants_MycoVarP_INDEL_txt:NC_000962.3	3161626	ACTCGG	A	frameshift_variant	HIGH	mqo	431_435delCCGAG	Thr144fs
SRR5341341_raw_variants_MycoVarP_INDEL_txt:NC_000962.3	3161635	C	CATCGA	frameshift_variant	HIGH	mqo	426_427insTCGAT	Gly143fs
SRR5341341_raw_variants_MycoVarP_INDEL_txt:NC_000962.3	3180114	T	TG	frameshift_variant	HIGH	gcpE	417_418insC	Ile140fs
SRR5341341_raw_variants_MycoVarP_INDEL_txt:NC_000962.3	3180118	G	GCGTC	frameshift_variant	HIGH	gcpE	413_414insGACG	Gly139fs
SRR5341341_raw_variants_MycoVarP_INDEL_txt:NC_000962.3	3180122	GCACCC	G	frameshift_variant	HIGH	gcpE	405_409delGGGTG	Ala137fs
SRR5341341_raw_variants_MycoVarP_INDEL_txt:NC_000962.3	3199732	G	GCCT	conservative_inframe_insertion	MODERATE	rpsB	250_251insAGG	Glu83dup
SRR5341341_raw_variants_MycoVarP_INDEL_txt:NC_000962.3	3199740	G	GAT	frameshift_variant	HIGH	rpsB	242_243insAT	Ala82fs
SRR5341341_raw_variants_MycoVarP_INDEL_txt:NC_000962.3	3199787	A	ATGGT	frameshift_variant	HIGH	rpsB	195_196insACCA	Ser66fs
SRR5341341_raw_variants_MycoVarP_INDEL_txt:NC_000962.3	3210126	G	GC	frameshift_variant	HIGH	fdhF	1619dupG	Lys541fs
SRR5341341_raw_variants_MycoVarP_INDEL_txt:NC_000962.3	3237272	GCA	G	frameshift_variant	HIGH	smc	533_534delTG	Leu178fs
SRR5341341_raw_variants_MycoVarP_INDEL_txt:NC_000962.3	3237276	A	ACC	frameshift_variant	HIGH	smc	530_531insGG	Leu178fs
SRR5341341_raw_variants_MycoVarP_INDEL_txt:NC_000962.3	3340553	CTCGCTGCACG	C	frameshift_variant	HIGH	ppk1	702_711delCGCTGCACGT	Ala235fs
SRR5341341_raw_variants_MycoVarP_INDEL_txt:NC_000962.3	3340566	AG	A	frameshift_variant	HIGH	ppk1	715delG	Ala239fs
SRR5341341_raw_variants_MycoVarP_INDEL_txt:NC_000962.3	3361499	C	CT	frameshift_variant	HIGH	ilvB1	1487dupA	Ile498fs
SRR5341341_raw_variants_MycoVarP_INDEL_txt:NC_000962.3	3507615	G	GCGCGCCA	frameshift_variant	HIGH	fadE23	826_827insCGCGCCA	Val276fs
SRR5341341_raw_variants_MycoVarP_INDEL_txt:NC_000962.3	3619169	TGCG	T	conservative_inframe_deletion	MODERATE	secA1	1360_1362delCGC	Arg454del
SRR5341341_raw_variants_MycoVarP_INDEL_txt:NC_000962.3	3619173	C	CTTG	disruptive_inframe_insertion	MODERATE	secA1	1358_1359insCAA	Arg453dup
SRR5341341_raw_variants_MycoVarP_INDEL_txt:NC_000962.3	3619355	T	TCG	frameshift_variant	HIGH	secA1	1176_1177insCG	Ile393fs
SRR5341341_raw_variants_MycoVarP_INDEL_txt:NC_000962.3	3619357	CTG	C	frameshift_variant	HIGH	secA1	1173_1174delCA	Ser392fs
SRR5341341_raw_variants_MycoVarP_INDEL_txt:NC_000962.3	3619650	A	ATG	frameshift_variant	HIGH	secA1	881_882insCA	Leu295fs
SRR5341341_raw_variants_MycoVarP_INDEL_txt:NC_000962.3	3619766	GTA	G	frameshift_variant	HIGH	secA1	764_765delTA	Leu255fs
SRR5341341_raw_variants_MycoVarP_INDEL_txt:NC_000962.3	3619770	A	ATG	frameshift_variant	HIGH	secA1	761_762insCA	Leu255fs
SRR5341341_raw_variants_MycoVarP_INDEL_txt:NC_000962.3	3625755	C	CTG	frameshift_variant	HIGH	mtrB	858_859insCA	Ala287fs
SRR5341341_raw_variants_MycoVarP_INDEL_txt:NC_000962.3	3628658	GTCCC	G	frameshift_variant	HIGH	sahH	986_989delGGGA	Gly329fs
SRR5341341_raw_variants_MycoVarP_INDEL_txt:NC_000962.3	3629059	GGGT	G	conservative_inframe_deletion	MODERATE	sahH	586_588delACC	Thr196del
SRR5341341_raw_variants_MycoVarP_INDEL_txt:NC_000962.3	3629063	C	CTGA	disruptive_inframe_insertion	MODERATE	sahH	584_585insTCA	Arg195_Thr196insGln
SRR5341341_raw_variants_MycoVarP_INDEL_txt:NC_000962.3	3629072	GTT	G	frameshift_variant	HIGH	sahH	574_575delAA	Asn192fs
SRR5341341_raw_variants_MycoVarP_INDEL_txt:NC_000962.3	3629075	C	CCG	frameshift_variant	HIGH	sahH	572_573insCG	Asn192fs
SRR5341341_raw_variants_MycoVarP_INDEL_txt:NC_000962.3	3629205	TTG	T	frameshift_variant	HIGH	sahH	441_442delCA	Asp147fs
SRR5341341_raw_variants_MycoVarP_INDEL_txt:NC_000962.3	3657441	G	GGC	frameshift_variant	HIGH	fadE25	648_649insGC	Pro217fs
SRR5341341_raw_variants_MycoVarP_INDEL_txt:NC_000962.3	3657443	GAC	G	frameshift_variant	HIGH	fadE25	645_646delGT	Ser216fs
SRR5341341_raw_variants_MycoVarP_INDEL_txt:NC_000962.3	3663404	TCAA	T	conservative_inframe_deletion	MODERATE	accD5	1345_1347delAAC	Asn449del
SRR5341341_raw_variants_MycoVarP_INDEL_txt:NC_000962.3	3663412	G	GT	frameshift_variant	HIGH	accD5	1351_1352insT	Ala451fs
SRR5341341_raw_variants_MycoVarP_INDEL_txt:NC_000962.3	3663414	G	GCC	frameshift_variant	HIGH	accD5	1353_1354insCC	Trp452fs
SRR5341341_raw_variants_MycoVarP_INDEL_txt:NC_000962.3	3706247	C	CG	frameshift_variant	HIGH	sdhA	1248_1249insG	Ser417fs
SRR5341341_raw_variants_MycoVarP_INDEL_txt:NC_000962.3	3706249	GT	G	frameshift_variant	HIGH	sdhA	1252delT	Tyr418fs
SRR5341341_raw_variants_MycoVarP_INDEL_txt:NC_000962.3	3707248	A	AGGAG	frameshift_variant	HIGH	sdhB	477_478insGGAG	Arg160fs
SRR5341341_raw_variants_MycoVarP_INDEL_txt:NC_000962.3	3707349	GCA	G	frameshift_variant	HIGH	sdhB	579_580delCA	Ser194fs
SRR5341341_raw_variants_MycoVarP_INDEL_txt:NC_000962.3	3707352	G	GT	frameshift_variant	HIGH	sdhB	581_582insT	Tyr195fs
SRR5341341_raw_variants_MycoVarP_INDEL_txt:NC_000962.3	3707353	C	CG	frameshift_variant	HIGH	sdhB	582_583insG	Tyr195fs
SRR5341341_raw_variants_MycoVarP_INDEL_txt:NC_000962.3	3707401	CA	C	frameshift_variant	HIGH	sdhB	631delA	Ser211fs
SRR5341341_raw_variants_MycoVarP_INDEL_txt:NC_000962.3	3707403	GC	G	frameshift_variant	HIGH	sdhB	634delC	Arg212fs
SRR5341341_raw_variants_MycoVarP_INDEL_txt:NC_000962.3	3774015	A	ACG	frameshift_variant	HIGH	Rv3362c	140_141insCG	Ala48fs
SRR5341341_raw_variants_MycoVarP_INDEL_txt:NC_000962.3	3855272	TGG	T	frameshift_variant	HIGH	glmS	1616_1617delCC	Ala539fs
SRR5341341_raw_variants_MycoVarP_INDEL_txt:NC_000962.3	3855275	C	CTG	frameshift_variant	HIGH	glmS	1614_1615insCA	Ala539fs
SRR5341341_raw_variants_MycoVarP_INDEL_txt:NC_000962.3	3855281	C	CGTT	conservative_inframe_insertion	MODERATE	glmS	1608_1609insAAC	Lys536_Gly537insAsn
SRR5341341_raw_variants_MycoVarP_INDEL_txt:NC_000962.3	3928281	TAACGGCGGCAACGGCGGC	T	disruptive_inframe_deletion	MODERATE	PE_PGRS53	1761_1778delCGGCGGCAACGGCGGCAA	Gly588_Asn593del
SRR5341341_raw_variants_MycoVarP_INDEL_txt:NC_000962.3	3941612	ACCGGCGGGG	A	conservative_inframe_deletion	MODERATE	PE_PGRS55	2002_2010delGGGGCCGGC	Gly668_Gly670del
SRR5341341_raw_variants_MycoVarP_INDEL_txt:NC_000962.3	3963281	GAGC	G	conservative_inframe_deletion	MODERATE	kshA	844_846delAGC	Ser282del
SRR5341341_raw_variants_MycoVarP_INDEL_txt:NC_000962.3	3963296	CG	C	frameshift_variant	HIGH	kshA	859delG	Asp287fs
SRR5341341_raw_variants_MycoVarP_INDEL_txt:NC_000962.3	3963299	C	CGCAG	frameshift_variant	HIGH	kshA	861_862insGCAG	Lys288fs
SRR5341341_raw_variants_MycoVarP_INDEL_txt:NC_000962.3	3963305	G	GGCCA	frameshift_variant	HIGH	kshA	867_868insGCCA	Ser290fs
SRR5341341_raw_variants_MycoVarP_INDEL_txt:NC_000962.3	3972666	C	CTCGTG	frameshift_variant	HIGH	hsaF	926_927insCACGA	Leu310fs
SRR5341341_raw_variants_MycoVarP_INDEL_txt:NC_000962.3	3972667	GCCGAC	G	frameshift_variant	HIGH	hsaF	921_925delGTCGG	Ser308fs
SRR5341341_raw_variants_MycoVarP_INDEL_txt:NC_000962.3	3973029	C	CCCAAT	frameshift_variant	HIGH	hsaF	563_564insATTGG	Glu191fs
SRR5341341_raw_variants_MycoVarP_INDEL_txt:NC_000962.3	3973161	AATG	A	disruptive_inframe_deletion	MODERATE	hsaF	429_431delCAT	Ile144del
SRR5341341_raw_variants_MycoVarP_INDEL_txt:NC_000962.3	3973942	CG	C	frameshift_variant	HIGH	hsaG	558delC	Gly187fs
SRR5341341_raw_variants_MycoVarP_INDEL_txt:NC_000962.3	3973944	C	CTTTT	frameshift_variant	HIGH	hsaG	556_557insAAAA	Arg186fs
SRR5341341_raw_variants_MycoVarP_INDEL_txt:NC_000962.3	3973949	GGCC	G	disruptive_inframe_deletion	MODERATE	hsaG	549_551delGGC	Ala184del
SRR5341341_raw_variants_MycoVarP_INDEL_txt:NC_000962.3	3973967	G	GCGC	disruptive_inframe_insertion	MODERATE	hsaG	533_534insGCG	Val178_Gln179insArg
SRR5341341_raw_variants_MycoVarP_INDEL_txt:NC_000962.3	3974076	ATC	A	frameshift_variant	HIGH	hsaG	423_424delGA	Ile142fs
SRR5341341_raw_variants_MycoVarP_INDEL_txt:NC_000962.3	3986088	C	CTCAA	frameshift_variant	HIGH	fadA5	532_533insTCAA	Arg178fs
SRR5341341_raw_variants_MycoVarP_INDEL_txt:NC_000962.3	3986089	GACGCGC	G	disruptive_inframe_deletion	MODERATE	fadA5	534_539delACGCGC	Arg179_Ala180del
SRR5341341_raw_variants_MycoVarP_INDEL_txt:NC_000962.3	3986097	C	CCA	frameshift_variant	HIGH	fadA5	541_542insCA	Gln181fs
SRR5341341_raw_variants_MycoVarP_INDEL_txt:NC_000962.3	3986189	G	GAATGGAA	frameshift_variant	HIGH	fadA5	633_634insAATGGAA	Arg212fs
SRR5341341_raw_variants_MycoVarP_INDEL_txt:NC_000962.3	3986193	CTG	C	frameshift_variant	HIGH	fadA5	638_639delTG	Leu213fs
SRR5341341_raw_variants_MycoVarP_INDEL_txt:NC_000962.3	3986226	A	ACCGC	frameshift_variant	HIGH	fadA5	671_672insCGCC	Met225fs
SRR5341341_raw_variants_MycoVarP_INDEL_txt:NC_000962.3	3986229	ATGGC	A	frameshift_variant	HIGH	fadA5	674_677delTGGC	Met225fs
SRR5341341_raw_variants_MycoVarP_INDEL_txt:NC_000962.3	4039338	GT	G	frameshift_variant	HIGH	clpC1	1366delA	Thr456fs
SRR5341341_raw_variants_MycoVarP_INDEL_txt:NC_000962.3	4040093	G	GCTC	disruptive_inframe_insertion	MODERATE	clpC1	611_612insGAG	Leu204_Ser205insSer
SRR5341341_raw_variants_MycoVarP_INDEL_txt:NC_000962.3	4051854	CGCG	C	conservative_inframe_deletion	MODERATE	ftsH	1027_1029delCGC	Arg343del
SRR5341341_raw_variants_MycoVarP_INDEL_txt:NC_000962.3	4051858	C	CTTG	disruptive_inframe_insertion	MODERATE	ftsH	1025_1026insCAA	Leu342_Arg343insLys
SRR5341341_raw_variants_MycoVarP_INDEL_txt:NC_000962.3	4051983	C	CCT	frameshift_variant	HIGH	ftsH	900_901insAG	Gly301fs
SRR5341341_raw_variants_MycoVarP_INDEL_txt:NC_000962.3	4051987	GC	G	frameshift_variant	HIGH	ftsH	896delG	Arg299fs
SRR5341341_raw_variants_MycoVarP_INDEL_txt:NC_000962.3	4051989	GA	G	frameshift_variant	HIGH	ftsH	894delT	Arg299fs
SRR5341341_raw_variants_MycoVarP_INDEL_txt:NC_000962.3	4154553	C	CG	frameshift_variant	HIGH	leuA	815dupG	Asn273fs
SRR5341341_raw_variants_MycoVarP_INDEL_txt:NC_000962.3	4154560	TAG	T	frameshift_variant	HIGH	leuA	822_823delAG	Ala275fs
SRR5341341_raw_variants_MycoVarP_INDEL_txt:NC_000962.3	4154564	CAA	C	frameshift_variant	HIGH	leuA	826_827delAA	Asn276fs
SRR5341341_raw_variants_MycoVarP_INDEL_txt:NC_000962.3	4282774	A	AGC	frameshift_variant	HIGH	Rv3818	326_327insGC	Arg111fs
SRR5341341_raw_variants_MycoVarP_INDEL_txt:NC_000962.3	4282780	GCC	G	frameshift_variant	HIGH	Rv3818	333_334delCC	Leu112fs
SRR5341341_raw_variants_MycoVarP_INDEL_txt:NC_000962.3	4409964	T	TCTC	conservative_inframe_insertion	MODERATE	Rv3921c	105_106insGAG	Ser35_Asn36insGlu
SRR5341341_raw_variants_MycoVarP_INDEL_txt:NC_000962.3	4409966	GAT	G	frameshift_variant	HIGH	Rv3921c	102_103delAT	Ser35fs
SRR5341341_raw_variants_MycoVarP_INDEL_txt:NC_000962.3	4409970	GT	G	frameshift_variant	HIGH	Rv3921c	99delA	Pro34fs
SRR5341343_raw_variants_MycoVarP_INDEL_txt:NC_000962.3	26747	GC	G	frameshift_variant	HIGH	Rv0021c	134delG	Gly45fs
SRR5341343_raw_variants_MycoVarP_INDEL_txt:NC_000962.3	69493	CT	C	frameshift_variant	HIGH	Rv0064	875delT	Leu292fs
SRR5341343_raw_variants_MycoVarP_INDEL_txt:NC_000962.3	335810	CCCGCCGGCGCCGCCGTTG	C	disruptive_inframe_deletion	MODERATE	Rv0278c	483_500delCAACGGCGGCGCCGGCGG	Asn162_Gly167del
SRR5341343_raw_variants_MycoVarP_INDEL_txt:NC_000962.3	336680	GGGGA	G	frameshift_variant	HIGH	PE_PGRS4	2390_2393delTCCC	Val797fs
SRR5341343_raw_variants_MycoVarP_INDEL_txt:NC_000962.3	1915533	GCA	G	frameshift_variant	HIGH	lprJ	17_18delAC	His6fs
SRR5341343_raw_variants_MycoVarP_INDEL_txt:NC_000962.3	1992323	G	GC	frameshift_variant	HIGH	wag22	254dupG	Ala86fs
SRR5341343_raw_variants_MycoVarP_INDEL_txt:NC_000962.3	2338194	AC	A	frameshift_variant	HIGH	Rv2081c	311delG	Gly104fs
SRR5341343_raw_variants_MycoVarP_INDEL_txt:NC_000962.3	2372436	G	GGCCCGCCGACGATGCGGGCCGCGCAGCGGGCCGCTGAGGAGGCGGGCATCAAGCAAC	conservative_inframe_insertion	MODERATE	dop	77_133dupGTTGCTTGATGCCCGCCTCCTCAGCGGCCCGCTGCGCGGCCCGCATCGTCGGCGGGC	Arg26_Gly44dup
SRR5341343_raw_variants_MycoVarP_INDEL_txt:NC_000962.3	2536625	C	CG	frameshift_variant	HIGH	Rv2264c	1725dupC	Gly576fs
SRR5341343_raw_variants_MycoVarP_INDEL_txt:NC_000962.3	3934000	GCCGC	G	frameshift_variant	HIGH	PE_PGRS54	2997_3000delCCGC	Arg1000fs
SRR5341343_raw_variants_MycoVarP_INDEL_txt:NC_000962.3	3946796	A	ATGGGGGGTG	disruptive_inframe_insertion	MODERATE	PE_PGRS57	1003_1004insTGGGGGGTG	Thr335delinsMetGlyGlyAla
SRR5341343_raw_variants_MycoVarP_INDEL_txt:NC_000962.3	3949266	T	TAAACACCGACGGACTCAGCAGCGCCACCA	frameshift_variant	HIGH	PE_PGRS57	3473_3474insAAACACCGACGGACTCAGCAGCGCCACCA	Met1158fs
SRR5341344_raw_variants_MycoVarP_INDEL_txt:NC_000962.3	69493	CT	C	frameshift_variant	HIGH	Rv0064	875delT	Leu292fs
SRR5341344_raw_variants_MycoVarP_INDEL_txt:NC_000962.3	104285	GCAGCCC	G	conservative_inframe_deletion	MODERATE	Rv0094c	373_378delGGGCTG	Gly125_Leu126del
SRR5341344_raw_variants_MycoVarP_INDEL_txt:NC_000962.3	249586	T	TC	frameshift_variant	HIGH	Rv0209	550dupC	Leu184fs
SRR5341344_raw_variants_MycoVarP_INDEL_txt:NC_000962.3	316800	G	GCGATCACCAGACCCATGT	conservative_inframe_insertion	MODERATE	fecB2	686_703dupACATGGGTCTGGTGATCG	Asp229_Ile234dup
SRR5341344_raw_variants_MycoVarP_INDEL_txt:NC_000962.3	335810	CCCGCCGGCGCCGCCGTTG	C	disruptive_inframe_deletion	MODERATE	Rv0278c	483_500delCAACGGCGGCGCCGGCGG	Asn162_Gly167del
SRR5341344_raw_variants_MycoVarP_INDEL_txt:NC_000962.3	336680	GGGGA	G	frameshift_variant	HIGH	PE_PGRS4	2390_2393delTCCC	Val797fs
SRR5341344_raw_variants_MycoVarP_INDEL_txt:NC_000962.3	428109	CGTCGCCGGTGTTGTAGAAGCCGGTGTTGTA	C	conservative_inframe_deletion	MODERATE	PPE8	6541_6570delTACAACACCGGCTTCTACAACACCGGCGAC	Tyr2181_Asp2190del
SRR5341344_raw_variants_MycoVarP_INDEL_txt:NC_000962.3	567071	TGC	T	frameshift_variant	HIGH	Rv0477	303_304delGC	Gln102fs
SRR5341344_raw_variants_MycoVarP_INDEL_txt:NC_000962.3	672131	GCCGGTGCCA	G	disruptive_inframe_deletion	MODERATE	PE_PGRS7	3777_3785delTGGCACCGG	Gly1260_Gly1262del
SRR5341344_raw_variants_MycoVarP_INDEL_txt:NC_000962.3	757020	CG	C	frameshift_variant	HIGH	atsD	886delG	Ala296fs
SRR5341344_raw_variants_MycoVarP_INDEL_txt:NC_000962.3	1091407	GGGCGGCGCCGGCGGTAGTGGCGGCGTTGGCGGCGGCGGCGCAGGCGCC	G	disruptive_inframe_deletion	MODERATE	PE_PGRS16	1043_1090delCCGGCGGTAGTGGCGGCGTTGGCGGCGGCGGCGCAGGCGCCGGCGGCG	Ala348_Gly363del
SRR5341344_raw_variants_MycoVarP_INDEL_txt:NC_000962.3	1121663	G	GGGGATGCCGATGCCC	disruptive_inframe_insertion	MODERATE	Rv1004c	471_485dupGGGCATCGGCATCCC	Pro162_Gly163insGlyIleGlyIlePro
SRR5341344_raw_variants_MycoVarP_INDEL_txt:NC_000962.3	1605487	G	GCTTCACCGACCAGATCGCGGCGTTCAAGATCATCA	frameshift_variant	HIGH	Rv1429	610_611insCTTCACCGACCAGATCGCGGCGTTCAAGATCATCA	Val204fs
SRR5341344_raw_variants_MycoVarP_INDEL_txt:NC_000962.3	1658543	C	CGT	frameshift_variant	HIGH	ctpD	1583_1584dupTG	Arg529fs
SRR5341344_raw_variants_MycoVarP_INDEL_txt:NC_000962.3	1864137	T	TC	frameshift_variant	HIGH	PE_PGRS30	1245dupG	Thr416fs
SRR5341344_raw_variants_MycoVarP_INDEL_txt:NC_000962.3	1992323	G	GC	frameshift_variant	HIGH	wag22	254dupG	Ala86fs
SRR5341344_raw_variants_MycoVarP_INDEL_txt:NC_000962.3	2006755	GC	G	frameshift_variant	HIGH	Rv1772	121delC	Arg41fs
SRR5341344_raw_variants_MycoVarP_INDEL_txt:NC_000962.3	2164719	G	GTGAACCGCCCCGGCATGTCCGGAGACTCCA	conservative_inframe_insertion	MODERATE	PPE34	2592_2593insTGGAGTCTCCGGACATGCCGGGGCGGTTCA	Asn864_Leu865insTrpSerLeuArgThrCysArgGlyGlySer
SRR5341344_raw_variants_MycoVarP_INDEL_txt:NC_000962.3	2213581	GC	G	frameshift_variant	HIGH	mce3D	729delC	Glu244fs
SRR5341344_raw_variants_MycoVarP_INDEL_txt:NC_000962.3	2342490	GA	G	frameshift_variant	HIGH	Rv2084	686delA	Asn229fs
SRR5341344_raw_variants_MycoVarP_INDEL_txt:NC_000962.3	2559478	A	AT	frameshift_variant	HIGH	Rv2286c	91dupA	Ile31fs
SRR5341344_raw_variants_MycoVarP_INDEL_txt:NC_000962.3	3100151	ACGAC	A	frameshift_variant	HIGH	ltp1	15_18delGTCG	Ser6fs
SRR5341344_raw_variants_MycoVarP_INDEL_txt:NC_000962.3	3208078	C	CGCA	conservative_inframe_insertion	MODERATE	Rv2898c	248_250dupTGC	Leu83dup
SRR5341344_raw_variants_MycoVarP_INDEL_txt:NC_000962.3	3378900	A	AACCGCCCCGGTGAGTCCGGAGACTCTCTGAT	frameshift_variant	HIGH	esxR	101_102insATCAGAGAGTCTCCGGACTCACCGGGGCGGT	Ser34fs
SRR5341344_raw_variants_MycoVarP_INDEL_txt:NC_000962.3	3739808	GTTGCCGCCGTTGCCGCCGGCCGCGCCGCTCCCGTTGCCGGCGGTGCCGCCC	G	disruptive_inframe_deletion	MODERATE	PE_PGRS50	2916_2966delGGGCGGCACCGCCGGCAACGGGAGCGGCGCGGCCGGCGGCAACGGCGGCAA	Lys972_Gly988del
SRR5341344_raw_variants_MycoVarP_INDEL_txt:NC_000962.3	3895036	T	TG	frameshift_variant	HIGH	PPE60	612dupG	Pro205fs
SRR5341344_raw_variants_MycoVarP_INDEL_txt:NC_000962.3	3904956	T	TCGCG	frameshift_variant	HIGH	Rv3485c	610_611insCGCG	Asp204fs
SRR5341344_raw_variants_MycoVarP_INDEL_txt:NC_000962.3	3904959	A	AGCGCGAGCGCAAGGTAACCACCCGCGGAAT	conservative_inframe_insertion	MODERATE	Rv3485c	607_608insATTCCGCGGGTGGTTACCTTGCGCTCGCGC	Val203delinsAspSerAlaGlyGlyTyrLeuAlaLeuAlaLeu
SRR5341344_raw_variants_MycoVarP_INDEL_txt:NC_000962.3	3931730	T	TGCGGGCGGC	disruptive_inframe_insertion	MODERATE	PE_PGRS54	731_732insCGGCGCGGG	Gly244_Gly245insGlyAlaGly
SRR5341344_raw_variants_MycoVarP_INDEL_txt:NC_000962.3	3934000	GCCGC	G	frameshift_variant	HIGH	PE_PGRS54	2997_3000delCCGC	Arg1000fs
SRR5341344_raw_variants_MycoVarP_INDEL_txt:NC_000962.3	3941250	ACGGCGGCACCGGCGGCAAAGGCGGCACCGGCGGGGCCGGCATGAACAGCCTCGACCCGCTGCTAGCCGCCCAAGACGGCGGCCAAGGCGGCAC	A	disruptive_inframe_deletion	MODERATE	PE_PGRS55	1653_1745delAGGCGGCACCGGCGGGGCCGGCATGAACAGCCTCGACCCGCTGCTAGCCGCCCAAGACGGCGGCCAAGGCGGCACCGGCGGCACCGGCGGCAA	Lys551_Gly581del
SRR5341344_raw_variants_MycoVarP_INDEL_txt:NC_000962.3	3946796	A	ATGGGGGGTG	disruptive_inframe_insertion	MODERATE	PE_PGRS57	1003_1004insTGGGGGGTG	Thr335delinsMetGlyGlyAla
SRR5341344_raw_variants_MycoVarP_INDEL_txt:NC_000962.3	3947383	T	TGGAGCCGGCGGGGCCGGC	disruptive_inframe_insertion	MODERATE	PE_PGRS57	1593_1610dupAGCCGGCGGGGCCGGCGG	Gly537_Ala538insAlaGlyGlyAlaGlyGly
SRR5341344_raw_variants_MycoVarP_INDEL_txt:NC_000962.3	3949175	AGCGGCGGGG	A	disruptive_inframe_deletion	MODERATE	PE_PGRS57	3383_3391delGCGGCGGGG	Ser1128_Ala1131delinsThr
SRR5341344_raw_variants_MycoVarP_INDEL_txt:NC_000962.3	3949191	GTAGCGGCGGGGCCAACTT	G	disruptive_inframe_deletion	MODERATE	PE_PGRS57	3399_3416delTAGCGGCGGGGCCAACTT	Ser1134_Phe1139del
SRR5341344_raw_variants_MycoVarP_INDEL_txt:NC_000962.3	3998831	CGGCGGCAACACCGGCAACGGCAACATCGGT	C	conservative_inframe_deletion	MODERATE	PPE64	871_900delGGCAACATCGGTGGCGGCAACACCGGCAAC	Gly291_Asn300del
SRR5341345_raw_variants_MycoVarP_INDEL_txt:NC_000962.3	927	GCA	G	frameshift_variant	HIGH	dnaA	928_929delCA	Gln310fs
SRR5341345_raw_variants_MycoVarP_INDEL_txt:NC_000962.3	930	G	GGT	frameshift_variant	HIGH	dnaA	930_931insGT	Leu311fs
SRR5341345_raw_variants_MycoVarP_INDEL_txt:NC_000962.3	6043	G	GTC	frameshift_variant	HIGH	gyrB	804_805insTC	Asn269fs
SRR5341345_raw_variants_MycoVarP_INDEL_txt:NC_000962.3	6044	AAC	A	frameshift_variant	HIGH	gyrB	806_807delAC	Asn269fs
SRR5341345_raw_variants_MycoVarP_INDEL_txt:NC_000962.3	6085	C	CGA	frameshift_variant	HIGH	gyrB	846_847insGA	Thr283fs
SRR5341345_raw_variants_MycoVarP_INDEL_txt:NC_000962.3	6086	ACC	A	frameshift_variant	HIGH	gyrB	848_849delCC	Thr283fs
SRR5341345_raw_variants_MycoVarP_INDEL_txt:NC_000962.3	6201	GC	G	frameshift_variant	HIGH	gyrB	963delC	Ser322fs
SRR5341345_raw_variants_MycoVarP_INDEL_txt:NC_000962.3	6205	C	CG	frameshift_variant	HIGH	gyrB	967dupG	Ala323fs
SRR5341345_raw_variants_MycoVarP_INDEL_txt:NC_000962.3	6240	ACC	A	frameshift_variant	HIGH	gyrB	1002_1003delCC	Asp334fs
SRR5341345_raw_variants_MycoVarP_INDEL_txt:NC_000962.3	6243	G	GAA	frameshift_variant	HIGH	gyrB	1004_1005insAA	Lys336fs
SRR5341345_raw_variants_MycoVarP_INDEL_txt:NC_000962.3	6415	GAC	G	frameshift_variant	HIGH	gyrB	1177_1178delAC	Thr393fs
SRR5341345_raw_variants_MycoVarP_INDEL_txt:NC_000962.3	6418	C	CAA	frameshift_variant	HIGH	gyrB	1179_1180insAA	His394fs
SRR5341345_raw_variants_MycoVarP_INDEL_txt:NC_000962.3	6964	CAGTG	C	frameshift_variant	HIGH	gyrB	1727_1730delGTGA	Ser576fs
SRR5341345_raw_variants_MycoVarP_INDEL_txt:NC_000962.3	6970	C	CCCAG	frameshift_variant	HIGH	gyrB	1733_1734insAGCC	Glu579fs
SRR5341345_raw_variants_MycoVarP_INDEL_txt:NC_000962.3	8216	GTCT	G	conservative_inframe_deletion	MODERATE	gyrA	916_918delTCT	Ser306del
SRR5341345_raw_variants_MycoVarP_INDEL_txt:NC_000962.3	8221	G	GCTC	conservative_inframe_insertion	MODERATE	gyrA	921_922insTCC	Ser307dup
SRR5341345_raw_variants_MycoVarP_INDEL_txt:NC_000962.3	8245	T	TGGTGGTA	frameshift_variant	HIGH	gyrA	944_945insGGTGGTA	Ile316fs
SRR5341345_raw_variants_MycoVarP_INDEL_txt:NC_000962.3	8246	CATCGAGA	C	frameshift_variant	HIGH	gyrA	946_952delATCGAGA	Ile316fs
SRR5341345_raw_variants_MycoVarP_INDEL_txt:NC_000962.3	8388	C	CG	frameshift_variant	HIGH	gyrA	1088dupG	Tyr364fs
SRR5341345_raw_variants_MycoVarP_INDEL_txt:NC_000962.3	8391	TA	T	frameshift_variant	HIGH	gyrA	1091delA	Tyr364fs
SRR5341345_raw_variants_MycoVarP_INDEL_txt:NC_000962.3	8431	CCA	C	frameshift_variant	HIGH	gyrA	1132_1133delAC	Thr378fs
SRR5341345_raw_variants_MycoVarP_INDEL_txt:NC_000962.3	8435	C	CGG	frameshift_variant	HIGH	gyrA	1134_1135insGG	Tyr379fs
SRR5341345_raw_variants_MycoVarP_INDEL_txt:NC_000962.3	8737	TGCG	T	disruptive_inframe_deletion	MODERATE	gyrA	1437_1439delGCG	Arg480del
SRR5341345_raw_variants_MycoVarP_INDEL_txt:NC_000962.3	8741	C	CAAG	conservative_inframe_insertion	MODERATE	gyrA	1440_1441insAAG	Arg480_Asp481insLys
SRR5341345_raw_variants_MycoVarP_INDEL_txt:NC_000962.3	9142	TTCG	T	disruptive_inframe_deletion	MODERATE	gyrA	1842_1844delTCG	Arg615del
SRR5341345_raw_variants_MycoVarP_INDEL_txt:NC_000962.3	9146	C	CAA	frameshift_variant	HIGH	gyrA	1845_1846insAA	Gly616fs
SRR5341345_raw_variants_MycoVarP_INDEL_txt:NC_000962.3	9147	G	GA	frameshift_variant	HIGH	gyrA	1846_1847insA	Gly616fs
SRR5341345_raw_variants_MycoVarP_INDEL_txt:NC_000962.3	9152	C	CGA	frameshift_variant	HIGH	gyrA	1851_1852insGA	Thr618fs
SRR5341345_raw_variants_MycoVarP_INDEL_txt:NC_000962.3	9153	ACC	A	frameshift_variant	HIGH	gyrA	1853_1854delCC	Thr618fs
SRR5341345_raw_variants_MycoVarP_INDEL_txt:NC_000962.3	9181	CTCG	C	disruptive_inframe_deletion	MODERATE	gyrA	1881_1883delTCG	Arg628del
SRR5341345_raw_variants_MycoVarP_INDEL_txt:NC_000962.3	9185	C	CAAG	disruptive_inframe_insertion	MODERATE	gyrA	1886_1887insGAA	Arg628_Asn629insLys
SRR5341345_raw_variants_MycoVarP_INDEL_txt:NC_000962.3	9350	C	CAG	frameshift_variant	HIGH	gyrA	2049_2050insAG	Ala685fs
SRR5341345_raw_variants_MycoVarP_INDEL_txt:NC_000962.3	9351	TCG	T	frameshift_variant	HIGH	gyrA	2051_2052delCG	Ser684fs
SRR5341345_raw_variants_MycoVarP_INDEL_txt:NC_000962.3	9427	AC	A	frameshift_variant	HIGH	gyrA	2128delC	Arg710fs
SRR5341345_raw_variants_MycoVarP_INDEL_txt:NC_000962.3	9432	C	CT	frameshift_variant	HIGH	gyrA	2132dupT	Leu712fs
SRR5341345_raw_variants_MycoVarP_INDEL_txt:NC_000962.3	9558	G	GT	frameshift_variant	HIGH	gyrA	2258dupT	Met754fs
SRR5341345_raw_variants_MycoVarP_INDEL_txt:NC_000962.3	9561	AT	A	frameshift_variant	HIGH	gyrA	2261delT	Met754fs
SRR5341345_raw_variants_MycoVarP_INDEL_txt:NC_000962.3	9581	CAGG	C	conservative_inframe_deletion	MODERATE	gyrA	2281_2283delAGG	Arg761del
SRR5341345_raw_variants_MycoVarP_INDEL_txt:NC_000962.3	9585	T	TCCC	disruptive_inframe_insertion	MODERATE	gyrA	2284_2285insCCC	Arg761_Leu762insSer
SRR5341345_raw_variants_MycoVarP_INDEL_txt:NC_000962.3	10889	GC	G	frameshift_variant	HIGH	ileT	5delC	Pro2fs
SRR5341345_raw_variants_MycoVarP_INDEL_txt:NC_000962.3	12934	TGGAGG	T	frameshift_variant	HIGH	ppiA	468_472delGGAGG	Glu157fs
SRR5341345_raw_variants_MycoVarP_INDEL_txt:NC_000962.3	12942	AT	A	frameshift_variant	HIGH	ppiA	476delT	Ile159fs
SRR5341345_raw_variants_MycoVarP_INDEL_txt:NC_000962.3	12948	AAG	A	frameshift_variant	HIGH	ppiA	483_484delGA	Lys161fs
SRR5341345_raw_variants_MycoVarP_INDEL_txt:NC_000962.3	12953	G	GCC	frameshift_variant	HIGH	ppiA	486_487insCC	Ala163fs
SRR5341345_raw_variants_MycoVarP_INDEL_txt:NC_000962.3	14992	GC	G	frameshift_variant	HIGH	trpG	81delC	Glu28fs
SRR5341345_raw_variants_MycoVarP_INDEL_txt:NC_000962.3	14996	A	AC	frameshift_variant	HIGH	trpG	83_84insC	Glu28fs
SRR5341345_raw_variants_MycoVarP_INDEL_txt:NC_000962.3	15023	T	TGGCAGAC	frameshift_variant	HIGH	trpG	110_111insGGCAGAC	Ser38fs
SRR5341345_raw_variants_MycoVarP_INDEL_txt:NC_000962.3	15024	AT	A	frameshift_variant	HIGH	trpG	112delT	Ser38fs
SRR5341345_raw_variants_MycoVarP_INDEL_txt:NC_000962.3	15029	ATGAGGC	A	disruptive_inframe_deletion	MODERATE	trpG	117_122delTGAGGC	Glu40_Ala41del
SRR5341345_raw_variants_MycoVarP_INDEL_txt:NC_000962.3	15245	T	TCGAGCACGAGGACGCCGGGGTGCTGCGCGGCCTGCCA	frameshift_variant	HIGH	trpG	332_333insCGAGCACGAGGACGCCGGGGTGCTGCGCGGCCTGCCA	Phe112fs
SRR5341345_raw_variants_MycoVarP_INDEL_txt:NC_000962.3	17224	GC	G	frameshift_variant	HIGH	pknB	246delG	Ala84fs
SRR5341345_raw_variants_MycoVarP_INDEL_txt:NC_000962.3	18508	GT	G	frameshift_variant	HIGH	pknA	254delA	Asn85fs
SRR5341345_raw_variants_MycoVarP_INDEL_txt:NC_000962.3	18511	C	CGAT	disruptive_inframe_insertion	MODERATE	pknA	251_252insATC	Met84delinsIleSer
SRR5341345_raw_variants_MycoVarP_INDEL_txt:NC_000962.3	18514	CT	C	frameshift_variant	HIGH	pknA	248delA	Gln83fs
SRR5341345_raw_variants_MycoVarP_INDEL_txt:NC_000962.3	18517	GC	G	frameshift_variant	HIGH	pknA	245delG	Ser82fs
SRR5341345_raw_variants_MycoVarP_INDEL_txt:NC_000962.3	19899	G	GA	frameshift_variant	HIGH	pbpA	335_336insT	Arg113fs
SRR5341345_raw_variants_MycoVarP_INDEL_txt:NC_000962.3	19946	T	TCGA	conservative_inframe_insertion	MODERATE	pbpA	288_289insTCG	Ser96dup
SRR5341345_raw_variants_MycoVarP_INDEL_txt:NC_000962.3	19953	GCGC	G	disruptive_inframe_deletion	MODERATE	pbpA	279_281delGCG	Arg94del
SRR5341345_raw_variants_MycoVarP_INDEL_txt:NC_000962.3	20002	TAG	T	frameshift_variant	HIGH	pbpA	231_232delCT	Tyr78fs
SRR5341345_raw_variants_MycoVarP_INDEL_txt:NC_000962.3	20006	C	CTG	frameshift_variant	HIGH	pbpA	228_229insCA	Val77fs
SRR5341345_raw_variants_MycoVarP_INDEL_txt:NC_000962.3	20845	GCT	G	frameshift_variant	HIGH	rodA	794_795delAG	Gln265fs
SRR5341345_raw_variants_MycoVarP_INDEL_txt:NC_000962.3	20848	G	GGC	frameshift_variant	HIGH	rodA	792_793insGC	Gln265fs
SRR5341345_raw_variants_MycoVarP_INDEL_txt:NC_000962.3	23928	TC	T	frameshift_variant	HIGH	fhaA	1516delG	Glu506fs
SRR5341345_raw_variants_MycoVarP_INDEL_txt:NC_000962.3	23933	T	TG	frameshift_variant	HIGH	fhaA	1511_1512insC	Gln505fs
SRR5341345_raw_variants_MycoVarP_INDEL_txt:NC_000962.3	23977	CTG	C	frameshift_variant	HIGH	fhaA	1466_1467delCA	Ala489fs
SRR5341345_raw_variants_MycoVarP_INDEL_txt:NC_000962.3	23981	G	GAC	frameshift_variant	HIGH	fhaA	1463_1464insGT	Ala489fs
SRR5341345_raw_variants_MycoVarP_INDEL_txt:NC_000962.3	41588	G	GGCAAC	frameshift_variant	HIGH	Rv0038	287_288insAACGC	Val97fs
SRR5341345_raw_variants_MycoVarP_INDEL_txt:NC_000962.3	44501	G	GCAT	disruptive_inframe_insertion	MODERATE	leuS	941_942insATC	Ala314_Val315insSer
SRR5341345_raw_variants_MycoVarP_INDEL_txt:NC_000962.3	44505	TGGC	T	conservative_inframe_deletion	MODERATE	leuS	946_948delGCG	Ala316del
SRR5341345_raw_variants_MycoVarP_INDEL_txt:NC_000962.3	44513	TTC	T	frameshift_variant	HIGH	leuS	955_956delTC	Ser319fs
SRR5341345_raw_variants_MycoVarP_INDEL_txt:NC_000962.3	44518	GGCGA	G	frameshift_variant	HIGH	leuS	959_962delCGAG	Ala320fs
SRR5341345_raw_variants_MycoVarP_INDEL_txt:NC_000962.3	44534	GA	G	frameshift_variant	HIGH	leuS	974delA	Asp325fs
SRR5341345_raw_variants_MycoVarP_INDEL_txt:NC_000962.3	44537	GAC	G	frameshift_variant	HIGH	leuS	977_978delAC	Asp326fs
SRR5341345_raw_variants_MycoVarP_INDEL_txt:NC_000962.3	44542	GTTCGAAGTC	G	conservative_inframe_deletion	MODERATE	leuS	982_990delTTCGAAGTC	Phe328_Val330del
SRR5341345_raw_variants_MycoVarP_INDEL_txt:NC_000962.3	44794	CA	C	frameshift_variant	HIGH	leuS	1234delA	Ser412fs
SRR5341345_raw_variants_MycoVarP_INDEL_txt:NC_000962.3	44797	C	CA	frameshift_variant	HIGH	leuS	1236_1237insA	Tyr413fs
SRR5341345_raw_variants_MycoVarP_INDEL_txt:NC_000962.3	44857	GGC	G	frameshift_variant	HIGH	leuS	1297_1298delGC	Ala433fs
SRR5341345_raw_variants_MycoVarP_INDEL_txt:NC_000962.3	44860	C	CTG	frameshift_variant	HIGH	leuS	1299_1300insTG	Gly434fs
SRR5341345_raw_variants_MycoVarP_INDEL_txt:NC_000962.3	50109	G	GGCA	conservative_inframe_insertion	MODERATE	ino1	1015_1016insTGC	Ile338_Pro339insLeu
SRR5341345_raw_variants_MycoVarP_INDEL_txt:NC_000962.3	50113	TCAC	T	conservative_inframe_deletion	MODERATE	ino1	1009_1011delGTG	Val337del
SRR5341345_raw_variants_MycoVarP_INDEL_txt:NC_000962.3	50445	T	TG	frameshift_variant	HIGH	ino1	679dupC	Gln227fs
SRR5341345_raw_variants_MycoVarP_INDEL_txt:NC_000962.3	50449	TG	T	frameshift_variant	HIGH	ino1	675delC	Met226fs
SRR5341345_raw_variants_MycoVarP_INDEL_txt:NC_000962.3	50460	A	AG	frameshift_variant	HIGH	ino1	664dupC	Leu222fs
SRR5341345_raw_variants_MycoVarP_INDEL_txt:NC_000962.3	50566	T	TTC	frameshift_variant	HIGH	ino1	558_559insGA	Thr187fs
SRR5341345_raw_variants_MycoVarP_INDEL_txt:NC_000962.3	51009	T	TCC	frameshift_variant	HIGH	ino1	115_116insGG	Asn39fs
SRR5341345_raw_variants_MycoVarP_INDEL_txt:NC_000962.3	51011	GTA	G	frameshift_variant	HIGH	ino1	112_113delTA	Tyr38fs
SRR5341345_raw_variants_MycoVarP_INDEL_txt:NC_000962.3	51082	C	CAGATGATGTGTTGGA	conservative_inframe_insertion	MODERATE	ino1	42_43insTCCAACACATCATCT	Thr14_Glu15insSerAsnThrSerSer
SRR5341345_raw_variants_MycoVarP_INDEL_txt:NC_000962.3	51083	C	CATGGACGGTTCTCCTTTACCGATGGTCGTGCGTTGT	disruptive_inframe_insertion	MODERATE	ino1	41_42insACAACGCACGACCATCGGTAAAGGAGAACCGTCCAT	Thr14_Glu15insGlnArgThrThrIleGlyLysGlyGluProSerMet
SRR5341345_raw_variants_MycoVarP_INDEL_txt:NC_000962.3	54616	CA	C	frameshift_variant	HIGH	ponA1	956delA	Asn319fs
SRR5341345_raw_variants_MycoVarP_INDEL_txt:NC_000962.3	54622	G	GC	frameshift_variant	HIGH	ponA1	960_961insC	Ala321fs
SRR5341345_raw_variants_MycoVarP_INDEL_txt:NC_000962.3	54627	T	TCAA	disruptive_inframe_insertion	MODERATE	ponA1	965_966insCAA	Val322_Arg323insLys
SRR5341345_raw_variants_MycoVarP_INDEL_txt:NC_000962.3	54628	GCGT	G	conservative_inframe_deletion	MODERATE	ponA1	967_969delCGT	Arg323del
SRR5341345_raw_variants_MycoVarP_INDEL_txt:NC_000962.3	54654	C	CG	frameshift_variant	HIGH	ponA1	992_993insG	Asn332fs
SRR5341345_raw_variants_MycoVarP_INDEL_txt:NC_000962.3	54656	AAT	A	frameshift_variant	HIGH	ponA1	995_996delAT	Asn332fs
SRR5341345_raw_variants_MycoVarP_INDEL_txt:NC_000962.3	54662	T	TC	frameshift_variant	HIGH	ponA1	1000_1001insC	Phe334fs
SRR5341345_raw_variants_MycoVarP_INDEL_txt:NC_000962.3	54668	T	TA	frameshift_variant	HIGH	ponA1	1006_1007insA	Phe336fs
SRR5341345_raw_variants_MycoVarP_INDEL_txt:NC_000962.3	54669	T	TG	frameshift_variant	HIGH	ponA1	1007_1008insG	Phe336fs
SRR5341345_raw_variants_MycoVarP_INDEL_txt:NC_000962.3	54672	CTCA	C	disruptive_inframe_deletion	MODERATE	ponA1	1011_1013delTCA	Gln338del
SRR5341345_raw_variants_MycoVarP_INDEL_txt:NC_000962.3	54678	C	CA	frameshift_variant	HIGH	ponA1	1016_1017insA	Leu341fs
SRR5341345_raw_variants_MycoVarP_INDEL_txt:NC_000962.3	56757	CCCCA	C	frameshift_variant	HIGH	Rv0051	1066_1069delACCC	Thr356fs
SRR5341345_raw_variants_MycoVarP_INDEL_txt:NC_000962.3	59199	GGACCAA	G	disruptive_inframe_deletion	MODERATE	rpsR1	80_85delACCAAG	Asp27_Gln28del
SRR5341345_raw_variants_MycoVarP_INDEL_txt:NC_000962.3	59208	G	GCTGAAC	conservative_inframe_insertion	MODERATE	rpsR1	87_88insCTGAAC	Ala29_Ile30insLeuAsn
SRR5341345_raw_variants_MycoVarP_INDEL_txt:NC_000962.3	61559	GAAAC	G	frameshift_variant	HIGH	dnaB	1165_1168delAAAC	Lys389fs
SRR5341345_raw_variants_MycoVarP_INDEL_txt:NC_000962.3	61565	G	GTCCCC	frameshift_variant	HIGH	dnaB	1170_1171insTCCCC	Met391fs
SRR5341345_raw_variants_MycoVarP_INDEL_txt:NC_000962.3	61568	G	GT	frameshift_variant	HIGH	dnaB	1173_1174insT	Leu392fs
SRR5341345_raw_variants_MycoVarP_INDEL_txt:NC_000962.3	61570	TGG	T	frameshift_variant	HIGH	dnaB	1176_1177delGG	Ala393fs
SRR5341345_raw_variants_MycoVarP_INDEL_txt:NC_000962.3	61593	T	TCACTGGAACAGGAC	frameshift_variant	HIGH	dnaB	1198_1199insCACTGGAACAGGAC	Cys400fs
SRR5341345_raw_variants_MycoVarP_INDEL_txt:NC_000962.3	61596	C	CGATA	frameshift_variant	HIGH	dnaB	1201_1202insGATA	Leu401fs
SRR5341345_raw_variants_MycoVarP_INDEL_txt:NC_000962.3	61598	G	GGTC	conservative_inframe_insertion	MODERATE	dnaB	1203_1204insGTC	Leu401_Thr402insVal
SRR5341345_raw_variants_MycoVarP_INDEL_txt:NC_000962.3	72616	CA	C	frameshift_variant	HIGH	icd2	1895delT	Leu632fs
SRR5341345_raw_variants_MycoVarP_INDEL_txt:NC_000962.3	72622	T	TC	frameshift_variant	HIGH	icd2	1889_1890insG	Leu631fs
SRR5341345_raw_variants_MycoVarP_INDEL_txt:NC_000962.3	72895	CAG	C	frameshift_variant	HIGH	icd2	1615_1616delCT	Leu539fs
SRR5341345_raw_variants_MycoVarP_INDEL_txt:NC_000962.3	72898	T	TTA	frameshift_variant	HIGH	icd2	1613_1614insTA	Leu539fs
SRR5341345_raw_variants_MycoVarP_INDEL_txt:NC_000962.3	72915	CG	C	frameshift_variant	HIGH	icd2	1596delC	Cys532fs
SRR5341345_raw_variants_MycoVarP_INDEL_txt:NC_000962.3	72918	A	AG	frameshift_variant	HIGH	icd2	1593_1594insC	Cys532fs
SRR5341345_raw_variants_MycoVarP_INDEL_txt:NC_000962.3	72944	G	GGC	frameshift_variant	HIGH	icd2	1567_1568insGC	Ser523fs
SRR5341345_raw_variants_MycoVarP_INDEL_txt:NC_000962.3	73326	TG	T	frameshift_variant	HIGH	icd2	1185delC	Cys395fs
SRR5341345_raw_variants_MycoVarP_INDEL_txt:NC_000962.3	73329	A	AC	frameshift_variant	HIGH	icd2	1182_1183insG	Cys395fs
SRR5341345_raw_variants_MycoVarP_INDEL_txt:NC_000962.3	73851	CGT	C	frameshift_variant	HIGH	icd2	659_660delAC	Asp220fs
SRR5341345_raw_variants_MycoVarP_INDEL_txt:NC_000962.3	73856	T	TGC	frameshift_variant	HIGH	icd2	655_656insGC	Asp219fs
SRR5341345_raw_variants_MycoVarP_INDEL_txt:NC_000962.3	73861	C	CTT	frameshift_variant	HIGH	icd2	650_651insAA	Leu218fs
SRR5341345_raw_variants_MycoVarP_INDEL_txt:NC_000962.3	73862	GGC	G	frameshift_variant	HIGH	icd2	648_649delGC	Pro217fs
SRR5341345_raw_variants_MycoVarP_INDEL_txt:NC_000962.3	73898	T	TTGG	conservative_inframe_insertion	MODERATE	icd2	611_613dupCCA	Ala204_Lys205insThr
SRR5341345_raw_variants_MycoVarP_INDEL_txt:NC_000962.3	73907	AGTT	A	disruptive_inframe_deletion	MODERATE	icd2	602_604delAAC	Glu201_Leu202delinsVal
SRR5341345_raw_variants_MycoVarP_INDEL_txt:NC_000962.3	73980	T	TG	frameshift_variant	HIGH	icd2	531dupC	Met178fs
SRR5341345_raw_variants_MycoVarP_INDEL_txt:NC_000962.3	73983	GC	G	frameshift_variant	HIGH	icd2	528delG	His177fs
SRR5341345_raw_variants_MycoVarP_INDEL_txt:NC_000962.3	74061	T	TCG	frameshift_variant	HIGH	icd2	450_451insCG	Lys151fs
SRR5341345_raw_variants_MycoVarP_INDEL_txt:NC_000962.3	74066	GCC	G	frameshift_variant	HIGH	icd2	444_445delGG	Pro150fs
SRR5341345_raw_variants_MycoVarP_INDEL_txt:NC_000962.3	91481	GC	G	frameshift_variant	HIGH	Rv0083	1083delC	Ala362fs
SRR5341345_raw_variants_MycoVarP_INDEL_txt:NC_000962.3	91484	C	CTCG	disruptive_inframe_insertion	MODERATE	Rv0083	1085_1086insTCG	Ala362_Cys363insArg
SRR5341345_raw_variants_MycoVarP_INDEL_txt:NC_000962.3	91486	T	TCGGCGG	disruptive_inframe_insertion	MODERATE	Rv0083	1087_1088insCGGCGG	Cys363delinsSerAlaGly
SRR5341345_raw_variants_MycoVarP_INDEL_txt:NC_000962.3	91490	G	GATCAGC	disruptive_inframe_insertion	MODERATE	Rv0083	1091_1092insATCAGC	Gly364_Leu365insSerAla
SRR5341345_raw_variants_MycoVarP_INDEL_txt:NC_000962.3	91493	TG	T	frameshift_variant	HIGH	Rv0083	1095delG	Pro366fs
SRR5341345_raw_variants_MycoVarP_INDEL_txt:NC_000962.3	91497	GTT	G	frameshift_variant	HIGH	Rv0083	1099_1100delTT	Leu367fs
SRR5341345_raw_variants_MycoVarP_INDEL_txt:NC_000962.3	91500	G	GAGGCCAGC	frameshift_variant	HIGH	Rv0083	1101_1102insAGGCCAGC	Gly368fs
SRR5341345_raw_variants_MycoVarP_INDEL_txt:NC_000962.3	108759	CAAAAA	C	frameshift_variant	HIGH	fadD10	605_609delAAAAA	Gln202fs
SRR5341345_raw_variants_MycoVarP_INDEL_txt:NC_000962.3	108790	T	TAG	frameshift_variant	HIGH	fadD10	635_636insAG	Val213fs
SRR5341345_raw_variants_MycoVarP_INDEL_txt:NC_000962.3	108792	GTC	G	frameshift_variant	HIGH	fadD10	638_639delTC	Val213fs
SRR5341345_raw_variants_MycoVarP_INDEL_txt:NC_000962.3	108850	TACTTA	T	frameshift_variant	HIGH	fadD10	696_700delACTTA	Thr234fs
SRR5341345_raw_variants_MycoVarP_INDEL_txt:NC_000962.3	108858	T	TCAATG	frameshift_variant	HIGH	fadD10	703_704insCAATG	Cys235fs
SRR5341345_raw_variants_MycoVarP_INDEL_txt:NC_000962.3	115705	GTC	G	frameshift_variant	HIGH	nrp	5706_5707delTC	Gln1903fs
SRR5341345_raw_variants_MycoVarP_INDEL_txt:NC_000962.3	115762	A	ACATCACCGGGACAGCCGATTGCGGCGGACTACGGATGGCGATAGCCGATCGCC	frameshift_variant	HIGH	nrp	5762_5763insCATCACCGGGACAGCCGATTGCGGCGGACTACGGATGGCGATAGCCGATCGCC	Ala1922fs
SRR5341345_raw_variants_MycoVarP_INDEL_txt:NC_000962.3	159153	G	GGA	frameshift_variant	HIGH	fadE1	505_506insTC	Ala169fs
SRR5341345_raw_variants_MycoVarP_INDEL_txt:NC_000962.3	175216	C	CAACAT	frameshift_variant	HIGH	Rv0148	384_385insAACAT	His129fs
SRR5341345_raw_variants_MycoVarP_INDEL_txt:NC_000962.3	175219	CGTG	C	conservative_inframe_deletion	MODERATE	Rv0148	388_390delGTG	Val130del
SRR5341345_raw_variants_MycoVarP_INDEL_txt:NC_000962.3	175223	CTA	C	frameshift_variant	HIGH	Rv0148	392_393delTA	Leu131fs
SRR5341345_raw_variants_MycoVarP_INDEL_txt:NC_000962.3	175401	ATGCTCTTGC	A	disruptive_inframe_deletion	MODERATE	Rv0148	570_578delTGCTCTTGC	Ala191_Ala193del
SRR5341345_raw_variants_MycoVarP_INDEL_txt:NC_000962.3	184421	CA	C	frameshift_variant	HIGH	pntAa	802delA	Thr268fs
SRR5341345_raw_variants_MycoVarP_INDEL_txt:NC_000962.3	184426	T	TC	frameshift_variant	HIGH	pntAa	805_806insC	Leu269fs
SRR5341345_raw_variants_MycoVarP_INDEL_txt:NC_000962.3	184467	C	CG	frameshift_variant	HIGH	pntAa	847dupG	Val283fs
SRR5341345_raw_variants_MycoVarP_INDEL_txt:NC_000962.3	184607	A	ATG	frameshift_variant	HIGH	pntAa	986_987insTG	Ser330fs
SRR5341345_raw_variants_MycoVarP_INDEL_txt:NC_000962.3	184608	CAG	C	frameshift_variant	HIGH	pntAa	988_989delAG	Ser330fs
SRR5341345_raw_variants_MycoVarP_INDEL_txt:NC_000962.3	185362	CG	C	frameshift_variant	HIGH	pntB	312delG	Leu105fs
SRR5341345_raw_variants_MycoVarP_INDEL_txt:NC_000962.3	196165	G	GC	frameshift_variant	HIGH	fadD5	1173_1174insC	Ser392fs
SRR5341345_raw_variants_MycoVarP_INDEL_txt:NC_000962.3	196167	GC	G	frameshift_variant	HIGH	fadD5	1176delC	Cys393fs
SRR5341345_raw_variants_MycoVarP_INDEL_txt:NC_000962.3	196335	A	ATG	frameshift_variant	HIGH	fadD5	1343_1344insTG	Val449fs
SRR5341345_raw_variants_MycoVarP_INDEL_txt:NC_000962.3	196337	GTT	G	frameshift_variant	HIGH	fadD5	1346_1347delTT	Val449fs
SRR5341345_raw_variants_MycoVarP_INDEL_txt:NC_000962.3	196345	C	CG	frameshift_variant	HIGH	fadD5	1353_1354insG	Ser452fs
SRR5341345_raw_variants_MycoVarP_INDEL_txt:NC_000962.3	196347	GC	G	frameshift_variant	HIGH	fadD5	1357delC	His453fs
SRR5341345_raw_variants_MycoVarP_INDEL_txt:NC_000962.3	196350	ATCC	A	disruptive_inframe_deletion	MODERATE	fadD5	1359_1361delTCC	Pro454del
SRR5341345_raw_variants_MycoVarP_INDEL_txt:NC_000962.3	196355	G	GA	frameshift_variant	HIGH	fadD5	1364dupA	Asp455fs
SRR5341345_raw_variants_MycoVarP_INDEL_txt:NC_000962.3	196357	C	CAG	frameshift_variant	HIGH	fadD5	1366_1367insGA	Ile456fs
SRR5341345_raw_variants_MycoVarP_INDEL_txt:NC_000962.3	196388	G	GC	frameshift_variant	HIGH	fadD5	1396_1397insC	Asp466fs
SRR5341345_raw_variants_MycoVarP_INDEL_txt:NC_000962.3	196426	CGT	C	frameshift_variant	HIGH	fadD5	1435_1436delGT	Val479fs
SRR5341345_raw_variants_MycoVarP_INDEL_txt:NC_000962.3	196429	A	ATCC	conservative_inframe_insertion	MODERATE	fadD5	1437_1438insTCC	Val479_Thr480insSer
SRR5341345_raw_variants_MycoVarP_INDEL_txt:NC_000962.3	196431	C	CG	frameshift_variant	HIGH	fadD5	1440dupG	Asn481fs
SRR5341345_raw_variants_MycoVarP_INDEL_txt:NC_000962.3	196439	GAC	G	frameshift_variant	HIGH	fadD5	1448_1449delAC	Asp483fs
SRR5341345_raw_variants_MycoVarP_INDEL_txt:NC_000962.3	196443	TTCG	T	disruptive_inframe_deletion	MODERATE	fadD5	1452_1454delTCG	Arg485del
SRR5341345_raw_variants_MycoVarP_INDEL_txt:NC_000962.3	196448	A	ACAC	disruptive_inframe_insertion	MODERATE	fadD5	1456_1457insCAC	Ile486delinsThrLeu
SRR5341345_raw_variants_MycoVarP_INDEL_txt:NC_000962.3	215129	GTT	G	frameshift_variant	HIGH	Rv0184	162_163delTT	Ser55fs
SRR5341345_raw_variants_MycoVarP_INDEL_txt:NC_000962.3	215132	C	CG	frameshift_variant	HIGH	Rv0184	164_165insG	Pro56fs
SRR5341345_raw_variants_MycoVarP_INDEL_txt:NC_000962.3	215133	A	ATG	frameshift_variant	HIGH	Rv0184	165_166insTG	Pro56fs
SRR5341345_raw_variants_MycoVarP_INDEL_txt:NC_000962.3	215136	C	CAG	frameshift_variant	HIGH	Rv0184	168_169insAG	Ala57fs
SRR5341345_raw_variants_MycoVarP_INDEL_txt:NC_000962.3	215140	CA	C	frameshift_variant	HIGH	Rv0184	173delA	Gln58fs
SRR5341345_raw_variants_MycoVarP_INDEL_txt:NC_000962.3	215146	CCG	C	frameshift_variant	HIGH	Rv0184	179_180delCG	Pro60fs
SRR5341345_raw_variants_MycoVarP_INDEL_txt:NC_000962.3	220789	T	TCGG	conservative_inframe_insertion	MODERATE	ilvD	934_935insCCG	Gln311_Asp312insAla
SRR5341345_raw_variants_MycoVarP_INDEL_txt:NC_000962.3	220957	TGAC	T	disruptive_inframe_deletion	MODERATE	ilvD	764_766delGTC	Gly255_Gln256delinsGlu
SRR5341345_raw_variants_MycoVarP_INDEL_txt:NC_000962.3	220965	GC	G	frameshift_variant	HIGH	ilvD	758delG	Arg253fs
SRR5341345_raw_variants_MycoVarP_INDEL_txt:NC_000962.3	220969	C	CTT	frameshift_variant	HIGH	ilvD	754_755insAA	Arg252fs
SRR5341345_raw_variants_MycoVarP_INDEL_txt:NC_000962.3	220971	C	CGT	frameshift_variant	HIGH	ilvD	752_753insAC	Arg253fs
SRR5341345_raw_variants_MycoVarP_INDEL_txt:NC_000962.3	220991	G	GCTT	conservative_inframe_insertion	MODERATE	ilvD	732_733insAAG	Asp244_Arg245insLys
SRR5341345_raw_variants_MycoVarP_INDEL_txt:NC_000962.3	220995	G	GAT	frameshift_variant	HIGH	ilvD	728_729insAT	Asp244fs
SRR5341345_raw_variants_MycoVarP_INDEL_txt:NC_000962.3	220999	G	GA	frameshift_variant	HIGH	ilvD	724_725insT	Ala242fs
SRR5341345_raw_variants_MycoVarP_INDEL_txt:NC_000962.3	221005	G	GA	frameshift_variant	HIGH	ilvD	718_719insT	Pro240fs
SRR5341345_raw_variants_MycoVarP_INDEL_txt:NC_000962.3	221006	GTGCC	G	frameshift_variant	HIGH	ilvD	714_717delGGCA	Ala239fs
SRR5341345_raw_variants_MycoVarP_INDEL_txt:NC_000962.3	221121	A	ATG	frameshift_variant	HIGH	ilvD	602_603insCA	Ala202fs
SRR5341345_raw_variants_MycoVarP_INDEL_txt:NC_000962.3	221135	GAC	G	frameshift_variant	HIGH	ilvD	587_588delGT	Ser196fs
SRR5341345_raw_variants_MycoVarP_INDEL_txt:NC_000962.3	221138	T	TGA	frameshift_variant	HIGH	ilvD	585_586insTC	Arg197fs
SRR5341345_raw_variants_MycoVarP_INDEL_txt:NC_000962.3	221192	CG	C	frameshift_variant	HIGH	ilvD	531delC	Asp177fs
SRR5341345_raw_variants_MycoVarP_INDEL_txt:NC_000962.3	221194	TC	T	frameshift_variant	HIGH	ilvD	529delG	Asp177fs
SRR5341345_raw_variants_MycoVarP_INDEL_txt:NC_000962.3	221679	G	GGGCTGCGATGAGCCGCTTGCGCGAAGAGAATCAGGCTTGTGCGGGGCTGACAT	frameshift_variant	HIGH	ilvD	44_45insATGTCAGCCCCGCACAAGCCTGATTCTCTTCGCGCAAGCGGCTCATCGCAGCC	Asp16fs
SRR5341345_raw_variants_MycoVarP_INDEL_txt:NC_000962.3	221953	TCG	T	frameshift_variant	HIGH	Rv0190	88_89delCG	Arg30fs
SRR5341345_raw_variants_MycoVarP_INDEL_txt:NC_000962.3	221960	A	AAG	frameshift_variant	HIGH	Rv0190	91_92insGA	Met31fs
SRR5341345_raw_variants_MycoVarP_INDEL_txt:NC_000962.3	239522	TC	T	frameshift_variant	HIGH	mmpL11	1770delG	Ile591fs
SRR5341345_raw_variants_MycoVarP_INDEL_txt:NC_000962.3	239524	GA	G	frameshift_variant	HIGH	mmpL11	1768delT	Ser590fs
SRR5341345_raw_variants_MycoVarP_INDEL_txt:NC_000962.3	239528	GAAGC	G	frameshift_variant	HIGH	mmpL11	1761_1764delGCTT	Leu588fs
SRR5341345_raw_variants_MycoVarP_INDEL_txt:NC_000962.3	239535	C	CTT	frameshift_variant	HIGH	mmpL11	1757_1758insAA	Ala587fs
SRR5341345_raw_variants_MycoVarP_INDEL_txt:NC_000962.3	239536	G	GT	frameshift_variant	HIGH	mmpL11	1756_1757insA	Pro586fs
SRR5341345_raw_variants_MycoVarP_INDEL_txt:NC_000962.3	239546	GCCCCC	G	frameshift_variant	HIGH	mmpL11	1742_1746delGGGGG	Arg581fs
SRR5341345_raw_variants_MycoVarP_INDEL_txt:NC_000962.3	239552	G	GAAT	conservative_inframe_insertion	MODERATE	mmpL11	1740_1741insATT	Ala580_Arg581insIle
SRR5341345_raw_variants_MycoVarP_INDEL_txt:NC_000962.3	239553	TGC	T	frameshift_variant	HIGH	mmpL11	1738_1739delGC	Ala580fs
SRR5341345_raw_variants_MycoVarP_INDEL_txt:NC_000962.3	239560	C	CCATT	frameshift_variant	HIGH	mmpL11	1732_1733insAATG	Gly578fs
SRR5341345_raw_variants_MycoVarP_INDEL_txt:NC_000962.3	245088	ATGCGG	A	frameshift_variant	HIGH	mmpL3	2226_2230delCCGCA	Ile744fs
SRR5341345_raw_variants_MycoVarP_INDEL_txt:NC_000962.3	245098	G	GAC	frameshift_variant	HIGH	mmpL3	2220_2221insGT	Gln741fs
SRR5341345_raw_variants_MycoVarP_INDEL_txt:NC_000962.3	245106	CTG	C	frameshift_variant	HIGH	mmpL3	2211_2212delCA	Arg738fs
SRR5341345_raw_variants_MycoVarP_INDEL_txt:NC_000962.3	245110	C	CTTCAT	frameshift_variant	HIGH	mmpL3	2208_2209insATGAA	Ala737fs
SRR5341345_raw_variants_MycoVarP_INDEL_txt:NC_000962.3	245113	AG	A	frameshift_variant	HIGH	mmpL3	2205delC	Trp736fs
SRR5341345_raw_variants_MycoVarP_INDEL_txt:NC_000962.3	245116	G	GC	frameshift_variant	HIGH	mmpL3	2202dupG	Arg735fs
SRR5341345_raw_variants_MycoVarP_INDEL_txt:NC_000962.3	245156	C	CGCCGG	frameshift_variant	HIGH	mmpL3	2162_2163insCCGGC	Val722fs
SRR5341345_raw_variants_MycoVarP_INDEL_txt:NC_000962.3	245160	G	GA	frameshift_variant	HIGH	mmpL3	2158_2159insT	Pro720fs
SRR5341345_raw_variants_MycoVarP_INDEL_txt:NC_000962.3	245162	CACTAAA	C	disruptive_inframe_deletion	MODERATE	mmpL3	2151_2156delTTTAGT	Phe717_Val719delinsLeu
SRR5341345_raw_variants_MycoVarP_INDEL_txt:NC_000962.3	245421	AG	A	frameshift_variant	HIGH	mmpL3	1897delC	Leu633fs
SRR5341345_raw_variants_MycoVarP_INDEL_txt:NC_000962.3	245424	G	GA	frameshift_variant	HIGH	mmpL3	1894_1895insT	Ala632fs
SRR5341345_raw_variants_MycoVarP_INDEL_txt:NC_000962.3	245529	G	GA	frameshift_variant	HIGH	mmpL3	1789dupT	Ser597fs
SRR5341345_raw_variants_MycoVarP_INDEL_txt:NC_000962.3	245533	C	CA	frameshift_variant	HIGH	mmpL3	1785_1786insT	Gly596fs
SRR5341345_raw_variants_MycoVarP_INDEL_txt:NC_000962.3	245537	CGT	C	frameshift_variant	HIGH	mmpL3	1780_1781delAC	Thr594fs
SRR5341345_raw_variants_MycoVarP_INDEL_txt:NC_000962.3	245551	T	TGA	frameshift_variant	HIGH	mmpL3	1767_1768insTC	Met590fs
SRR5341345_raw_variants_MycoVarP_INDEL_txt:NC_000962.3	245555	CGT	C	frameshift_variant	HIGH	mmpL3	1762_1763delAC	Thr588fs
SRR5341345_raw_variants_MycoVarP_INDEL_txt:NC_000962.3	245600	CA	C	frameshift_variant	HIGH	mmpL3	1718delT	Leu573fs
SRR5341345_raw_variants_MycoVarP_INDEL_txt:NC_000962.3	245603	GAC	G	frameshift_variant	HIGH	mmpL3	1714_1715delGT	Val572fs
SRR5341345_raw_variants_MycoVarP_INDEL_txt:NC_000962.3	246558	AAC	A	frameshift_variant	HIGH	mmpL3	759_760delGT	Leu254fs
SRR5341345_raw_variants_MycoVarP_INDEL_txt:NC_000962.3	246563	G	GAA	frameshift_variant	HIGH	mmpL3	755_756insTT	Gly253fs
SRR5341345_raw_variants_MycoVarP_INDEL_txt:NC_000962.3	246918	AGCG	A	disruptive_inframe_deletion	MODERATE	mmpL3	398_400delCGC	Pro133del
SRR5341345_raw_variants_MycoVarP_INDEL_txt:NC_000962.3	252558	GAACAA	G	frameshift_variant	HIGH	pckA	778_782delAACAA	Asn260fs
SRR5341345_raw_variants_MycoVarP_INDEL_txt:NC_000962.3	252565	GCT	G	frameshift_variant	HIGH	pckA	785_786delCT	Ala262fs
SRR5341345_raw_variants_MycoVarP_INDEL_txt:NC_000962.3	252568	T	TGCCGCGA	frameshift_variant	HIGH	pckA	787_788insGCCGCGA	Tyr263fs
SRR5341345_raw_variants_MycoVarP_INDEL_txt:NC_000962.3	252626	AGCC	A	disruptive_inframe_deletion	MODERATE	pckA	846_848delGCC	Pro283del
SRR5341345_raw_variants_MycoVarP_INDEL_txt:NC_000962.3	252653	A	ACGGCC	frameshift_variant	HIGH	pckA	872_873insCGGCC	Glu291fs
SRR5341345_raw_variants_MycoVarP_INDEL_txt:NC_000962.3	252658	C	CGA	frameshift_variant	HIGH	pckA	877_878insGA	Leu293fs
SRR5341345_raw_variants_MycoVarP_INDEL_txt:NC_000962.3	252683	GA	G	frameshift_variant	HIGH	pckA	903delA	Phe302fs
SRR5341345_raw_variants_MycoVarP_INDEL_txt:NC_000962.3	252687	T	TCGG	conservative_inframe_insertion	MODERATE	pckA	906_907insCGG	Phe302_Gly303insArg
SRR5341345_raw_variants_MycoVarP_INDEL_txt:NC_000962.3	252723	ATTCG	A	frameshift_variant	HIGH	pckA	943_946delTTCG	Phe315fs
SRR5341345_raw_variants_MycoVarP_INDEL_txt:NC_000962.3	252729	C	CGGGG	frameshift_variant	HIGH	pckA	948_949insGGGG	Phe317fs
SRR5341345_raw_variants_MycoVarP_INDEL_txt:NC_000962.3	253424	A	AT	frameshift_variant	HIGH	pckA	1643_1644insT	Asp550fs
SRR5341345_raw_variants_MycoVarP_INDEL_txt:NC_000962.3	253427	TG	T	frameshift_variant	HIGH	pckA	1648delG	Asp550fs
SRR5341345_raw_variants_MycoVarP_INDEL_txt:NC_000962.3	253434	G	GTC	frameshift_variant	HIGH	pckA	1653_1654insTC	Asp552fs
SRR5341345_raw_variants_MycoVarP_INDEL_txt:NC_000962.3	253435	GAC	G	frameshift_variant	HIGH	pckA	1655_1656delAC	Asp552fs
SRR5341345_raw_variants_MycoVarP_INDEL_txt:NC_000962.3	253481	T	TGAA	disruptive_inframe_insertion	MODERATE	pckA	1700_1701insGAA	Val567_Asp568insAsn
SRR5341345_raw_variants_MycoVarP_INDEL_txt:NC_000962.3	253484	ATGC	A	disruptive_inframe_deletion	MODERATE	pckA	1704_1706delTGC	Ala569del
SRR5341345_raw_variants_MycoVarP_INDEL_txt:NC_000962.3	253498	C	CA	frameshift_variant	HIGH	pckA	1717_1718insA	Arg573fs
SRR5341345_raw_variants_MycoVarP_INDEL_txt:NC_000962.3	253501	CA	C	frameshift_variant	HIGH	pckA	1721delA	Gln574fs
SRR5341345_raw_variants_MycoVarP_INDEL_txt:NC_000962.3	266690	GGC	G	frameshift_variant	HIGH	Rv0223c	1073_1074delGC	Gly358fs
SRR5341345_raw_variants_MycoVarP_INDEL_txt:NC_000962.3	266693	C	CTT	frameshift_variant	HIGH	Rv0223c	1071_1072insAA	Gly358fs
SRR5341345_raw_variants_MycoVarP_INDEL_txt:NC_000962.3	276298	AGCG	A	disruptive_inframe_deletion	MODERATE	fadE4	242_244delGCG	Ser81_Glu82delinsLys
SRR5341345_raw_variants_MycoVarP_INDEL_txt:NC_000962.3	276401	A	ATC	frameshift_variant	HIGH	fadE4	344_345insTC	Ala116fs
SRR5341345_raw_variants_MycoVarP_INDEL_txt:NC_000962.3	276404	C	CG	frameshift_variant	HIGH	fadE4	347_348insG	Lys117fs
SRR5341345_raw_variants_MycoVarP_INDEL_txt:NC_000962.3	276411	CAAG	C	conservative_inframe_deletion	MODERATE	fadE4	355_357delAAG	Lys119del
SRR5341345_raw_variants_MycoVarP_INDEL_txt:NC_000962.3	276420	CGCGGG	C	frameshift_variant	HIGH	fadE4	366_370delGGGGC	Gly123fs
SRR5341345_raw_variants_MycoVarP_INDEL_txt:NC_000962.3	276431	AGGC	A	disruptive_inframe_deletion	MODERATE	fadE4	375_377delGGC	Glu125_Ala126delinsAsp
SRR5341345_raw_variants_MycoVarP_INDEL_txt:NC_000962.3	276449	C	CAG	frameshift_variant	HIGH	fadE4	392_393insAG	Phe132fs
SRR5341345_raw_variants_MycoVarP_INDEL_txt:NC_000962.3	276450	C	CG	frameshift_variant	HIGH	fadE4	393_394insG	Phe132fs
SRR5341345_raw_variants_MycoVarP_INDEL_txt:NC_000962.3	276488	A	AC	frameshift_variant	HIGH	fadE4	431_432insC	Gln145fs
SRR5341345_raw_variants_MycoVarP_INDEL_txt:NC_000962.3	276490	CA	C	frameshift_variant	HIGH	fadE4	434delA	Gln145fs
SRR5341345_raw_variants_MycoVarP_INDEL_txt:NC_000962.3	276512	C	CCGTAGACAG	conservative_inframe_insertion	MODERATE	fadE4	456_457insGTAGACAGC	Pro152_Ser153insValAspSer
SRR5341345_raw_variants_MycoVarP_INDEL_txt:NC_000962.3	276518	A	AAGG	disruptive_inframe_insertion	MODERATE	fadE4	461_462insAGG	Asp154delinsGluGly
SRR5341345_raw_variants_MycoVarP_INDEL_txt:NC_000962.3	276528	GACCGC	G	frameshift_variant	HIGH	fadE4	472_476delACCGC	Thr158fs
SRR5341345_raw_variants_MycoVarP_INDEL_txt:NC_000962.3	276539	G	GGC	frameshift_variant	HIGH	fadE4	482_483insGC	Glu162fs
SRR5341345_raw_variants_MycoVarP_INDEL_txt:NC_000962.3	276541	GA	G	frameshift_variant	HIGH	fadE4	485delA	Glu162fs
SRR5341345_raw_variants_MycoVarP_INDEL_txt:NC_000962.3	279168	T	TGCA	disruptive_inframe_insertion	MODERATE	nrdB	584_585insGCA	Val195_Arg196insHis
SRR5341345_raw_variants_MycoVarP_INDEL_txt:NC_000962.3	279172	GCGC	G	conservative_inframe_deletion	MODERATE	nrdB	589_591delCGC	Arg197del
SRR5341345_raw_variants_MycoVarP_INDEL_txt:NC_000962.3	279961	G	GGGACAT	conservative_inframe_insertion	MODERATE	gabD1	1179_1180insATGTCC	Arg393_Pro394insMetSer
SRR5341345_raw_variants_MycoVarP_INDEL_txt:NC_000962.3	279968	GA	G	frameshift_variant	HIGH	gabD1	1172delT	Leu391fs
SRR5341345_raw_variants_MycoVarP_INDEL_txt:NC_000962.3	279974	CTTT	C	disruptive_inframe_deletion	MODERATE	gabD1	1164_1166delAAA	Lys389del
SRR5341345_raw_variants_MycoVarP_INDEL_txt:NC_000962.3	279979	CG	C	frameshift_variant	HIGH	gabD1	1161delC	Gly388fs
SRR5341345_raw_variants_MycoVarP_INDEL_txt:NC_000962.3	279991	T	TGG	frameshift_variant	HIGH	gabD1	1149_1150insCC	Ile384fs
SRR5341345_raw_variants_MycoVarP_INDEL_txt:NC_000962.3	293272	G	GAT	frameshift_variant	HIGH	fadA2	1103_1104insTA	Ala369fs
SRR5341345_raw_variants_MycoVarP_INDEL_txt:NC_000962.3	293278	GCGC	G	disruptive_inframe_deletion	MODERATE	fadA2	1109_1111delCGC	Ala370_Leu371delinsVal
SRR5341345_raw_variants_MycoVarP_INDEL_txt:NC_000962.3	293287	T	TG	frameshift_variant	HIGH	fadA2	1117_1118insG	Ser373fs
SRR5341345_raw_variants_MycoVarP_INDEL_txt:NC_000962.3	293376	GAC	G	frameshift_variant	HIGH	fadA2	1207_1208delAC	Thr403fs
SRR5341345_raw_variants_MycoVarP_INDEL_txt:NC_000962.3	294826	C	CT	frameshift_variant	HIGH	fadE5	807_808insA	Ala270fs
SRR5341345_raw_variants_MycoVarP_INDEL_txt:NC_000962.3	294928	G	GGGAT	frameshift_variant	HIGH	fadE5	705_706insATCC	Leu236fs
SRR5341345_raw_variants_MycoVarP_INDEL_txt:NC_000962.3	298463	CGA	C	frameshift_variant	HIGH	Rv0247c	398_399delTC	Val133fs
SRR5341345_raw_variants_MycoVarP_INDEL_txt:NC_000962.3	298467	T	TCC	frameshift_variant	HIGH	Rv0247c	395_396insGG	Val133fs
SRR5341345_raw_variants_MycoVarP_INDEL_txt:NC_000962.3	299960	GAGAGTT	G	conservative_inframe_deletion	MODERATE	Rv0248c	838_843delAACTCT	Asn280_Ser281del
SRR5341345_raw_variants_MycoVarP_INDEL_txt:NC_000962.3	299968	T	TTG	frameshift_variant	HIGH	Rv0248c	835_836insCA	Glu279fs
SRR5341345_raw_variants_MycoVarP_INDEL_txt:NC_000962.3	299970	C	CTTCG	frameshift_variant	HIGH	Rv0248c	833_834insCGAA	Asn280fs
SRR5341345_raw_variants_MycoVarP_INDEL_txt:NC_000962.3	300029	C	CCGA	conservative_inframe_insertion	MODERATE	Rv0248c	774_775insTCG	Ser258dup
SRR5341345_raw_variants_MycoVarP_INDEL_txt:NC_000962.3	300030	ACTG	A	disruptive_inframe_deletion	MODERATE	Rv0248c	771_773delCAG	Ser258del
SRR5341345_raw_variants_MycoVarP_INDEL_txt:NC_000962.3	300614	TCG	T	frameshift_variant	HIGH	Rv0248c	188_189delCG	Pro63fs
SRR5341345_raw_variants_MycoVarP_INDEL_txt:NC_000962.3	300617	G	GTC	frameshift_variant	HIGH	Rv0248c	186_187insGA	Pro63fs
SRR5341345_raw_variants_MycoVarP_INDEL_txt:NC_000962.3	300715	CGT	C	frameshift_variant	HIGH	Rv0248c	87_88delAC	Gly31fs
SRR5341345_raw_variants_MycoVarP_INDEL_txt:NC_000962.3	324077	TG	T	frameshift_variant	HIGH	Rv0269c	454delC	Gln152fs
SRR5341345_raw_variants_MycoVarP_INDEL_txt:NC_000962.3	326064	TTC	T	frameshift_variant	HIGH	fadD2	1499_1500delTC	Phe500fs
SRR5341345_raw_variants_MycoVarP_INDEL_txt:NC_000962.3	326466	TG	T	frameshift_variant	HIGH	fadE6	1995delC	Met666fs
SRR5341345_raw_variants_MycoVarP_INDEL_txt:NC_000962.3	326472	A	AG	frameshift_variant	HIGH	fadE6	1989_1990insC	Ser665fs
SRR5341345_raw_variants_MycoVarP_INDEL_txt:NC_000962.3	326550	TGGTGG	T	frameshift_variant	HIGH	fadE6	1907_1911delCCACC	Ala636fs
SRR5341345_raw_variants_MycoVarP_INDEL_txt:NC_000962.3	326586	GGT	G	frameshift_variant	HIGH	fadE6	1874_1875delAC	His625fs
SRR5341345_raw_variants_MycoVarP_INDEL_txt:NC_000962.3	326593	C	CGT	frameshift_variant	HIGH	fadE6	1868_1869insAC	His625fs
SRR5341345_raw_variants_MycoVarP_INDEL_txt:NC_000962.3	326799	AAAACTCCT	A	frameshift_variant	HIGH	fadE6	1655_1662delAGGAGTTT	Lys552fs
SRR5341345_raw_variants_MycoVarP_INDEL_txt:NC_000962.3	326809	A	AGCGCGCCG	frameshift_variant	HIGH	fadE6	1652_1653insCGGCGCGC	Lys552fs
SRR5341345_raw_variants_MycoVarP_INDEL_txt:NC_000962.3	326830	CTT	C	frameshift_variant	HIGH	fadE6	1630_1631delAA	Lys544fs
SRR5341345_raw_variants_MycoVarP_INDEL_txt:NC_000962.3	326833	C	CGA	frameshift_variant	HIGH	fadE6	1628_1629insTC	Lys544fs
SRR5341345_raw_variants_MycoVarP_INDEL_txt:NC_000962.3	326835	CT	C	frameshift_variant	HIGH	fadE6	1626delA	Val543fs
SRR5341345_raw_variants_MycoVarP_INDEL_txt:NC_000962.3	326839	T	TG	frameshift_variant	HIGH	fadE6	1622_1623insC	Gln542fs
SRR5341345_raw_variants_MycoVarP_INDEL_txt:NC_000962.3	326889	T	TGG	frameshift_variant	HIGH	fadE6	1571_1572dupCC	Lys525fs
SRR5341345_raw_variants_MycoVarP_INDEL_txt:NC_000962.3	326897	GAC	G	frameshift_variant	HIGH	fadE6	1563_1564delGT	Ser522fs
SRR5341345_raw_variants_MycoVarP_INDEL_txt:NC_000962.3	326915	A	AG	frameshift_variant	HIGH	fadE6	1546dupC	Leu516fs
SRR5341345_raw_variants_MycoVarP_INDEL_txt:NC_000962.3	326919	GC	G	frameshift_variant	HIGH	fadE6	1542delG	Leu515fs
SRR5341345_raw_variants_MycoVarP_INDEL_txt:NC_000962.3	326942	G	GC	frameshift_variant	HIGH	fadE6	1519dupG	Ala507fs
SRR5341345_raw_variants_MycoVarP_INDEL_txt:NC_000962.3	326949	TG	T	frameshift_variant	HIGH	fadE6	1512delC	Thr505fs
SRR5341345_raw_variants_MycoVarP_INDEL_txt:NC_000962.3	326992	CCGG	C	disruptive_inframe_deletion	MODERATE	fadE6	1467_1469delCCG	Arg490del
SRR5341345_raw_variants_MycoVarP_INDEL_txt:NC_000962.3	326998	G	GACC	disruptive_inframe_insertion	MODERATE	fadE6	1463_1464insGGT	Ala488_Thr489insVal
SRR5341345_raw_variants_MycoVarP_INDEL_txt:NC_000962.3	327102	TCTGA	T	frameshift_variant	HIGH	fadE6	1356_1359delTCAG	Asn452fs
SRR5341345_raw_variants_MycoVarP_INDEL_txt:NC_000962.3	327109	G	GTTCT	frameshift_variant	HIGH	fadE6	1352_1353insAGAA	Asp451fs
SRR5341345_raw_variants_MycoVarP_INDEL_txt:NC_000962.3	327598	G	GACC	disruptive_inframe_insertion	MODERATE	fadE6	863_864insGGT	Val288dup
SRR5341345_raw_variants_MycoVarP_INDEL_txt:NC_000962.3	327605	GAGCTA	G	frameshift_variant	HIGH	fadE6	852_856delTAGCT	Ser285fs
SRR5341345_raw_variants_MycoVarP_INDEL_txt:NC_000962.3	327612	A	ATT	frameshift_variant	HIGH	fadE6	848_849dupAA	Ser284fs
SRR5341345_raw_variants_MycoVarP_INDEL_txt:NC_000962.3	359230	CTG	C	frameshift_variant	HIGH	Rv0295c	517_518delCA	Gln173fs
SRR5341345_raw_variants_MycoVarP_INDEL_txt:NC_000962.3	359236	G	GCA	frameshift_variant	HIGH	Rv0295c	512_513insTG	Ser172fs
SRR5341345_raw_variants_MycoVarP_INDEL_txt:NC_000962.3	360864	ATAG	A	conservative_inframe_deletion	MODERATE	atsG	289_291delCTA	Leu97del
SRR5341345_raw_variants_MycoVarP_INDEL_txt:NC_000962.3	360868	C	CAA	frameshift_variant	HIGH	atsG	286_287dupTT	Leu96fs
SRR5341345_raw_variants_MycoVarP_INDEL_txt:NC_000962.3	360871	T	TA	frameshift_variant	HIGH	atsG	284_285insT	Gln95fs
SRR5341345_raw_variants_MycoVarP_INDEL_txt:NC_000962.3	360926	A	ATTAGG	frameshift_variant&stop_gained	HIGH	atsG	229_230insCCTAA	Val77fs
SRR5341345_raw_variants_MycoVarP_INDEL_txt:NC_000962.3	360929	AACCCG	A	frameshift_variant	HIGH	atsG	222_226delCGGGT	Leu76fs
SRR5341345_raw_variants_MycoVarP_INDEL_txt:NC_000962.3	379284	AG	A	frameshift_variant	HIGH	Rv0311	115delG	Ala39fs
SRR5341345_raw_variants_MycoVarP_INDEL_txt:NC_000962.3	379332	CGGGCG	C	frameshift_variant	HIGH	Rv0311	162_166delGGGCG	Gly55fs
SRR5341345_raw_variants_MycoVarP_INDEL_txt:NC_000962.3	402485	T	TAAC	disruptive_inframe_insertion	MODERATE	aspC	677_678insGTT	Gln226_Leu227insLeu
SRR5341345_raw_variants_MycoVarP_INDEL_txt:NC_000962.3	404485	T	TAAGAC	frameshift_variant	HIGH	Rv0338c	1356_1357insGTCTT	Asn453fs
SRR5341345_raw_variants_MycoVarP_INDEL_txt:NC_000962.3	404488	TG	T	frameshift_variant	HIGH	Rv0338c	1353delC	Thr452fs
SRR5341345_raw_variants_MycoVarP_INDEL_txt:NC_000962.3	404490	CGAT	C	disruptive_inframe_deletion	MODERATE	Rv0338c	1349_1351delATC	Asp450_Arg451delinsGly
SRR5341345_raw_variants_MycoVarP_INDEL_txt:NC_000962.3	404495	TG	T	frameshift_variant	HIGH	Rv0338c	1346delC	Ser449fs
SRR5341345_raw_variants_MycoVarP_INDEL_txt:NC_000962.3	420184	CGA	C	frameshift_variant	HIGH	dnaK	351_352delGA	Thr118fs
SRR5341345_raw_variants_MycoVarP_INDEL_txt:NC_000962.3	420187	C	CGT	frameshift_variant	HIGH	dnaK	354_355insTG	Pro119fs
SRR5341345_raw_variants_MycoVarP_INDEL_txt:NC_000962.3	420326	G	GA	frameshift_variant	HIGH	dnaK	492_493insA	Arg165fs
SRR5341345_raw_variants_MycoVarP_INDEL_txt:NC_000962.3	420328	GA	G	frameshift_variant	HIGH	dnaK	496delA	Ile166fs
SRR5341345_raw_variants_MycoVarP_INDEL_txt:NC_000962.3	420460	T	TGA	frameshift_variant	HIGH	dnaK	626_627insGA	Asp210fs
SRR5341345_raw_variants_MycoVarP_INDEL_txt:NC_000962.3	420462	GAT	G	frameshift_variant	HIGH	dnaK	629_630delAT	Asp210fs
SRR5341345_raw_variants_MycoVarP_INDEL_txt:NC_000962.3	420486	GGCA	G	disruptive_inframe_deletion	MODERATE	dnaK	653_655delGCA	Gly218_Thr219delinsAla
SRR5341345_raw_variants_MycoVarP_INDEL_txt:NC_000962.3	420493	G	GCGC	disruptive_inframe_insertion	MODERATE	dnaK	661_662insCCG	Ser220_Gly221insAla
SRR5341345_raw_variants_MycoVarP_INDEL_txt:NC_000962.3	420568	T	TCTC	disruptive_inframe_insertion	MODERATE	dnaK	734_735insCTC	Leu245_Ser246insSer
SRR5341345_raw_variants_MycoVarP_INDEL_txt:NC_000962.3	420575	GAGT	G	conservative_inframe_deletion	MODERATE	dnaK	742_744delAGT	Ser248del
SRR5341345_raw_variants_MycoVarP_INDEL_txt:NC_000962.3	420670	AAC	A	frameshift_variant	HIGH	dnaK	837_838delAC	Arg280fs
SRR5341345_raw_variants_MycoVarP_INDEL_txt:NC_000962.3	420725	C	CAAG	conservative_inframe_insertion	MODERATE	dnaK	891_892insAAG	Ile297_Ala298insLys
SRR5341345_raw_variants_MycoVarP_INDEL_txt:NC_000962.3	420729	GACA	G	disruptive_inframe_deletion	MODERATE	dnaK	896_898delACA	Asp299_Thr300delinsAla
SRR5341345_raw_variants_MycoVarP_INDEL_txt:NC_000962.3	421256	A	AAG	frameshift_variant	HIGH	dnaK	1423_1424insGA	Ile475fs
SRR5341345_raw_variants_MycoVarP_INDEL_txt:NC_000962.3	421337	C	CAAG	conservative_inframe_insertion	MODERATE	dnaK	1504_1506dupAAG	Lys502dup
SRR5341345_raw_variants_MycoVarP_INDEL_txt:NC_000962.3	435858	GC	G	frameshift_variant	HIGH	purA	911delG	Arg304fs
SRR5341345_raw_variants_MycoVarP_INDEL_txt:NC_000962.3	435861	C	CG	frameshift_variant	HIGH	purA	908_909insC	Arg304fs
SRR5341345_raw_variants_MycoVarP_INDEL_txt:NC_000962.3	441574	GGCC	G	disruptive_inframe_deletion	MODERATE	fba	723_725delGGC	Ala242del
SRR5341345_raw_variants_MycoVarP_INDEL_txt:NC_000962.3	441934	ATT	A	frameshift_variant	HIGH	fba	364_365delAA	Asn122fs
SRR5341345_raw_variants_MycoVarP_INDEL_txt:NC_000962.3	441952	G	GA	frameshift_variant	HIGH	fba	347_348insT	Val117fs
SRR5341345_raw_variants_MycoVarP_INDEL_txt:NC_000962.3	441957	G	GACA	conservative_inframe_insertion	MODERATE	fba	342_343insTGT	Ala114_Gln115insCys
SRR5341345_raw_variants_MycoVarP_INDEL_txt:NC_000962.3	441960	C	CTCCTG	frameshift_variant	HIGH	fba	339_340insCAGGA	Ala114fs
SRR5341345_raw_variants_MycoVarP_INDEL_txt:NC_000962.3	458239	CGGACG	C	frameshift_variant	HIGH	pyrE	137_141delCGTCC	Ala46fs
SRR5341345_raw_variants_MycoVarP_INDEL_txt:NC_000962.3	458248	G	GGC	frameshift_variant	HIGH	pyrE	132_133insGC	Arg45fs
SRR5341345_raw_variants_MycoVarP_INDEL_txt:NC_000962.3	458249	A	ACGG	disruptive_inframe_insertion	MODERATE	pyrE	131_132insCCG	His44_Arg45insArg
SRR5341345_raw_variants_MycoVarP_INDEL_txt:NC_000962.3	460421	T	TGA	frameshift_variant	HIGH	clpB	1581_1582insTC	Met528fs
SRR5341345_raw_variants_MycoVarP_INDEL_txt:NC_000962.3	460423	A	ATTG	conservative_inframe_insertion	MODERATE	clpB	1579_1580insCAA	Val527delinsAlaMet
SRR5341345_raw_variants_MycoVarP_INDEL_txt:NC_000962.3	460425	C	CATCG	frameshift_variant	HIGH	clpB	1577_1578insCGAT	Gln526fs
SRR5341345_raw_variants_MycoVarP_INDEL_txt:NC_000962.3	460429	T	TCCAGA	frameshift_variant	HIGH	clpB	1573_1574insTCTGG	Glu525fs
SRR5341345_raw_variants_MycoVarP_INDEL_txt:NC_000962.3	460435	GCC	G	frameshift_variant	HIGH	clpB	1566_1567delGG	Gln522fs
SRR5341345_raw_variants_MycoVarP_INDEL_txt:NC_000962.3	460446	CGGCAACGCCGCG	C	disruptive_inframe_deletion	MODERATE	clpB	1545_1556delCGCGGCGTTGCC	Asp515_Pro519delinsGlu
SRR5341345_raw_variants_MycoVarP_INDEL_txt:NC_000962.3	460803	GCT	G	frameshift_variant	HIGH	clpB	1198_1199delAG	Ser400fs
SRR5341345_raw_variants_MycoVarP_INDEL_txt:NC_000962.3	460806	G	GAT	frameshift_variant	HIGH	clpB	1196_1197insAT	Arg401fs
SRR5341345_raw_variants_MycoVarP_INDEL_txt:NC_000962.3	460988	C	CCA	frameshift_variant	HIGH	clpB	1014_1015insTG	Val339fs
SRR5341345_raw_variants_MycoVarP_INDEL_txt:NC_000962.3	460989	GTA	G	frameshift_variant	HIGH	clpB	1012_1013delTA	Tyr338fs
SRR5341345_raw_variants_MycoVarP_INDEL_txt:NC_000962.3	470180	G	GCGCC	frameshift_variant	HIGH	metZ	171_172insCGCC	Phe58fs
[truncated: 5,511 more rows]

## Sheet: Sheet1
Supplementary Table S4: List of detailed information of Insertions and deletions (INDEL) among all the samples
Sample and Chromosome_Position	Gene_Position	Reference_Allele	Altered_Allele	Type_of_Variant	Gene_Name	Nucletide_Change	AminoAcid_Change
SRR5341272_raw_variants_MycoVarP_INDEL_txt:NC_000962.3	34926	A	AGGCAAAGG	frameshift_variant	bioF2	633_640dupGGCAAAGG	Asp214fs
SRR5341272_raw_variants_MycoVarP_INDEL_txt:NC_000962.3	59896	AT	A	frameshift_variant&start_lost	Rv0057	2delT	Met1fs
SRR5341272_raw_variants_MycoVarP_INDEL_txt:NC_000962.3	79504	T	TCGGTGGACCCGGTGGACC	conservative_inframe_insertion	Rv0071	55_72dupCCGGTGGACCCGGTGGAC	Pro19_Asp24dup
SRR5341272_raw_variants_MycoVarP_INDEL_txt:NC_000962.3	150530	TCGGCGCGTCCGGCGGGGTCGCCGGAGTAGGCGGTGCCGGCGGGAACGCCATGCTGATCGGGCACGGCGGCGCCGGCGGCGC	T	disruptive_inframe_deletion	PE_PGRS2	1004_1084delCGTCCGGCGGGGTCGCCGGAGTAGGCGGTGCCGGCGGGAACGCCATGCTGATCGGGCACGGCGGCGCCGGCGGCGCCGGCG	Ala335_Gly361del
SRR5341272_raw_variants_MycoVarP_INDEL_txt:NC_000962.3	170523	TC	T	frameshift_variant	Rv0144	245delC	Pro82fs
SRR5341272_raw_variants_MycoVarP_INDEL_txt:NC_000962.3	257301	CCGTCGGCGA	C	conservative_inframe_deletion	fadD4	1246_1254delGACGTCGGC	Asp416_Gly418del
SRR5341272_raw_variants_MycoVarP_INDEL_txt:NC_000962.3	335810	CCCGCCGGCGCCGCCGTTG	C	disruptive_inframe_deletion	Rv0278c	483_500delCAACGGCGGCGCCGGCGG	Asn162_Gly167del
SRR5341272_raw_variants_MycoVarP_INDEL_txt:NC_000962.3	336680	G	GCCGCC	frameshift_variant	PE_PGRS4	2393_2394insGGCGG	Asn799fs
SRR5341272_raw_variants_MycoVarP_INDEL_txt:NC_000962.3	361836	GGGA	G	disruptive_inframe_deletion	PE_PGRS5	504_506delGGA	Asp169del
SRR5341272_raw_variants_MycoVarP_INDEL_txt:NC_000962.3	361840	C	CATG	conservative_inframe_insertion	PE_PGRS5	507_508insATG	Asp169_Gly170insMet
SRR5341272_raw_variants_MycoVarP_INDEL_txt:NC_000962.3	672259	G	GC	frameshift_variant	PE_PGRS7	3657dupG	His1220fs
SRR5341272_raw_variants_MycoVarP_INDEL_txt:NC_000962.3	925342	C	CG	frameshift_variant	PE_PGRS12	398dupG	Ala135fs
SRR5341272_raw_variants_MycoVarP_INDEL_txt:NC_000962.3	926935	T	TGGCGGGGAGGGCGGGGCCGGCGGGGCCGGTGGCCTGTTCGCCGGTGGCGGGATCGGCGGGGCCGGCGGATTCGGCGGATTCCGC	conservative_inframe_insertion	PE_PGRS13	1626_1627insATCGGCGGGGCCGGCGGATTCGGCGGATTCCGCGGCGGGGAGGGCGGGGCCGGCGGGGCCGGTGGCCTGTTCGCCGGTGGCGGG	Gly542_Ala543insIleGlyGlyAlaGlyGlyPheGlyGlyPheArgGlyGlyGluGlyGlyAlaGlyGlyAlaGlyGlyLeuPheAlaGlyGlyGly
SRR5341272_raw_variants_MycoVarP_INDEL_txt:NC_000962.3	967599	C	CGCG	disruptive_inframe_insertion	Rv0870c	132_134dupCGC	Ala45dup
SRR5341272_raw_variants_MycoVarP_INDEL_txt:NC_000962.3	997143	C	CG	frameshift_variant	Rv0894	622dupG	Asp208fs
SRR5341272_raw_variants_MycoVarP_INDEL_txt:NC_000962.3	1029199	GCCAACCA	G	frameshift_variant	Rv0922	1519_1525delACCACCA	Thr507fs
SRR5341272_raw_variants_MycoVarP_INDEL_txt:NC_000962.3	1103052	G	GGT	frameshift_variant	Rv0987	513_514dupTG	Ala172fs
SRR5341272_raw_variants_MycoVarP_INDEL_txt:NC_000962.3	1121042	GGCCGCCAGCGCCGGCAGCGCCGCAGCCAGCGCCGCAGGATCCACGCCTGGCAGCGCCGGGAGGCCCGGCGGTAGACCACCT	G	disruptive_inframe_deletion	Rv1004c	1026_1106delAGGTGGTCTACCGCCGGGCCTCCCGGCGCTGCCAGGCGTGGATCCTGCGGCGCTGGCTGCGGCGCTGCCGGCGCTGGCGGC	Gly343_Ala369del
SRR5341272_raw_variants_MycoVarP_INDEL_txt:NC_000962.3	1189184	GCGC	G	disruptive_inframe_deletion	PE_PGRS19	1238_1240delGCG	Gly413del
SRR5341272_raw_variants_MycoVarP_INDEL_txt:NC_000962.3	1213388	T	TCGGCGGCGGCGGCGGGGTCGGCGGCCTCGGCGGCTTGGGCACCGCCATAAACAATGTCGACGCCGGTTCCGGTGCCGGCGGCGGTGGCGGTGGTGCCGGGGGCACCGGCGGCACCGCAGGGTTGCTGTACGGCGTCGGCGGCGC	disruptive_inframe_insertion	PE_PGRS21	1846_1847insTCGGCGGCCTCGGCGGCTTGGGCACCGCCATAAACAATGTCGACGCCGGTTCCGGTGCCGGCGGCGGTGGCGGTGGTGCCGGGGGCACCGGCGGCACCGCAGGGTTGCTGTACGGCGTCGGCGGCGCCGGCGGCGGCGGCGGGG	Gly615_Ala616insValGlyGlyLeuGlyGlyLeuGlyThrAlaIleAsnAsnValAspAlaGlySerGlyAlaGlyGlyGlyGlyGlyGlyAlaGlyGlyThrGlyGlyThrAlaGlyLeuLeuTyrGlyValGlyGlyAlaGlyGlyGlyGlyGly
SRR5341272_raw_variants_MycoVarP_INDEL_txt:NC_000962.3	1217655	TCGGTGGCGCCGGCGGGGCCGGCGGGGA	T	disruptive_inframe_deletion	PE_PGRS22	1212_1238delGGACGGTGGCGCCGGCGGGGCCGGCGG	Asp405_Gly413del
SRR5341272_raw_variants_MycoVarP_INDEL_txt:NC_000962.3	1246231	T	TTCGAC	frameshift_variant	bpoB	817_821dupGTCGA	Leu275fs
SRR5341272_raw_variants_MycoVarP_INDEL_txt:NC_000962.3	1693262	GA	G	frameshift_variant	Rv1502	344delA	Asn115fs
SRR5341272_raw_variants_MycoVarP_INDEL_txt:NC_000962.3	1721428	GA	G	frameshift_variant	Rv1526c	632delT	Phe211fs
SRR5341272_raw_variants_MycoVarP_INDEL_txt:NC_000962.3	1757029	GA	G	frameshift_variant	plsB1	1586delA	Asp529fs
SRR5341272_raw_variants_MycoVarP_INDEL_txt:NC_000962.3	1765617	C	CAT	frameshift_variant	treZ	1525_1526insAT	Trp509fs
SRR5341272_raw_variants_MycoVarP_INDEL_txt:NC_000962.3	1773961	CTGGACGGGCGCTTGCTGGACGGGCGCTTGCTGGACCGGCGCCTGTTGGACCGGCGCCTGTTGGACGGGCGCCTGT	C	disruptive_inframe_deletion	Rv1566c	585_659delACAGGCGCCCGTCCAACAGGCGCCGGTCCAACAGGCGCCGGTCCAGCAAGCGCCCGTCCAGCAAGCGCCCGTCCA	Gln196_Gln220del
SRR5341272_raw_variants_MycoVarP_INDEL_txt:NC_000962.3	1875881	TGGGC	T	frameshift_variant	pks7	579_582delGGGC	Leu193fs
SRR5341272_raw_variants_MycoVarP_INDEL_txt:NC_000962.3	1945465	CCGAG	C	frameshift_variant	Rv1718	658_661delCGAG	Arg220fs
SRR5341272_raw_variants_MycoVarP_INDEL_txt:NC_000962.3	1965869	G	GA	frameshift_variant	Rv1738	215dupA	Arg73fs
SRR5341272_raw_variants_MycoVarP_INDEL_txt:NC_000962.3	1997456	G	GATTGATCTGACGAGTCGTTC	frameshift_variant	Rv1765c	1059_1060insGAACGACTCGTCAGATCAAT	Leu354fs
SRR5341272_raw_variants_MycoVarP_INDEL_txt:NC_000962.3	2118162	GC	G	frameshift_variant	Rv1868	821delC	Pro274fs
SRR5341272_raw_variants_MycoVarP_INDEL_txt:NC_000962.3	2338194	AC	A	frameshift_variant	Rv2081c	311delG	Gly104fs
SRR5341272_raw_variants_MycoVarP_INDEL_txt:NC_000962.3	2342202	C	CT	frameshift_variant	Rv2084	395_396insT	Val133fs
SRR5341272_raw_variants_MycoVarP_INDEL_txt:NC_000962.3	2362756	GGAGATCCTGGAA	G	disruptive_inframe_deletion	helZ	2528_2539delAAGAGATCCTGG	Glu843_Leu846del
SRR5341272_raw_variants_MycoVarP_INDEL_txt:NC_000962.3	2687134	G	GCGCCGGCGACGATGCAGAGCGCAGCGATGCTGAGGAGCGGCGCCATCGAAGCAC	disruptive_inframe_insertion	che1	38_91dupTGAGGAGCGGCGCCATCGAAGCACCGCCGGCGACGATGCAGAGCGCAGCGATGC	Leu13_Met30dup
SRR5341272_raw_variants_MycoVarP_INDEL_txt:NC_000962.3	2723923	AT	A	frameshift_variant	Rv2426c	260delA	Tyr87fs
SRR5341272_raw_variants_MycoVarP_INDEL_txt:NC_000962.3	3295639	C	CG	frameshift_variant	pks1	714dupC	Glu239fs
SRR5341272_raw_variants_MycoVarP_INDEL_txt:NC_000962.3	3539139	CG	C	frameshift_variant	aofH	642delG	Thr215fs
SRR5341272_raw_variants_MycoVarP_INDEL_txt:NC_000962.3	3568488	GC	G	frameshift_variant	whiB7	191delG	Gly64fs
SRR5341272_raw_variants_MycoVarP_INDEL_txt:NC_000962.3	3738567	CCGCCGG	C	disruptive_inframe_deletion	PE_PGRS50	4202_4207delCCGGCG	Ala1401_Gly1402del
SRR5341272_raw_variants_MycoVarP_INDEL_txt:NC_000962.3	3739472	A	ACCGCCGTCC	disruptive_inframe_insertion	PE_PGRS50	3294_3302dupGGACGGCGG	Gly1101_Ala1102insAspGlyGly
SRR5341272_raw_variants_MycoVarP_INDEL_txt:NC_000962.3	3741285	C	CCGGCGCCGCCGTCCCCGG	conservative_inframe_insertion	PE_PGRS50	1489_1490insCCGGGGACGGCGGCGCCG	Lys496_Gly497insAlaGlyAspGlyGlyAla
SRR5341272_raw_variants_MycoVarP_INDEL_txt:NC_000962.3	3803028	ACGGCAACGGCGGGGACGG	A	disruptive_inframe_deletion	PE_PGRS52	1391_1408delACGGCGGCAACGGCGGGG	Asp464_Gly469del
SRR5341272_raw_variants_MycoVarP_INDEL_txt:NC_000962.3	3927367	ACCGGCGCCGGCGGTGCCG	A	disruptive_inframe_deletion	PE_PGRS53	813_830delTGCCGCCGGCGCCGGCGG	Ala272_Gly277del
SRR5341272_raw_variants_MycoVarP_INDEL_txt:NC_000962.3	3928313	GCGGCAACGGCGGCAACGGCGGCAACGGCGGCAATGC	G	conservative_inframe_deletion	PE_PGRS53	1753_1788delGGCGGCAACGGCGGCAACGGCGGCAATGCCGGCAAC	Gly585_Asn596del
SRR5341272_raw_variants_MycoVarP_INDEL_txt:NC_000962.3	3944204	TGGCGGCAACGGGGCCATCGGCGGCCACGGCCCACTCACTGACGACCCCGGCGGCAACGGGGGCACCGGCGGCAAC	T	disruptive_inframe_deletion	PE_PGRS56	401_475delACGGGGCCATCGGCGGCCACGGCCCACTCACTGACGACCCCGGCGGCAACGGGGGCACCGGCGGCAACGGCGGCA	Asn134_Gly158del
SRR5341272_raw_variants_MycoVarP_INDEL_txt:NC_000962.3	3946794	GCACCGGCGGGGCCGGCGGA	G	frameshift_variant	PE_PGRS57	1002_1020delCACCGGCGGGGCCGGCGGA	Thr335fs
SRR5341272_raw_variants_MycoVarP_INDEL_txt:NC_000962.3	3948712	C	CGGCGGCAAA	disruptive_inframe_insertion	PE_PGRS57	2927_2935dupAAGGCGGCA	Lys976_Gly978dup
SRR5341272_raw_variants_MycoVarP_INDEL_txt:NC_000962.3	4037187	G	GCCGCCGGGCGCGCCGGGGCCACCGTTT	disruptive_inframe_insertion	PE_PGRS59	863_864insAAACGGTGGCCCCGGCGCGCCCGGCGG	Gly288_Thr289insAsnGlyGlyProGlyAlaProGlyGly
SRR5341272_raw_variants_MycoVarP_INDEL_txt:NC_000962.3	4092084	G	GGTTTGACGGTGATCCGGACT	frameshift_variant	Rv3651	245_246insTTTGACGGTGATCCGGACTG	Val83fs
SRR5341272_raw_variants_MycoVarP_INDEL_txt:NC_000962.3	4340984	T	TTCCCCGGGTTCCCCTCCCTACCCGGTTTCCCCGGGC	disruptive_inframe_insertion	espE	728_729insCTCCCTACCCGGTTTCCCCGGGCTCCCCGGGTTCCC	Pro243_Glu244insSerLeuProGlyPheProGlyLeuProGlyPhePro
SRR5341273_raw_variants_MycoVarP_INDEL_txt:NC_000962.3	51916	AACG	A	disruptive_inframe_deletion	Rv0048c	779_781delCGT	Ser260del
SRR5341273_raw_variants_MycoVarP_INDEL_txt:NC_000962.3	83448	CCG	C	frameshift_variant	Rv0074	704_705delCG	Ala235fs
SRR5341273_raw_variants_MycoVarP_INDEL_txt:NC_000962.3	335810	CCCGCCGGCGCCGCCGTTG	C	disruptive_inframe_deletion	Rv0278c	483_500delCAACGGCGGCGCCGGCGG	Asn162_Gly167del
SRR5341273_raw_variants_MycoVarP_INDEL_txt:NC_000962.3	336680	G	GCCGCC	frameshift_variant	PE_PGRS4	2393_2394insGGCGG	Asn799fs
SRR5341273_raw_variants_MycoVarP_INDEL_txt:NC_000962.3	337144	ACCCGCCGGC	A	conservative_inframe_deletion	PE_PGRS4	1921_1929delGCCGGCGGG	Ala641_Gly643del
SRR5341273_raw_variants_MycoVarP_INDEL_txt:NC_000962.3	394708	CGGTG	C	frameshift_variant&stop_lost&splice_region_variant	Rv0328	599_602delGGTG	Arg200fs
SRR5341273_raw_variants_MycoVarP_INDEL_txt:NC_000962.3	432700	GCCGATGTTGTTGTTGCCGGTGTTGGCGAAC	G	disruptive_inframe_deletion	PPE8	1950_1979delGTTCGCCAACACCGGCAACAACAACATCGG	Phe651_Gly660del
SRR5341273_raw_variants_MycoVarP_INDEL_txt:NC_000962.3	440410	AGAC	A	disruptive_inframe_deletion	mgtE	542_544delACG	Asp181del
SRR5341273_raw_variants_MycoVarP_INDEL_txt:NC_000962.3	453438	AG	A	frameshift_variant	Rv0376c	934delC	Leu312fs
SRR5341273_raw_variants_MycoVarP_INDEL_txt:NC_000962.3	531556	ATGTTGCCGGTGCCGG	A	disruptive_inframe_deletion	PPE10	644_658delCCGGCACCGGCAACA	Thr215_Asn219del
SRR5341273_raw_variants_MycoVarP_INDEL_txt:NC_000962.3	925342	C	CG	frameshift_variant	PE_PGRS12	398dupG	Ala135fs
SRR5341273_raw_variants_MycoVarP_INDEL_txt:NC_000962.3	935587	AACGTCGGGCGATTTAT	A	frameshift_variant	Rv0839	15_30delTCGGGCGATTTATACG	Arg6fs
SRR5341273_raw_variants_MycoVarP_INDEL_txt:NC_000962.3	1091454	CCGGCGGCGA	C	disruptive_inframe_deletion	PE_PGRS16	1091_1099delACGGCGGCG	Asp364_Gly366del
SRR5341273_raw_variants_MycoVarP_INDEL_txt:NC_000962.3	1212311	TCGGTGCCGG	T	disruptive_inframe_deletion	PE_PGRS21	767_775delCCGGCGGTG	Ala256_Gly258del
SRR5341273_raw_variants_MycoVarP_INDEL_txt:NC_000962.3	1217776	GGGCGGCGCCGGCGGCGAGGGCGGCGCCGCCGGGCTGCTGGTGGGCACCGGCGGGCACGGCGGTGACGGCGGGGCC	G	disruptive_inframe_deletion	PE_PGRS22	1319_1393delGCGGCGAGGGCGGCGCCGCCGGGCTGCTGGTGGGCACCGGCGGGCACGGCGGTGACGGCGGGGCCGGCGGCGCCG	Gly440_Ala464del
SRR5341273_raw_variants_MycoVarP_INDEL_txt:NC_000962.3	1249043	CGCTGCTGCGTTGGGGCGTATCGCAGTTCGACGCTGAGGTGCGGCCGGTGCGGGTGGCCGGCAATACCGTGGTGTCCAGTGTTTATCGCGGG	C	frameshift_variant	Rv1125	968_1058delTGCGTTGGGGCGTATCGCAGTTCGACGCTGAGGTGCGGCCGGTGCGGGTGGCCGGCAATACCGTGGTGTCCAGTGTTTATCGCGGGGCTGC	Leu323fs
SRR5341273_raw_variants_MycoVarP_INDEL_txt:NC_000962.3	1618652	C	CGCCGCCGGCGCCGGCGCTGCT	conservative_inframe_insertion	PE_PGRS26	1012_1032dupAGCAGCGCCGGCGCCGGCGGC	Gly344_Ala345insSerSerAlaGlyAlaGlyGly
SRR5341273_raw_variants_MycoVarP_INDEL_txt:NC_000962.3	2288850	A	ACC	frameshift_variant	pncA	390_391dupGG	Val131fs
SRR5341273_raw_variants_MycoVarP_INDEL_txt:NC_000962.3	2338194	AC	A	frameshift_variant	Rv2081c	311delG	Gly104fs
SRR5341273_raw_variants_MycoVarP_INDEL_txt:NC_000962.3	2339948	GC	G	frameshift_variant	Rv2082	1247delC	Pro416fs
SRR5341273_raw_variants_MycoVarP_INDEL_txt:NC_000962.3	2386786	AG	A	frameshift_variant	Rv2125	497delG	Gly166fs
SRR5341273_raw_variants_MycoVarP_INDEL_txt:NC_000962.3	2453206	T	TCGCAAAGAA	conservative_inframe_insertion	Rv2190c	58_66dupTTCTTTGCG	Ala22_Ser23insPhePheAla
SRR5341273_raw_variants_MycoVarP_INDEL_txt:NC_000962.3	2613924	A	AG	frameshift_variant	moeW	139_140insC	Ile47fs
SRR5341273_raw_variants_MycoVarP_INDEL_txt:NC_000962.3	2613926	T	TACGTCCAGGGGTGTGGTGTACGGGCAGGTAAGGCCGGTGGGC	disruptive_inframe_insertion	moeW	137_138insGCCCACCGGCCTTACCTGCCCGTACACCACACCCCTGGACGT	Ala46_Ile47insProThrGlyLeuThrCysProTyrThrThrProLeuAspVal
SRR5341273_raw_variants_MycoVarP_INDEL_txt:NC_000962.3	2687134	G	GCGCCGGCGACGATGCAGAGCGCAGCGATGCTGAGGAGCGGCGCCATCGAAGCAC	disruptive_inframe_insertion	che1	38_91dupTGAGGAGCGGCGCCATCGAAGCACCGCCGGCGACGATGCAGAGCGCAGCGATGC	Leu13_Met30dup
SRR5341273_raw_variants_MycoVarP_INDEL_txt:NC_000962.3	2867737	T	TC	frameshift_variant	lppB	621dupC	Glu208fs
SRR5341273_raw_variants_MycoVarP_INDEL_txt:NC_000962.3	3539139	CG	C	frameshift_variant	aofH	642delG	Thr215fs
SRR5341273_raw_variants_MycoVarP_INDEL_txt:NC_000962.3	3738321	TGCCGCCGGCACCGCCGTTGCCACCGGCACCACCGGCGCCGCCGTTGCCGGCCGAGCCAGCGCCGCCGTTGCCACCGGCACCACCGCTGCCGCCGTGG	T	frameshift_variant	PE_PGRS50	4357_4453delCCACGGCGGCAGCGGTGGTGCCGGTGGCAACGGCGGCGCTGGCTCGGCCGGCAACGGCGGCGCCGGTGGTGCCGGTGGCAACGGCGGTGCCGGCGGC	Pro1453fs
SRR5341273_raw_variants_MycoVarP_INDEL_txt:NC_000962.3	3739472	A	ACCGCCGTCC	disruptive_inframe_insertion	PE_PGRS50	3294_3302dupGGACGGCGG	Gly1101_Ala1102insAspGlyGly
SRR5341273_raw_variants_MycoVarP_INDEL_txt:NC_000962.3	3751096	AGCTG	A	frameshift_variant	PPE55	2085_2088delCAGC	Ser696fs
SRR5341273_raw_variants_MycoVarP_INDEL_txt:NC_000962.3	3931730	T	TGCGGGCGGC	disruptive_inframe_insertion	PE_PGRS54	731_732insCGGCGCGGG	Gly244_Gly245insGlyAlaGly
SRR5341273_raw_variants_MycoVarP_INDEL_txt:NC_000962.3	4037187	G	GCCGCCGGGCGCGCCGGGGCCACCGTTT	disruptive_inframe_insertion	PE_PGRS59	863_864insAAACGGTGGCCCCGGCGCGCCCGGCGG	Gly288_Thr289insAsnGlyGlyProGlyAlaProGlyGly
SRR5341273_raw_variants_MycoVarP_INDEL_txt:NC_000962.3	4192085	G	GC	frameshift_variant	Rv3740c	94dupG	Ala32fs
SRR5341273_raw_variants_MycoVarP_INDEL_txt:NC_000962.3	4340984	T	TTCCCCGGGTTCCCCTCCCTACCCGGTTTCCCCGGGC	disruptive_inframe_insertion	espE	728_729insCTCCCTACCCGGTTTCCCCGGGCTCCCCGGGTTCCC	Pro243_Glu244insSerLeuProGlyPheProGlyLeuProGlyPhePro
SRR5341274_raw_variants_MycoVarP_INDEL_txt:NC_000962.3	51916	AACG	A	disruptive_inframe_deletion	Rv0048c	779_781delCGT	Ser260del
SRR5341274_raw_variants_MycoVarP_INDEL_txt:NC_000962.3	79504	T	TCGGTGGACCCGGTGGACC	conservative_inframe_insertion	Rv0071	55_72dupCCGGTGGACCCGGTGGAC	Pro19_Asp24dup
SRR5341274_raw_variants_MycoVarP_INDEL_txt:NC_000962.3	318251	G	GT	frameshift_variant	oplA	2903dupA	Asn968fs
SRR5341274_raw_variants_MycoVarP_INDEL_txt:NC_000962.3	335685	C	CCGCCGCCGG	conservative_inframe_insertion	Rv0278c	617_625dupCCGGCGGCG	Ala206_Gly208dup
SRR5341274_raw_variants_MycoVarP_INDEL_txt:NC_000962.3	335810	CCCGCCGGCGCCGCCGTTG	C	disruptive_inframe_deletion	Rv0278c	483_500delCAACGGCGGCGCCGGCGG	Asn162_Gly167del
SRR5341274_raw_variants_MycoVarP_INDEL_txt:NC_000962.3	336680	G	GCCGCC	frameshift_variant	PE_PGRS4	2393_2394insGGCGG	Asn799fs
SRR5341274_raw_variants_MycoVarP_INDEL_txt:NC_000962.3	374621	C	CTGCCGGTGTTGTAGT	conservative_inframe_insertion	PPE6	1076_1090dupACTACAACACCGGCA	Asn359_Gly363dup
SRR5341274_raw_variants_MycoVarP_INDEL_txt:NC_000962.3	432700	GCCGATGTTGTTGTTGCCGGTGTTGGCGAAC	G	disruptive_inframe_deletion	PPE8	1950_1979delGTTCGCCAACACCGGCAACAACAACATCGG	Phe651_Gly660del
SRR5341274_raw_variants_MycoVarP_INDEL_txt:NC_000962.3	453438	AG	A	frameshift_variant	Rv0376c	934delC	Leu312fs
SRR5341274_raw_variants_MycoVarP_INDEL_txt:NC_000962.3	925342	C	CG	frameshift_variant	PE_PGRS12	398dupG	Ala135fs
SRR5341274_raw_variants_MycoVarP_INDEL_txt:NC_000962.3	1091454	CCGGCGGCGA	C	disruptive_inframe_deletion	PE_PGRS16	1091_1099delACGGCGGCG	Asp364_Gly366del
SRR5341274_raw_variants_MycoVarP_INDEL_txt:NC_000962.3	1212311	TCGGTGCCGG	T	disruptive_inframe_deletion	PE_PGRS21	767_775delCCGGCGGTG	Ala256_Gly258del
SRR5341274_raw_variants_MycoVarP_INDEL_txt:NC_000962.3	1213388	T	TCGGCGGCGGCGGCGGGGTCGGCGGCCTCGGCGGCTTGGGCACCGCCATAAACAATGTCGACGCCGGTTCCGGTGCCGGCGGCGGTGGCGGTGGTGCCGGGGGCACCGGCGGCACCGCAGGGTTGCTGTACGGCGTCGGCGGCGC	disruptive_inframe_insertion	PE_PGRS21	1846_1847insTCGGCGGCCTCGGCGGCTTGGGCACCGCCATAAACAATGTCGACGCCGGTTCCGGTGCCGGCGGCGGTGGCGGTGGTGCCGGGGGCACCGGCGGCACCGCAGGGTTGCTGTACGGCGTCGGCGGCGCCGGCGGCGGCGGCGGGG	Gly615_Ala616insValGlyGlyLeuGlyGlyLeuGlyThrAlaIleAsnAsnValAspAlaGlySerGlyAlaGlyGlyGlyGlyGlyGlyAlaGlyGlyThrGlyGlyThrAlaGlyLeuLeuTyrGlyValGlyGlyAlaGlyGlyGlyGlyGly
SRR5341274_raw_variants_MycoVarP_INDEL_txt:NC_000962.3	1630958	GGCCGGTGCC	G	conservative_inframe_deletion	PE_PGRS27	3661_3669delGGCACCGGC	Gly1221_Gly1223del
SRR5341274_raw_variants_MycoVarP_INDEL_txt:NC_000962.3	2029037	ACC	A	frameshift_variant	PPE27	617_618delCC	Pro206fs
SRR5341274_raw_variants_MycoVarP_INDEL_txt:NC_000962.3	2140394	TGGCCCG	T	disruptive_inframe_deletion	Rv1892	233_238delCCCGGG	Ala78_Arg79del
SRR5341274_raw_variants_MycoVarP_INDEL_txt:NC_000962.3	2284324	AGGAATACCT	A	disruptive_inframe_deletion	Rv2038c	464_472delAGGTATTCC	Gln155_Phe157del
SRR5341274_raw_variants_MycoVarP_INDEL_txt:NC_000962.3	2338194	AC	A	frameshift_variant	Rv2081c	311delG	Gly104fs
SRR5341274_raw_variants_MycoVarP_INDEL_txt:NC_000962.3	2423813	ACCGGCCCCACCGGCCCCACCGGCGCCG	A	disruptive_inframe_deletion	PE_PGRS38	999_1025delCGGCGCCGGTGGGGCCGGTGGGGCCGG	Gly334_Gly342del
SRR5341274_raw_variants_MycoVarP_INDEL_txt:NC_000962.3	2564887	G	GC	frameshift_variant	Rv2293c	145dupG	Ala49fs
SRR5341274_raw_variants_MycoVarP_INDEL_txt:NC_000962.3	2687134	G	GCGCCGGCGACGATGCAGAGCGCAGCGATGCTGAGGAGCGGCGCCATCGAAGCAC	disruptive_inframe_insertion	che1	38_91dupTGAGGAGCGGCGCCATCGAAGCACCGCCGGCGACGATGCAGAGCGCAGCGATGC	Leu13_Met30dup
SRR5341274_raw_variants_MycoVarP_INDEL_txt:NC_000962.3	2693029	G	GC	frameshift_variant	PE_PGRS41	232dupC	His78fs
SRR5341274_raw_variants_MycoVarP_INDEL_txt:NC_000962.3	2866169	TGGCACCCCTGCACGGGTGGGGATCAGACGGCGCCGACACCATCGGCACTGTAGGCCGCCAA	T	frameshift_variant	Rv2542	1069_1129delGGCGCCGACACCATCGGCACTGTAGGCCGCCAAGGCACCCCTGCACGGGTGGGGATCAGAC	Gly357fs
SRR5341274_raw_variants_MycoVarP_INDEL_txt:NC_000962.3	2867737	T	TC	frameshift_variant	lppB	621dupC	Glu208fs
SRR5341274_raw_variants_MycoVarP_INDEL_txt:NC_000962.3	3539139	CG	C	frameshift_variant	aofH	642delG	Thr215fs
SRR5341274_raw_variants_MycoVarP_INDEL_txt:NC_000962.3	3739291	AGCCGCCGTT	A	conservative_inframe_deletion	PE_PGRS50	3475_3483delAACGGCGGC	Asn1159_Gly1161del
SRR5341274_raw_variants_MycoVarP_INDEL_txt:NC_000962.3	3739472	A	ACCGCCGTCC	disruptive_inframe_insertion	PE_PGRS50	3294_3302dupGGACGGCGG	Gly1101_Ala1102insAspGlyGly
SRR5341274_raw_variants_MycoVarP_INDEL_txt:NC_000962.3	3746731	AACCACCGGC	A	conservative_inframe_deletion	PPE55	6445_6453delGCCGGTGGT	Ala2149_Gly2151del
SRR5341274_raw_variants_MycoVarP_INDEL_txt:NC_000962.3	3802815	GCGGGGCCGC	G	disruptive_inframe_deletion	PE_PGRS52	1172_1180delCCGGGGCCG	Ala391_Ala393del
SRR5341274_raw_variants_MycoVarP_INDEL_txt:NC_000962.3	3931730	T	TGCGGGCGGC	disruptive_inframe_insertion	PE_PGRS54	731_732insCGGCGCGGG	Gly244_Gly245insGlyAlaGly
SRR5341274_raw_variants_MycoVarP_INDEL_txt:NC_000962.3	3947204	GC	G	frameshift_variant	PE_PGRS57	1413delC	Ala472fs
SRR5341274_raw_variants_MycoVarP_INDEL_txt:NC_000962.3	3947210	G	GGT	frameshift_variant	PE_PGRS57	1418_1419insTG	Ala474fs
SRR5341274_raw_variants_MycoVarP_INDEL_txt:NC_000962.3	3947213	GCC	G	frameshift_variant	PE_PGRS57	1421_1422delCC	Ala474fs
SRR5341274_raw_variants_MycoVarP_INDEL_txt:NC_000962.3	3948612	A	ACGGCGGCAC	disruptive_inframe_insertion	PE_PGRS57	2846_2854dupCCGGCGGCA	Thr949_Gly951dup
SRR5341274_raw_variants_MycoVarP_INDEL_txt:NC_000962.3	4037187	G	GCCGCCGGGCGCGCCGGGGCCACCGTTT	disruptive_inframe_insertion	PE_PGRS59	863_864insAAACGGTGGCCCCGGCGCGCCCGGCGG	Gly288_Thr289insAsnGlyGlyProGlyAlaProGlyGly
SRR5341274_raw_variants_MycoVarP_INDEL_txt:NC_000962.3	4192085	G	GC	frameshift_variant	Rv3740c	94dupG	Ala32fs
SRR5341274_raw_variants_MycoVarP_INDEL_txt:NC_000962.3	4310553	AG	A	frameshift_variant	Rv3836	157delG	Val53fs
SRR5341274_raw_variants_MycoVarP_INDEL_txt:NC_000962.3	4340984	T	TTCCCCGGGTTCCCCTCCCTACCCGGTTTCCCCGGGC	disruptive_inframe_insertion	espE	728_729insCTCCCTACCCGGTTTCCCCGGGCTCCCCGGGTTCCC	Pro243_Glu244insSerLeuProGlyPheProGlyLeuProGlyPhePro
SRR5341274_raw_variants_MycoVarP_INDEL_txt:NC_000962.3	4408100	GC	G	frameshift_variant	gid	102delG	Leu35fs
SRR5341275_raw_variants_MycoVarP_INDEL_txt:NC_000962.3	68453	GT	G	frameshift_variant	Rv0063a	38delT	Leu13fs
SRR5341275_raw_variants_MycoVarP_INDEL_txt:NC_000962.3	79504	T	TCGGTGGACCCGGTGGACC	conservative_inframe_insertion	Rv0071	55_72dupCCGGTGGACCCGGTGGAC	Pro19_Asp24dup
SRR5341275_raw_variants_MycoVarP_INDEL_txt:NC_000962.3	82437	GT	G	frameshift_variant	Rv0073	765delT	Phe255fs
SRR5341275_raw_variants_MycoVarP_INDEL_txt:NC_000962.3	84830	GC	G	frameshift_variant	Rv0075	837delC	Tyr280fs
SRR5341275_raw_variants_MycoVarP_INDEL_txt:NC_000962.3	333883	CGGCGCCGCG	C	conservative_inframe_deletion	Rv0278c	2419_2427delCGCGGCGCC	Arg807_Ala809del
SRR5341275_raw_variants_MycoVarP_INDEL_txt:NC_000962.3	334510	TCCCGCCGGC	T	conservative_inframe_deletion	Rv0278c	1792_1800delGCCGGCGGG	Ala598_Gly600del
SRR5341275_raw_variants_MycoVarP_INDEL_txt:NC_000962.3	335810	CCCGCCGGCGCCGCCGTTG	C	disruptive_inframe_deletion	Rv0278c	483_500delCAACGGCGGCGCCGGCGG	Asn162_Gly167del
SRR5341275_raw_variants_MycoVarP_INDEL_txt:NC_000962.3	336680	GGGGA	G	frameshift_variant	PE_PGRS4	2390_2393delTCCC	Val797fs
SRR5341275_raw_variants_MycoVarP_INDEL_txt:NC_000962.3	338600	GCCGCCGTTGCCGCCGGCC	G	disruptive_inframe_deletion	PE_PGRS4	456_473delGGCCGGCGGCAACGGCGG	Ala153_Gly158del
SRR5341275_raw_variants_MycoVarP_INDEL_txt:NC_000962.3	425510	TCGCCGATGTTGGCGCTGCCCAGGTTGTAGA	T	disruptive_inframe_deletion	PPE8	9140_9169delTCTACAACCTGGGCAGCGCCAACATCGGCG	Val3047_Gly3056del
SRR5341275_raw_variants_MycoVarP_INDEL_txt:NC_000962.3	429690	GGCCGGTGTTGAAGATGCCGGTGTTGACGTTGCCGGCGTTGAGCAAGCCGGTGTTGACGTC	G	conservative_inframe_deletion	PPE8	4930_4989delGACGTCAACACCGGCTTGCTCAACGCCGGCAACGTCAACACCGGCATCTTCAACACCGGC	Asp1644_Gly1663del
SRR5341275_raw_variants_MycoVarP_INDEL_txt:NC_000962.3	574017	AGCCGCAAGCCCG	A	disruptive_inframe_deletion	Rv0485	44_55delCCGGCCGCAAGC	Pro15_Lys18del
SRR5341275_raw_variants_MycoVarP_INDEL_txt:NC_000962.3	631326	CACGCCGCCGACCACGCCGGTGACCACGCCGCCAACG	C	disruptive_inframe_deletion	Rv0538	1353_1388delGCCAACGACGCCGCCGACCACGCCGGTGACCACGCC	Pro452_Pro463del
SRR5341275_raw_variants_MycoVarP_INDEL_txt:NC_000962.3	671406	A	ATC	frameshift_variant	TB27.3	242_243dupTC	Ala82fs
SRR5341275_raw_variants_MycoVarP_INDEL_txt:NC_000962.3	751297	A	AC	frameshift_variant	Rv0654	1300dupC	Leu434fs
SRR5341275_raw_variants_MycoVarP_INDEL_txt:NC_000962.3	964579	A	AGCGGGTGGTGCCAGGTCGGCGGGCGCGGGTGGCGCCAGTTCGGCGGGC	disruptive_inframe_insertion	rpfA	909_956dupGCCCGCCGAACTGGCGCCACCCGCGCCCGCCGACCTGGCACCACCCGC	Ala319_Ala320insProAlaGluLeuAlaProProAlaProAlaAspLeuAlaProProAla
SRR5341275_raw_variants_MycoVarP_INDEL_txt:NC_000962.3	1207766	GCGCGGTGCCGATCCTGCTGTCCGT	G	disruptive_inframe_deletion	Rv1084	134_157delCGGTGCCGATCCTGCTGTCCGTCG	Ala45_Val52del
SRR5341275_raw_variants_MycoVarP_INDEL_txt:NC_000962.3	1217655	TCGGTGGCGCCGGCGGGGCCGGCGGGGA	T	disruptive_inframe_deletion	PE_PGRS22	1212_1238delGGACGGTGGCGCCGGCGGGGCCGGCGG	Asp405_Gly413del
SRR5341275_raw_variants_MycoVarP_INDEL_txt:NC_000962.3	1257825	CG	C	frameshift_variant	Rv1132	503delG	Gly168fs
SRR5341275_raw_variants_MycoVarP_INDEL_txt:NC_000962.3	1733166	GA	G	frameshift_variant	Rv1532c	384delT	Asp130fs
SRR5341275_raw_variants_MycoVarP_INDEL_txt:NC_000962.3	1779621	AACTC	A	frameshift_variant	Rv1573	309_312delACTC	Leu104fs
SRR5341275_raw_variants_MycoVarP_INDEL_txt:NC_000962.3	1992323	G	GC	frameshift_variant	wag22	254dupG	Ala86fs
SRR5341275_raw_variants_MycoVarP_INDEL_txt:NC_000962.3	2145740	TC	T	frameshift_variant	lppD	505delG	Asp169fs
SRR5341275_raw_variants_MycoVarP_INDEL_txt:NC_000962.3	2180817	ATCGCCTTG	A	frameshift_variant	Rv1928c	393_400delCAAGGCGA	Lys132fs
SRR5341275_raw_variants_MycoVarP_INDEL_txt:NC_000962.3	2243362	GATTTTAGCGGCTGCCAGGGCGGGGTCGATGAGCTTTTCGGCGCTACTGTCCTCGATATTGATTCCGGCTGTCGACAGTT	G	frameshift_variant	Rv1998c	281_359delAACTGTCGACAGCCGGAATCAATATCGAGGACAGTAGCGCCGAAAAGCTCATCGACCCCGCCCTGGCAGCCGCTAAAAT	Gln94fs
SRR5341275_raw_variants_MycoVarP_INDEL_txt:NC_000962.3	2338194	AC	A	frameshift_variant	Rv2081c	311delG	Gly104fs
SRR5341275_raw_variants_MycoVarP_INDEL_txt:NC_000962.3	2547673	ACGC	A	conservative_inframe_deletion	Rv2275	793_795delGCC	Ala265del
SRR5341275_raw_variants_MycoVarP_INDEL_txt:NC_000962.3	3003084	GC	G	frameshift_variant	arsB1	1104delC	Asp369fs
SRR5341275_raw_variants_MycoVarP_INDEL_txt:NC_000962.3	3030195	CTGGTCTGCTGTGTG	C	frameshift_variant	Rv2717c	153_166delCACACAGCAGACCA	Tyr51fs
SRR5341275_raw_variants_MycoVarP_INDEL_txt:NC_000962.3	3186588	ACGG	A	disruptive_inframe_deletion	dipZ	1754_1756delGCG	Gly585del
SRR5341275_raw_variants_MycoVarP_INDEL_txt:NC_000962.3	3744944	G	GAA	frameshift_variant	PPE55	8240_8241insTT	Gly2748fs
SRR5341275_raw_variants_MycoVarP_INDEL_txt:NC_000962.3	3744946	TGC	T	frameshift_variant	PPE55	8237_8238delGC	Ser2746fs
SRR5341275_raw_variants_MycoVarP_INDEL_txt:NC_000962.3	3842481	T	TCTGGA	frameshift_variant	PPE57	243_244insCTGGA	Lys82fs
SRR5341275_raw_variants_MycoVarP_INDEL_txt:NC_000962.3	3842483	AGCATG	A	frameshift_variant	PPE57	246_250delGCATG	Lys82fs
SRR5341275_raw_variants_MycoVarP_INDEL_txt:NC_000962.3	3928207	CCCGGCGGGG	C	disruptive_inframe_deletion	PE_PGRS53	1670_1678delGCGGGGCCG	Gly557_Ala559del
SRR5341275_raw_variants_MycoVarP_INDEL_txt:NC_000962.3	3928318	A	AGC	frameshift_variant	PE_PGRS53	1750_1751insGC	Asn584fs
SRR5341275_raw_variants_MycoVarP_INDEL_txt:NC_000962.3	3928319	A	AGCATTCT	frameshift_variant	PE_PGRS53	1751_1752insGCATTCT	Asn584fs
SRR5341275_raw_variants_MycoVarP_INDEL_txt:NC_000962.3	3928325	G	GGC	frameshift_variant	PE_PGRS53	1757_1758insGC	Asn587fs
SRR5341275_raw_variants_MycoVarP_INDEL_txt:NC_000962.3	3928326	CAA	C	frameshift_variant	PE_PGRS53	1759_1760delAA	Asn587fs
SRR5341275_raw_variants_MycoVarP_INDEL_txt:NC_000962.3	3930438	GGCCGGCGGC	G	disruptive_inframe_deletion	PE_PGRS53	3872_3880delCCGGCGGCG	Ala1291_Gly1293del
SRR5341275_raw_variants_MycoVarP_INDEL_txt:NC_000962.3	3930457	ACCGGCGGGG	A	disruptive_inframe_deletion	PE_PGRS53	3890_3898delCCGGCGGGG	Thr1297_Asp1300delinsAsn
SRR5341275_raw_variants_MycoVarP_INDEL_txt:NC_000962.3	3935089	ACGGCGGGGC	A	disruptive_inframe_deletion	PE_PGRS54	4101_4109delGGCCGGCGG	Ala1368_Gly1370del
SRR5341275_raw_variants_MycoVarP_INDEL_txt:NC_000962.3	3939211	T	TGTAG	frameshift_variant	Rv3510c	43_46dupCTAC	His16fs
SRR5341275_raw_variants_MycoVarP_INDEL_txt:NC_000962.3	3948612	A	ACGGCGGCAC	disruptive_inframe_insertion	PE_PGRS57	2846_2854dupCCGGCGGCA	Thr949_Gly951dup
SRR5341276_raw_variants_MycoVarP_INDEL_txt:NC_000962.3	26747	GC	G	frameshift_variant	Rv0021c	134delG	Gly45fs
SRR5341276_raw_variants_MycoVarP_INDEL_txt:NC_000962.3	79504	T	TCGGTGGACCCGGTGGACCCGGTGGACC	conservative_inframe_insertion	Rv0071	46_72dupCCGGTGGACCCGGTGGACCCGGTGGAC	Pro16_Asp24dup
SRR5341276_raw_variants_MycoVarP_INDEL_txt:NC_000962.3	97294	GGTC	G	conservative_inframe_deletion	Rv0088	370_372delTCG	Ser124del
SRR5341276_raw_variants_MycoVarP_INDEL_txt:NC_000962.3	335810	CCCGCCGGCGCCGCCGTTG	C	disruptive_inframe_deletion	Rv0278c	483_500delCAACGGCGGCGCCGGCGG	Asn162_Gly167del
SRR5341276_raw_variants_MycoVarP_INDEL_txt:NC_000962.3	336680	G	GCCGCC	frameshift_variant	PE_PGRS4	2393_2394insGGCGG	Asn799fs
SRR5341276_raw_variants_MycoVarP_INDEL_txt:NC_000962.3	338218	TGCCGCCGGC	T	conservative_inframe_deletion	PE_PGRS4	847_855delGCCGGCGGC	Ala283_Gly285del
SRR5341276_raw_variants_MycoVarP_INDEL_txt:NC_000962.3	475213	C	CTGAACCGCCCCGGTGAGTCCGGAGACTCTCTGATCTGAGACCTCAG	frameshift_variant&stop_gained	Rv0395	274_275insTGAACCGCCCCGGTGAGTCCGGAGACTCTCTGATCTGAGACCTCAG	Pro92fs
SRR5341276_raw_variants_MycoVarP_INDEL_txt:NC_000962.3	1212335	TCGGCGGTGCCGGCGGTGTCGGCGGTGC	T	disruptive_inframe_deletion	PE_PGRS21	792_818delTGTCGGCGGTGCCGGCGGTGCCGGCGG	Val265_Gly273del
SRR5341276_raw_variants_MycoVarP_INDEL_txt:NC_000962.3	1217054	GCCGGCGGGGCCGGTGGGACATCGGTGATACCCGGTGTCGCCGGCGGCAATGGCGGGGCTGGCGGGTCCGCGGGACTGTGGGGTA	G	disruptive_inframe_deletion	PE_PGRS22	603_686delGACATCGGTGATACCCGGTGTCGCCGGCGGCAATGGCGGGGCTGGCGGGTCCGCGGGACTGTGGGGTACCGGCGGGGCCGGTGG	Thr202_Gly229del
SRR5341276_raw_variants_MycoVarP_INDEL_txt:NC_000962.3	1607225	CT	C	frameshift_variant	PE16	842delT	Phe281fs
SRR5341276_raw_variants_MycoVarP_INDEL_txt:NC_000962.3	1637147	C	CTGT	disruptive_inframe_insertion	PE_PGRS28	1082_1083insACA	Gly361_Asp362insGln
SRR5341276_raw_variants_MycoVarP_INDEL_txt:NC_000962.3	1637693	GCCGGCCCCA	G	disruptive_inframe_deletion	PE_PGRS28	528_536delTGGGGCCGG	Gly177_Gly179del
SRR5341276_raw_variants_MycoVarP_INDEL_txt:NC_000962.3	1702444	TTGC	T	conservative_inframe_deletion	Rv1510	1153_1155delCTG	Leu385del
SRR5341276_raw_variants_MycoVarP_INDEL_txt:NC_000962.3	1992323	G	GC	frameshift_variant	wag22	254dupG	Ala86fs
SRR5341276_raw_variants_MycoVarP_INDEL_txt:NC_000962.3	2338194	AC	A	frameshift_variant	Rv2081c	311delG	Gly104fs
SRR5341276_raw_variants_MycoVarP_INDEL_txt:NC_000962.3	2536625	C	CG	frameshift_variant	Rv2264c	1725dupC	Gly576fs
SRR5341276_raw_variants_MycoVarP_INDEL_txt:NC_000962.3	3097594	CA	C	frameshift_variant	sirR	637delA	Thr213fs
SRR5341276_raw_variants_MycoVarP_INDEL_txt:NC_000962.3	3528971	T	TCGC	conservative_inframe_insertion	PPE53	190_192dupGCG	Ala64dup
SRR5341276_raw_variants_MycoVarP_INDEL_txt:NC_000962.3	3622567	TC	T	frameshift_variant	Rv3243c	524delG	Gly175fs
SRR5341276_raw_variants_MycoVarP_INDEL_txt:NC_000962.3	3847275	T	TGA	frameshift_variant	PPE59	111_112insGA	Asn38fs
SRR5341276_raw_variants_MycoVarP_INDEL_txt:NC_000962.3	3934664	CGGCGGCCAA	C	disruptive_inframe_deletion	PE_PGRS54	3675_3683delCCAAGGCGG	Gln1226_Gly1228del
SRR5341276_raw_variants_MycoVarP_INDEL_txt:NC_000962.3	3948612	A	ACGGCGGCAC	disruptive_inframe_insertion	PE_PGRS57	2846_2854dupCCGGCGGCA	Thr949_Gly951dup
SRR5341277_raw_variants_MycoVarP_INDEL_txt:NC_000962.3	67069	G	GGCCGGAGAC	conservative_inframe_insertion	Rv0063	147_148insGCCGGAGAC	Val49_Leu50insAlaGlyAsp
SRR5341277_raw_variants_MycoVarP_INDEL_txt:NC_000962.3	79504	T	TCGGTGGACCCGGTGGACCCGGTGGACC	conservative_inframe_insertion	Rv0071	46_72dupCCGGTGGACCCGGTGGACCCGGTGGAC	Pro16_Asp24dup
SRR5341277_raw_variants_MycoVarP_INDEL_txt:NC_000962.3	336680	GGGGA	G	frameshift_variant	PE_PGRS4	2390_2393delTCCC	Val797fs
SRR5341277_raw_variants_MycoVarP_INDEL_txt:NC_000962.3	927423	ACGGCGGGGC	A	conservative_inframe_deletion	PE_PGRS13	2080_2088delGCCGGCGGG	Ala694_Gly696del
SRR5341277_raw_variants_MycoVarP_INDEL_txt:NC_000962.3	976897	T	TG	frameshift_variant	PPE13	1306dupC	Gln436fs
SRR5341277_raw_variants_MycoVarP_INDEL_txt:NC_000962.3	1104343	T	TCTGGCCACGTTTCTTGGCGGGGAAAG	frameshift_variant	Rv0987	1803_1828dupCTGGCCACGTTTCTTGGCGGGGAAAG	Gly610fs
SRR5341277_raw_variants_MycoVarP_INDEL_txt:NC_000962.3	1190855	TGCCACCGTTGCCGCCGTTACCGCCGTTACCGATCAACTGGGCGTCGCCGCCCTTGCCGCCGTC	T	conservative_inframe_deletion	PE_PGRS20	1231_1293delGACGGCGGCAAGGGCGGCGACGCCCAGTTGATCGGTAACGGCGGTAACGGCGGCAACGGTGGC	Asp411_Gly431del
SRR5341277_raw_variants_MycoVarP_INDEL_txt:NC_000962.3	1212137	ACGGCGGCGCCGGCGGTGCCGGCGGCCTCGGCGTAGCGCCCGGCGTGCC	A	conservative_inframe_deletion	PE_PGRS21	604_651delCTCGGCGTAGCGCCCGGCGTGCCCGGCGGCGCCGGCGGTGCCGGCGGC	Leu202_Gly217del
SRR5341277_raw_variants_MycoVarP_INDEL_txt:NC_000962.3	1212800	ACGGCGGCGT	A	disruptive_inframe_deletion	PE_PGRS21	1257_1265delCGTCGGCGG	Val420_Gly422del
SRR5341277_raw_variants_MycoVarP_INDEL_txt:NC_000962.3	1299442	G	GT	frameshift_variant	PPE17	362dupA	Asn121fs
SRR5341277_raw_variants_MycoVarP_INDEL_txt:NC_000962.3	1637187	GCCCCGCCGGTCCCGCCAA	G	disruptive_inframe_deletion	PE_PGRS28	1025_1042delTTGGCGGGACCGGCGGGG	Val342_Gly347del
SRR5341277_raw_variants_MycoVarP_INDEL_txt:NC_000962.3	1657016	T	TGAACCGCCCCGGTGAGTCCGGAGACTCTCTGATC	frameshift_variant&stop_gained	ctpD	54_55insGAACCGCCCCGGTGAGTCCGGAGACTCTCTGATC	Ser19fs
SRR5341277_raw_variants_MycoVarP_INDEL_txt:NC_000962.3	1731708	AC	A	frameshift_variant	adh	337delC	Arg113fs
SRR5341277_raw_variants_MycoVarP_INDEL_txt:NC_000962.3	1747445	AG	A	frameshift_variant	Rv1546	254delG	Gly85fs
SRR5341277_raw_variants_MycoVarP_INDEL_txt:NC_000962.3	1756554	C	CG	frameshift_variant	plsB1	1111dupG	Ala371fs
SRR5341277_raw_variants_MycoVarP_INDEL_txt:NC_000962.3	1756625	G	GT	frameshift_variant	plsB1	1182dupT	Val395fs
SRR5341277_raw_variants_MycoVarP_INDEL_txt:NC_000962.3	1756627	G	GGACGCGCCATCCCCCCGGGCATAGTCTGAATGTGA	frameshift_variant&stop_gained	plsB1	1183_1184insGACGCGCCATCCCCCCGGGCATAGTCTGAATGTGA	Val395fs
SRR5341277_raw_variants_MycoVarP_INDEL_txt:NC_000962.3	2288951	AC	A	frameshift_variant	pncA	290delG	Gly97fs
SRR5341277_raw_variants_MycoVarP_INDEL_txt:NC_000962.3	2338194	A	AC	frameshift_variant	Rv2081c	311dupG	Val105fs
SRR5341277_raw_variants_MycoVarP_INDEL_txt:NC_000962.3	2573847	AG	A	frameshift_variant	Rv2302	38delG	Gly13fs
SRR5341277_raw_variants_MycoVarP_INDEL_txt:NC_000962.3	2692286	G	GGCTGAAGCCC	frameshift_variant&stop_gained	aprA	65_74dupCTGAAGCCCG	Arg26fs
SRR5341277_raw_variants_MycoVarP_INDEL_txt:NC_000962.3	3928207	CCCGGCGGGGCCGGCGGGG	C	disruptive_inframe_deletion	PE_PGRS53	1661_1678delGCGGGGCCGGCGGGGCCG	Gly554_Ala559del
SRR5341277_raw_variants_MycoVarP_INDEL_txt:NC_000962.3	3930653	CCGGCGGCAA	C	disruptive_inframe_deletion	PE_PGRS53	4094_4102delACGGCGGCA	Asn1365_Gly1367del
SRR5341277_raw_variants_MycoVarP_INDEL_txt:NC_000962.3	3940321	TGGCGGCGCTGGCGGAATCGGTGGCGGCAGC	T	disruptive_inframe_deletion	PE_PGRS55	720_749delAATCGGTGGCGGCAGCGGCGGCGCTGGCGG	Ile241_Gly250del
SRR5341277_raw_variants_MycoVarP_INDEL_txt:NC_000962.3	3943828	G	GCAA	disruptive_inframe_insertion	PE_PGRS56	17_18insCAA	Gly6_Ala7insAsn
SRR5341277_raw_variants_MycoVarP_INDEL_txt:NC_000962.3	3943839	GGCA	G	conservative_inframe_deletion	PE_PGRS56	31_33delAGC	Ser11del
SRR5341277_raw_variants_MycoVarP_INDEL_txt:NC_000962.3	4094124	ACGGCGGAGC	A	disruptive_inframe_deletion	PE_PGRS61	201_209delAGCCGGCGG	Ala68_Gly70del
SRR5341277_raw_variants_MycoVarP_INDEL_txt:NC_000962.3	4160544	CACCCGGCAT	C	conservative_inframe_deletion	Rv3716c	361_369delATGCCGGGT	Met121_Gly123del
SRR5341277_raw_variants_MycoVarP_INDEL_txt:NC_000962.3	4326622	CG	C	frameshift_variant	ethA	851delC	Pro284fs
SRR5341278_raw_variants_MycoVarP_INDEL_txt:NC_000962.3	26747	GC	G	frameshift_variant	Rv0021c	134delG	Gly45fs
SRR5341278_raw_variants_MycoVarP_INDEL_txt:NC_000962.3	30118	G	GT	frameshift_variant	Rv0026	398dupT	Arg134fs
SRR5341278_raw_variants_MycoVarP_INDEL_txt:NC_000962.3	79504	T	TCGGTGGACCCGGTGGACCCGGTGGACC	conservative_inframe_insertion	Rv0071	46_72dupCCGGTGGACCCGGTGGACCCGGTGGAC	Pro16_Asp24dup
SRR5341278_raw_variants_MycoVarP_INDEL_txt:NC_000962.3	333584	GCGTTGCCGC	G	disruptive_inframe_deletion	Rv0278c	2718_2726delGCGGCAACG	Arg907_Arg909del
SRR5341278_raw_variants_MycoVarP_INDEL_txt:NC_000962.3	335810	CCCGCCGGCGCCGCCGTTG	C	disruptive_inframe_deletion	Rv0278c	483_500delCAACGGCGGCGCCGGCGG	Asn162_Gly167del
SRR5341278_raw_variants_MycoVarP_INDEL_txt:NC_000962.3	336680	G	GCCGCC	frameshift_variant	PE_PGRS4	2393_2394insGGCGG	Asn799fs
SRR5341278_raw_variants_MycoVarP_INDEL_txt:NC_000962.3	730124	CCTCATGCCAG	C	frameshift_variant	Rv0633c	33_42delCTGGCATGAG	Ser11fs
SRR5341278_raw_variants_MycoVarP_INDEL_txt:NC_000962.3	929101	GCGGCGCCGCCGGGACCGC	G	disruptive_inframe_deletion	PE_PGRS14	1367_1384delGCGGTCCCGGCGGCGCCG	Gly456_Ala461del
SRR5341278_raw_variants_MycoVarP_INDEL_txt:NC_000962.3	987508	CGCGGTACGCAACGGGTTGGTGCCCATCATCGAAA	C	frameshift_variant	Rv0888	277_310delGCGGTACGCAACGGGTTGGTGCCCATCATCGAAA	Ala93fs
SRR5341278_raw_variants_MycoVarP_INDEL_txt:NC_000962.3	1997456	G	GATATCGGCGTTCGGACTC	conservative_inframe_insertion	Rv1765c	1059_1060insGAGTCCGAACGCCGATAT	Gly353_Leu354insGluSerGluArgArgTyr
SRR5341278_raw_variants_MycoVarP_INDEL_txt:NC_000962.3	2155537	T	TG	frameshift_variant	katG	574_575insC	Glu192fs
SRR5341278_raw_variants_MycoVarP_INDEL_txt:NC_000962.3	2155539	C	CTTCTACGAGCGTCTGCGCGAACTCTTTGCAGCCCGCAAGAG	frameshift_variant	katG	572_573insCTCTTGCGGGCTGCAAAGAGTTCGCGCAGACGCTCGTAGAA	Trp191fs
SRR5341278_raw_variants_MycoVarP_INDEL_txt:NC_000962.3	2338194	AC	A	frameshift_variant	Rv2081c	311delG	Gly104fs
SRR5341278_raw_variants_MycoVarP_INDEL_txt:NC_000962.3	2536625	C	CG	frameshift_variant	Rv2264c	1725dupC	Gly576fs
SRR5341278_raw_variants_MycoVarP_INDEL_txt:NC_000962.3	3962310	A	AG	frameshift_variant	Rv3525c	14dupC	Glu7fs
SRR5341278_raw_variants_MycoVarP_INDEL_txt:NC_000962.3	4329556	TG	T	frameshift_variant	Rv3857c	58delC	His20fs
SRR5341279_raw_variants_MycoVarP_INDEL_txt:NC_000962.3	26747	GC	G	frameshift_variant	Rv0021c	134delG	Gly45fs
SRR5341279_raw_variants_MycoVarP_INDEL_txt:NC_000962.3	150894	C	CGG	frameshift_variant	PE_PGRS2	1363_1364insGG	Ala455fs
SRR5341279_raw_variants_MycoVarP_INDEL_txt:NC_000962.3	150898	C	CGG	frameshift_variant	PE_PGRS2	1366_1367insGG	Pro456fs
SRR5341279_raw_variants_MycoVarP_INDEL_txt:NC_000962.3	150899	C	CGGTCAGGGCGGTCAGGCGTTCGGCGCTAACAATATCGG	frameshift_variant	PE_PGRS2	1367_1368insGGTCAGGGCGGTCAGGCGTTCGGCGCTAACAATATCGG	Gly457fs
SRR5341279_raw_variants_MycoVarP_INDEL_txt:NC_000962.3	310462	G	GTCGGCCCCGAGCATC	disruptive_inframe_insertion	Rv0258c	273_287dupGATGCTCGGGGCCGA	Ala95_Asp96insGluMetLeuGlyAla
SRR5341279_raw_variants_MycoVarP_INDEL_txt:NC_000962.3	335810	CCCGCCGGCGCCGCCGTTG	C	disruptive_inframe_deletion	Rv0278c	483_500delCAACGGCGGCGCCGGCGG	Asn162_Gly167del
SRR5341279_raw_variants_MycoVarP_INDEL_txt:NC_000962.3	336680	G	GCCGCC	frameshift_variant	PE_PGRS4	2393_2394insGGCGG	Asn799fs
SRR5341279_raw_variants_MycoVarP_INDEL_txt:NC_000962.3	338326	C	CAGA	conservative_inframe_insertion	PE_PGRS4	747_748insTCT	Asn249_Gly250insSer
SRR5341279_raw_variants_MycoVarP_INDEL_txt:NC_000962.3	338327	GTTT	G	disruptive_inframe_deletion	PE_PGRS4	744_746delAAA	Asn249del
SRR5341279_raw_variants_MycoVarP_INDEL_txt:NC_000962.3	338335	CGG	C	frameshift_variant	PE_PGRS4	737_738delCC	Ser246fs
SRR5341279_raw_variants_MycoVarP_INDEL_txt:NC_000962.3	338339	T	TCC	frameshift_variant	PE_PGRS4	733_734dupGG	Ser246fs
SRR5341279_raw_variants_MycoVarP_INDEL_txt:NC_000962.3	475212	C	CCTGAA	frameshift_variant	Rv0395	274_275insTGAAC	Pro92fs
SRR5341279_raw_variants_MycoVarP_INDEL_txt:NC_000962.3	475215	G	GCCCCGGTGAGTCCGGAGACTCTCTGA	frameshift_variant&stop_gained	Rv0395	276_277insCCCCGGTGAGTCCGGAGACTCTCTGA	Ser93fs
SRR5341279_raw_variants_MycoVarP_INDEL_txt:NC_000962.3	964618	TTCGGCGGGCGCGGGTGGCGCCAGG	T	disruptive_inframe_deletion	rpfA	894_917delCCTGGCGCCACCCGCGCCCGCCGA	Asp298_Ala305del
SRR5341279_raw_variants_MycoVarP_INDEL_txt:NC_000962.3	1212335	TCGGCGGTGCCGGCGGTGTCGGCGGTGC	T	disruptive_inframe_deletion	PE_PGRS21	792_818delTGTCGGCGGTGCCGGCGGTGCCGGCGG	Val265_Gly273del
SRR5341279_raw_variants_MycoVarP_INDEL_txt:NC_000962.3	1212642	GGC	G	frameshift_variant	PE_PGRS21	1084_1085delGC	Ala362fs
SRR5341279_raw_variants_MycoVarP_INDEL_txt:NC_000962.3	1277246	TC	T	frameshift_variant	Rv1148c	502delG	Glu168fs
SRR5341279_raw_variants_MycoVarP_INDEL_txt:NC_000962.3	1713302	GA	G	frameshift_variant	fadD25	1003delA	Met335fs
SRR5341279_raw_variants_MycoVarP_INDEL_txt:NC_000962.3	2163416	G	GTGAACCGCCCC	frameshift_variant	PPE34	3895_3896insGGGGCGGTTCA	Pro1299fs
SRR5341279_raw_variants_MycoVarP_INDEL_txt:NC_000962.3	2229001	C	CG	frameshift_variant	Rv1985c	901dupC	Arg301fs
SRR5341279_raw_variants_MycoVarP_INDEL_txt:NC_000962.3	2338194	AC	A	frameshift_variant	Rv2081c	311delG	Gly104fs
SRR5341279_raw_variants_MycoVarP_INDEL_txt:NC_000962.3	3166287	T	TG	frameshift_variant	mtr	1084dupG	Glu362fs
SRR5341279_raw_variants_MycoVarP_INDEL_txt:NC_000962.3	3738516	CTGCCGCCGCTGCCGCCGTGGCCGGCGGCGCTGGAAGTGCCGCCGCCGTTGCCGCCGGCGCCGGCGGCACCACCGGCCAAGCCCGCGACGCCGGTGCTGTTGCCGGAGT	C	disruptive_inframe_deletion	PE_PGRS50	4151_4258del	Asn1384_Gly1419del
SRR5341279_raw_variants_MycoVarP_INDEL_txt:NC_000962.3	3740588	G	GGCGCC	frameshift_variant	PE_PGRS50	2186_2187insGGCGC	Ser729fs
SRR5341279_raw_variants_MycoVarP_INDEL_txt:NC_000962.3	3740598	GCGGT	G	frameshift_variant	PE_PGRS50	2173_2176delACCG	Thr725fs
SRR5341279_raw_variants_MycoVarP_INDEL_txt:NC_000962.3	3740606	ATCGGCGC	A	frameshift_variant	PE_PGRS50	2162_2168delGCGCCGA	Gly721fs
SRR5341279_raw_variants_MycoVarP_INDEL_txt:NC_000962.3	3740617	T	TCA	frameshift_variant	PE_PGRS50	2157_2158insTG	Thr720fs
SRR5341279_raw_variants_MycoVarP_INDEL_txt:NC_000962.3	3740619	G	GT	frameshift_variant	PE_PGRS50	2155_2156insA	Ala719fs
SRR5341279_raw_variants_MycoVarP_INDEL_txt:NC_000962.3	3740623	CCTTCAT	C	conservative_inframe_deletion	PE_PGRS50	2146_2151delATGAAG	Met716_Lys717del
SRR5341279_raw_variants_MycoVarP_INDEL_txt:NC_000962.3	3740632	CTGGAAT	C	conservative_inframe_deletion	PE_PGRS50	2137_2142delATTCCA	Ile713_Pro714del
SRR5341279_raw_variants_MycoVarP_INDEL_txt:NC_000962.3	3740654	GGCC	G	disruptive_inframe_deletion	PE_PGRS50	2118_2120delGGC	Ala707del
SRR5341279_raw_variants_MycoVarP_INDEL_txt:NC_000962.3	3740659	C	CATT	conservative_inframe_insertion	PE_PGRS50	2115_2116insAAT	Gly705_Gly706insAsn
SRR5341279_raw_variants_MycoVarP_INDEL_txt:NC_000962.3	3740662	CCT	C	frameshift_variant	PE_PGRS50	2111_2112delAG	Gln704fs
SRR5341279_raw_variants_MycoVarP_INDEL_txt:NC_000962.3	3740666	GC	G	frameshift_variant	PE_PGRS50	2108delG	Gly703fs
SRR5341279_raw_variants_MycoVarP_INDEL_txt:NC_000962.3	3740671	CAACGCCCACATT	C	conservative_inframe_deletion	PE_PGRS50	2092_2103delAATGTGGGCGTT	Asn698_Val701del
SRR5341279_raw_variants_MycoVarP_INDEL_txt:NC_000962.3	3928207	CCCGGCGGGG	C	disruptive_inframe_deletion	PE_PGRS53	1670_1678delGCGGGGCCG	Gly557_Ala559del
SRR5341279_raw_variants_MycoVarP_INDEL_txt:NC_000962.3	3941687	ACCGGCGGCAACGCCGGCG	A	disruptive_inframe_deletion	PE_PGRS55	2081_2098delACGCCGGCGCCGGCGGCA	Asn694_Gly699del
SRR5341279_raw_variants_MycoVarP_INDEL_txt:NC_000962.3	3948541	AGGCGGCACC	A	disruptive_inframe_deletion	PE_PGRS57	2774_2782delCCGGCGGCA	Thr925_Gly927del
SRR5341279_raw_variants_MycoVarP_INDEL_txt:NC_000962.3	3948612	A	ACGGCGGCACCGGCGGCACCGGCGGCAC	disruptive_inframe_insertion	PE_PGRS57	2828_2854dupCCGGCGGCACCGGCGGCACCGGCGGCA	Thr943_Gly951dup
SRR5341279_raw_variants_MycoVarP_INDEL_txt:NC_000962.3	4099144	AGCATCGCCAAC	A	frameshift_variant&start_lost	Rv3660c	-7_4delGTTGGCGATGC	Met1fs
SRR5341279_raw_variants_MycoVarP_INDEL_txt:NC_000962.3	4310175	G	GC	frameshift_variant	Rv3835	1136dupC	Ala380fs
SRR5341280_raw_variants_MycoVarP_INDEL_txt:NC_000962.3	26747	GC	G	frameshift_variant	Rv0021c	134delG	Gly45fs
SRR5341280_raw_variants_MycoVarP_INDEL_txt:NC_000962.3	30118	G	GT	frameshift_variant	Rv0026	398dupT	Arg134fs
SRR5341280_raw_variants_MycoVarP_INDEL_txt:NC_000962.3	79504	T	TCGGTGGACCCGGTGGACCCGGTGGACC	conservative_inframe_insertion	Rv0071	46_72dupCCGGTGGACCCGGTGGACCCGGTGGAC	Pro16_Asp24dup
SRR5341280_raw_variants_MycoVarP_INDEL_txt:NC_000962.3	333584	GCGTTGCCGC	G	disruptive_inframe_deletion	Rv0278c	2718_2726delGCGGCAACG	Arg907_Arg909del
SRR5341280_raw_variants_MycoVarP_INDEL_txt:NC_000962.3	335810	CCCGCCGGCGCCGCCGTTG	C	disruptive_inframe_deletion	Rv0278c	483_500delCAACGGCGGCGCCGGCGG	Asn162_Gly167del
SRR5341280_raw_variants_MycoVarP_INDEL_txt:NC_000962.3	336680	G	GCCGCC	frameshift_variant	PE_PGRS4	2393_2394insGGCGG	Asn799fs
SRR5341280_raw_variants_MycoVarP_INDEL_txt:NC_000962.3	631338	CACGCCGGTGACCACGCCGCCAACG	C	conservative_inframe_deletion	Rv0538	1306_1329delGTGACCACGCCGCCAACGACGCCG	Val436_Pro443del
SRR5341280_raw_variants_MycoVarP_INDEL_txt:NC_000962.3	730124	CCTCATGCCAG	C	frameshift_variant	Rv0633c	33_42delCTGGCATGAG	Ser11fs
SRR5341280_raw_variants_MycoVarP_INDEL_txt:NC_000962.3	929101	GCGGCGCCGCCGGGACCGC	G	disruptive_inframe_deletion	PE_PGRS14	1367_1384delGCGGTCCCGGCGGCGCCG	Gly456_Ala461del
SRR5341280_raw_variants_MycoVarP_INDEL_txt:NC_000962.3	987508	CGCGGTACGCAACGGGTTGGTGCCCATCATCGAAA	C	frameshift_variant	Rv0888	277_310delGCGGTACGCAACGGGTTGGTGCCCATCATCGAAA	Ala93fs
SRR5341280_raw_variants_MycoVarP_INDEL_txt:NC_000962.3	1212335	TCGGCGGTGCCGGCGGTGTCGGCGGTGC	T	disruptive_inframe_deletion	PE_PGRS21	792_818delTGTCGGCGGTGCCGGCGGTGCCGGCGG	Val265_Gly273del
SRR5341280_raw_variants_MycoVarP_INDEL_txt:NC_000962.3	1997456	G	GATATCGGCGTTCGGACTCGCTGA	frameshift_variant	Rv1765c	1059_1060insTCAGCGAGTCCGAACGCCGATAT	Leu354fs
SRR5341280_raw_variants_MycoVarP_INDEL_txt:NC_000962.3	2338194	AC	A	frameshift_variant	Rv2081c	311delG	Gly104fs
SRR5341280_raw_variants_MycoVarP_INDEL_txt:NC_000962.3	2536625	C	CG	frameshift_variant	Rv2264c	1725dupC	Gly576fs
SRR5341280_raw_variants_MycoVarP_INDEL_txt:NC_000962.3	3940851	C	CCCCCGGCAA	conservative_inframe_insertion	PE_PGRS55	1236_1237insCCCGGCAAC	Ala412_Gly413insProGlyAsn
SRR5341280_raw_variants_MycoVarP_INDEL_txt:NC_000962.3	3941687	ACCGGCGGCAACGCCGGCG	A	disruptive_inframe_deletion	PE_PGRS55	2081_2098delACGCCGGCGCCGGCGGCA	Asn694_Gly699del
SRR5341280_raw_variants_MycoVarP_INDEL_txt:NC_000962.3	3962310	A	AG	frameshift_variant	Rv3525c	14dupC	Glu7fs
SRR5341280_raw_variants_MycoVarP_INDEL_txt:NC_000962.3	4329556	TG	T	frameshift_variant	Rv3857c	58delC	His20fs
SRR5341281_raw_variants_MycoVarP_INDEL_txt:NC_000962.3	79504	T	TCGGTGGACCCGGTGGACC	conservative_inframe_insertion	Rv0071	55_72dupCCGGTGGACCCGGTGGAC	Pro19_Asp24dup
SRR5341281_raw_variants_MycoVarP_INDEL_txt:NC_000962.3	232587	CG	C	frameshift_variant	Rv0197	359delG	Gly120fs
SRR5341281_raw_variants_MycoVarP_INDEL_txt:NC_000962.3	336680	G	GCCGCC	frameshift_variant	PE_PGRS4	2393_2394insGGCGG	Asn799fs
SRR5341281_raw_variants_MycoVarP_INDEL_txt:NC_000962.3	925342	C	CG	frameshift_variant	PE_PGRS12	398dupG	Ala135fs
SRR5341281_raw_variants_MycoVarP_INDEL_txt:NC_000962.3	1189431	TGCC	T	conservative_inframe_deletion	PE_PGRS19	991_993delGGC	Gly331del
SRR5341281_raw_variants_MycoVarP_INDEL_txt:NC_000962.3	1212311	TCGGTGCCGG	T	disruptive_inframe_deletion	PE_PGRS21	767_775delCCGGCGGTG	Ala256_Gly258del
SRR5341281_raw_variants_MycoVarP_INDEL_txt:NC_000962.3	1958544	T	TC	frameshift_variant	gabD2	870dupC	Ile291fs
SRR5341281_raw_variants_MycoVarP_INDEL_txt:NC_000962.3	1966498	C	CCG	frameshift_variant	Rv1739c	1138_1139dupCG	Phe381fs
SRR5341281_raw_variants_MycoVarP_INDEL_txt:NC_000962.3	2338194	AC	A	frameshift_variant	Rv2081c	311delG	Gly104fs
SRR5341281_raw_variants_MycoVarP_INDEL_txt:NC_000962.3	2537954	AT	A	frameshift_variant	Rv2264c	396delA	Glu132fs
SRR5341281_raw_variants_MycoVarP_INDEL_txt:NC_000962.3	2613924	A	AG	frameshift_variant	moeW	139_140insC	Ile47fs
SRR5341281_raw_variants_MycoVarP_INDEL_txt:NC_000962.3	2613926	T	TACGTCCAGGGGTGTGGTGTACGGGCAGGTAAGGCCGGTGG	frameshift_variant	moeW	137_138insCCACCGGCCTTACCTGCCCGTACACCACACCCCTGGACGT	Ile47fs
SRR5341281_raw_variants_MycoVarP_INDEL_txt:NC_000962.3	2687134	G	GCGCCGGCGACGATGCAGAGCGCAGCGATGCTGAGGAGCGGCGCCATCGAAGCAC	disruptive_inframe_insertion	che1	38_91dupTGAGGAGCGGCGCCATCGAAGCACCGCCGGCGACGATGCAGAGCGCAGCGATGC	Leu13_Met30dup
SRR5341281_raw_variants_MycoVarP_INDEL_txt:NC_000962.3	3539139	CG	C	frameshift_variant	aofH	642delG	Thr215fs
SRR5341281_raw_variants_MycoVarP_INDEL_txt:NC_000962.3	3572761	AC	A	frameshift_variant	Rv3200c	908delG	Arg303fs
SRR5341281_raw_variants_MycoVarP_INDEL_txt:NC_000962.3	3636333	G	GC	frameshift_variant	Rv3256c	982dupG	Ala328fs
SRR5341281_raw_variants_MycoVarP_INDEL_txt:NC_000962.3	3706364	CG	C	frameshift_variant	sdhA	1369delG	Ala457fs
SRR5341281_raw_variants_MycoVarP_INDEL_txt:NC_000962.3	3739472	A	ACCGCCGTCC	disruptive_inframe_insertion	PE_PGRS50	3294_3302dupGGACGGCGG	Gly1101_Ala1102insAspGlyGly
SRR5341281_raw_variants_MycoVarP_INDEL_txt:NC_000962.3	3757917	G	GT	frameshift_variant	PPE56	9185dupA	Asn3062fs
SRR5341281_raw_variants_MycoVarP_INDEL_txt:NC_000962.3	3802149	CCGG	C	disruptive_inframe_deletion	PE_PGRS52	510_512delCGG	Gly171del
SRR5341281_raw_variants_MycoVarP_INDEL_txt:NC_000962.3	4021085	CGCTGGCCGCCGT	C	conservative_inframe_deletion	arsB2	952_963delGCCGTGCTGGCC	Ala318_Ala321del
SRR5341281_raw_variants_MycoVarP_INDEL_txt:NC_000962.3	4037187	G	GCCGCCGGGCGCGCCGGGGCCACCGTTT	disruptive_inframe_insertion	PE_PGRS59	863_864insAAACGGTGGCCCCGGCGCGCCCGGCGG	Gly288_Thr289insAsnGlyGlyProGlyAlaProGlyGly
SRR5341281_raw_variants_MycoVarP_INDEL_txt:NC_000962.3	4068930	GAT	G	frameshift_variant	Rv3629c	123_124delAT	Ser42fs
SRR5341281_raw_variants_MycoVarP_INDEL_txt:NC_000962.3	4340984	T	TTCCCCGGGTTCCCCTCCCTACCCGGTTTCCCCGGGC	disruptive_inframe_insertion	espE	728_729insCTCCCTACCCGGTTTCCCCGGGCTCCCCGGGTTCCC	Pro243_Glu244insSerLeuProGlyPheProGlyLeuProGlyPhePro
SRR5341282_raw_variants_MycoVarP_INDEL_txt:NC_000962.3	90415	A	ACGG	disruptive_inframe_insertion	Rv0083	18_20dupGGC	Ala7dup
SRR5341282_raw_variants_MycoVarP_INDEL_txt:NC_000962.3	308292	CCGGTCACCGGCGGCGGGG	C	disruptive_inframe_deletion	PPE2	1238_1255delCCCCGCCGCCGGTGACCG	Ala413_Thr418del
SRR5341282_raw_variants_MycoVarP_INDEL_txt:NC_000962.3	334694	AGTCCCGTTGG	A	frameshift_variant	Rv0278c	1607_1616delCCAACGGGAC	Ala536fs
SRR5341282_raw_variants_MycoVarP_INDEL_txt:NC_000962.3	334708	C	CCA	frameshift_variant	Rv0278c	1602_1603insTG	Gly535fs
SRR5341282_raw_variants_MycoVarP_INDEL_txt:NC_000962.3	334710	TTGC	T	disruptive_inframe_deletion	Rv0278c	1598_1600delGCA	Gly533_Asn534delinsAsp
SRR5341282_raw_variants_MycoVarP_INDEL_txt:NC_000962.3	334717	TCAGCGGGCGGCCGGTGAGC	T	frameshift_variant	Rv0278c	1575_1593delGCTCACCGGCCGCCCGCTG	Leu526fs
SRR5341282_raw_variants_MycoVarP_INDEL_txt:NC_000962.3	334768	CATT	C	conservative_inframe_deletion	Rv0278c	1540_1542delAAT	Asn514del
SRR5341282_raw_variants_MycoVarP_INDEL_txt:NC_000962.3	334772	T	TGCC	disruptive_inframe_insertion	Rv0278c	1538_1539insGGC	Gln513_Asn514insAla
SRR5341282_raw_variants_MycoVarP_INDEL_txt:NC_000962.3	334790	TGGC	T	disruptive_inframe_deletion	Rv0278c	1518_1520delGCC	Pro507del
SRR5341282_raw_variants_MycoVarP_INDEL_txt:NC_000962.3	336680	GGGGA	G	frameshift_variant	PE_PGRS4	2390_2393delTCCC	Val797fs
SRR5341282_raw_variants_MycoVarP_INDEL_txt:NC_000962.3	428772	T	TGA	frameshift_variant	PPE8	5907_5908insTC	Asn1970fs
SRR5341282_raw_variants_MycoVarP_INDEL_txt:NC_000962.3	428775	CGT	C	frameshift_variant	PPE8	5903_5904delAC	Asn1968fs
SRR5341282_raw_variants_MycoVarP_INDEL_txt:NC_000962.3	428787	TTC	T	frameshift_variant	PPE8	5891_5892delGA	Gly1964fs
SRR5341282_raw_variants_MycoVarP_INDEL_txt:NC_000962.3	428791	G	GCC	frameshift_variant	PPE8	5888_5889insGG	Gly1964fs
SRR5341282_raw_variants_MycoVarP_INDEL_txt:NC_000962.3	430167	C	CAT	frameshift_variant	PPE8	4512_4513insAT	Gly1505fs
SRR5341282_raw_variants_MycoVarP_INDEL_txt:NC_000962.3	430168	GCT	G	frameshift_variant	PPE8	4510_4511delAG	Ser1504fs
SRR5341282_raw_variants_MycoVarP_INDEL_txt:NC_000962.3	757020	CG	C	frameshift_variant	atsD	886delG	Ala296fs
SRR5341282_raw_variants_MycoVarP_INDEL_txt:NC_000962.3	926220	CCGGCGGTGCCGGCGGGGCCGGCGGCGGGGCCGGGCTGATCGGCAACGGCGGCAACGGTGGCAGCGGCGGCACGTCGGTTGCCACCGGGGGGGCCGGGAA	C	disruptive_inframe_deletion	PE_PGRS13	876_974delGGCCGGCGGCGGGGCCGGGCTGATCGGCAACGGCGGCAACGGTGGCAGCGGCGGCACGTCGGTTGCCACCGGGGGGGCCGGGAACGGCGGTGCCGGCGG	Ala293_Gly325del
SRR5341282_raw_variants_MycoVarP_INDEL_txt:NC_000962.3	1133964	GCGGCTTCCT	G	disruptive_inframe_deletion	rplY	596_604delAGGAAGCCG	Glu199_Ala201del
SRR5341282_raw_variants_MycoVarP_INDEL_txt:NC_000962.3	1188571	CTTGCCGCCG	C	disruptive_inframe_deletion	PE_PGRS19	1845_1853delCGGCGGCAA	Asn615_Gly617del
SRR5341282_raw_variants_MycoVarP_INDEL_txt:NC_000962.3	1212616	TCCGGTGGCGACGGCGGCGCCGGCGGGGCCGGTGGCG	T	disruptive_inframe_deletion	PE_PGRS21	1067_1102delACGGCGGCGCCGGCGGGGCCGGTGGCGCCGGTGGCG	Asp356_Gly367del
SRR5341282_raw_variants_MycoVarP_INDEL_txt:NC_000962.3	1634540	C	CT	frameshift_variant	PE_PGRS27	87_88insA	Ala30fs
SRR5341282_raw_variants_MycoVarP_INDEL_txt:NC_000962.3	1760164	T	TG	frameshift_variant	frdB	737dupG	Gly247fs
SRR5341282_raw_variants_MycoVarP_INDEL_txt:NC_000962.3	1898944	C	CA	frameshift_variant	Rv1673c	288_289insT	Ala97fs
SRR5341282_raw_variants_MycoVarP_INDEL_txt:NC_000962.3	1983612	ACTGCCGGTGTTCAGG	A	disruptive_inframe_deletion	PPE24	1149_1163delCCTGAACACCGGCAG	Leu384_Ser388del
SRR5341282_raw_variants_MycoVarP_INDEL_txt:NC_000962.3	2151216	CTGTGT	C	frameshift_variant	Rv1904	266_270delTGTTG	Val89fs
SRR5341282_raw_variants_MycoVarP_INDEL_txt:NC_000962.3	2211351	T	TC	frameshift_variant	mce3B	752dupC	Val252fs
SRR5341282_raw_variants_MycoVarP_INDEL_txt:NC_000962.3	2267819	A	ACCAC	frameshift_variant	Rv2023c	286_289dupGTGG	Val97fs
SRR5341282_raw_variants_MycoVarP_INDEL_txt:NC_000962.3	2540916	G	GAC	frameshift_variant	cyp124	814_815dupAC	Asn274fs
SRR5341282_raw_variants_MycoVarP_INDEL_txt:NC_000962.3	3129459	AAAGGC	A	frameshift_variant	Rv2823c	2310_2314delGCCTT	Pro771fs
SRR5341282_raw_variants_MycoVarP_INDEL_txt:NC_000962.3	3615279	GT	G	frameshift_variant	Rv3239c	2324delA	Asn775fs
SRR5341282_raw_variants_MycoVarP_INDEL_txt:NC_000962.3	3739808	GTTGCCGCCGTTGCCGCCGGCCGCGCCGCTCCCGTTGCCGGCGGTGCCGCCC	G	disruptive_inframe_deletion	PE_PGRS50	2916_2966delGGGCGGCACCGCCGGCAACGGGAGCGGCGCGGCCGGCGGCAACGGCGGCAA	Lys972_Gly988del
SRR5341282_raw_variants_MycoVarP_INDEL_txt:NC_000962.3	3741286	CCTT	C	conservative_inframe_deletion	PE_PGRS50	1486_1488delAAG	Lys496del
SRR5341282_raw_variants_MycoVarP_INDEL_txt:NC_000962.3	3741290	G	GGCA	disruptive_inframe_insertion	PE_PGRS50	1484_1485insTGC	Gly495_Lys496insAla
SRR5341282_raw_variants_MycoVarP_INDEL_txt:NC_000962.3	3741297	TTGCCG	T	frameshift_variant	PE_PGRS50	1473_1477delCGGCA	Gly492fs
SRR5341282_raw_variants_MycoVarP_INDEL_txt:NC_000962.3	3741305	CATA	C	disruptive_inframe_deletion	PE_PGRS50	1467_1469delTAT	Met490del
SRR5341282_raw_variants_MycoVarP_INDEL_txt:NC_000962.3	3741315	T	TGC	frameshift_variant	PE_PGRS50	1459_1460insGC	Asp487fs
SRR5341282_raw_variants_MycoVarP_INDEL_txt:NC_000962.3	3741319	CACCGGGCGAACCCAA	C	conservative_inframe_deletion	PE_PGRS50	1441_1455delTTGGGTTCGCCCGGT	Leu481_Gly485del
SRR5341282_raw_variants_MycoVarP_INDEL_txt:NC_000962.3	3741344	GTCGA	G	frameshift_variant	PE_PGRS50	1427_1430delTCGA	Phe476fs
SRR5341282_raw_variants_MycoVarP_INDEL_txt:NC_000962.3	3741351	C	CG	frameshift_variant	PE_PGRS50	1423_1424insC	Gly475fs
SRR5341282_raw_variants_MycoVarP_INDEL_txt:NC_000962.3	3748351	CGCCGGTGTTGACATTGCCCGTGTTGAAGCCGCCGGTGTTGGTGTGGCCGGCGTTGAACCA	C	conservative_inframe_deletion	PPE55	4774_4833delTGGTTCAACGCCGGCCACACCAACACCGGCGGCTTCAACACGGGCAATGTCAACACCGGC	Trp1592_Gly1611del
SRR5341282_raw_variants_MycoVarP_INDEL_txt:NC_000962.3	3932322	GCCGGCGGCA	G	conservative_inframe_deletion	PE_PGRS54	1327_1335delACCGGCGGC	Thr443_Gly445del
SRR5341282_raw_variants_MycoVarP_INDEL_txt:NC_000962.3	3932376	GATA	G	conservative_inframe_deletion	PE_PGRS54	1375_1377delAAT	Asn459del
SRR5341282_raw_variants_MycoVarP_INDEL_txt:NC_000962.3	3934720	ACGGGGCCGG	A	disruptive_inframe_deletion	PE_PGRS54	3729_3737delGGCCGGCGG	Ala1244_Gly1246del
SRR5341282_raw_variants_MycoVarP_INDEL_txt:NC_000962.3	3971872	GC	G	frameshift_variant	PPE62	581delG	Gly194fs
SRR5341282_raw_variants_MycoVarP_INDEL_txt:NC_000962.3	4149393	TG	T	frameshift_variant	Rv3705A	87delC	Arg30fs
SRR5341282_raw_variants_MycoVarP_INDEL_txt:NC_000962.3	4329499	A	AC	frameshift_variant	Rv3857c	115dupG	Val39fs
SRR5341283_raw_variants_MycoVarP_INDEL_txt:NC_000962.3	101499	C	CG	frameshift_variant	ctpA	924dupG	Gln309fs
SRR5341283_raw_variants_MycoVarP_INDEL_txt:NC_000962.3	103721	TGTC	T	conservative_inframe_deletion	Rv0094c	940_942delGAC	Asp314del
SRR5341283_raw_variants_MycoVarP_INDEL_txt:NC_000962.3	205830	CTCCGGGCCGA	C	frameshift_variant	mce1F	602_611delCCGGGCCGAT	Ser201fs
SRR5341283_raw_variants_MycoVarP_INDEL_txt:NC_000962.3	309021	T	TG	frameshift_variant	PPE2	526dupC	Gln176fs
SRR5341283_raw_variants_MycoVarP_INDEL_txt:NC_000962.3	335810	CCCGCCGGCGCCGCCGTTG	C	disruptive_inframe_deletion	Rv0278c	483_500delCAACGGCGGCGCCGGCGG	Asn162_Gly167del
SRR5341283_raw_variants_MycoVarP_INDEL_txt:NC_000962.3	336680	GGGGA	G	frameshift_variant	PE_PGRS4	2390_2393delTCCC	Val797fs
SRR5341283_raw_variants_MycoVarP_INDEL_txt:NC_000962.3	369674	TGCCGATATTGTTGCTGCCGGTGTTGGCAAA	T	conservative_inframe_deletion	PPE5	3061_3090delTTTGCCAACACCGGCAGCAACAATATCGGC	Phe1021_Gly1030del
SRR5341283_raw_variants_MycoVarP_INDEL_txt:NC_000962.3	544139	GC	G	frameshift_variant	PPE11	972delC	Val325fs
SRR5341283_raw_variants_MycoVarP_INDEL_txt:NC_000962.3	623975	AACGGCGGCG	A	disruptive_inframe_deletion	PE_PGRS6	1193_1201delACGGCGGCG	Asp398_Gly400del
SRR5341283_raw_variants_MycoVarP_INDEL_txt:NC_000962.3	932464	CGTAAAGCCGGTCGAG	C	conservative_inframe_deletion	Rv0836c	454_468delCTCGACCGGCTTTAC	Leu152_Tyr156del
SRR5341283_raw_variants_MycoVarP_INDEL_txt:NC_000962.3	1300026	C	CGT	frameshift_variant	lipX	97_98dupAC	Pro34fs
SRR5341283_raw_variants_MycoVarP_INDEL_txt:NC_000962.3	1955466	CCG	C	frameshift_variant	Rv1729c	102_103delCG	Gly35fs
SRR5341283_raw_variants_MycoVarP_INDEL_txt:NC_000962.3	1991875	CACCGCCGGCCCCGGCGGCGCCGGCGAGCATACCGGCGTTGCCGCCGGTTCCGCCGGT	C	conservative_inframe_deletion	wag22	646_702delACCGGCGGAACCGGCGGCAACGCCGGTATGCTCGCCGGCGCCGCCGGGGCCGGCGGT	Thr216_Gly234del
SRR5341283_raw_variants_MycoVarP_INDEL_txt:NC_000962.3	1992323	G	GC	frameshift_variant	wag22	254dupG	Ala86fs
SRR5341283_raw_variants_MycoVarP_INDEL_txt:NC_000962.3	2338194	AC	A	frameshift_variant	Rv2081c	311delG	Gly104fs
SRR5341283_raw_variants_MycoVarP_INDEL_txt:NC_000962.3	2384756	TC	T	frameshift_variant	metH	1311delG	Ile438fs
SRR5341283_raw_variants_MycoVarP_INDEL_txt:NC_000962.3	2536625	C	CG	frameshift_variant	Rv2264c	1725dupC	Gly576fs
SRR5341283_raw_variants_MycoVarP_INDEL_txt:NC_000962.3	3112277	T	TC	frameshift_variant	Rv2803	463dupC	His155fs
SRR5341283_raw_variants_MycoVarP_INDEL_txt:NC_000962.3	3766709	C	CTG	frameshift_variant	PPE56	393_394insCA	Ala132fs
SRR5341283_raw_variants_MycoVarP_INDEL_txt:NC_000962.3	3766713	CGT	C	frameshift_variant	PPE56	388_389delAC	Thr130fs
SRR5341284_raw_variants_MycoVarP_INDEL_txt:NC_000962.3	30863	GCA	G	frameshift_variant	Rv0026	1146_1147delAC	Pro383fs
SRR5341284_raw_variants_MycoVarP_INDEL_txt:NC_000962.3	79504	TCGGTGGACC	T	conservative_inframe_deletion	Rv0071	64_72delCCGGTGGAC	Pro22_Asp24del
SRR5341284_raw_variants_MycoVarP_INDEL_txt:NC_000962.3	167877	CCG	C	frameshift_variant	Rv0142	172_173delCG	Arg58fs
SRR5341284_raw_variants_MycoVarP_INDEL_txt:NC_000962.3	335810	CCCGCCGGCGCCGCCGTTG	C	disruptive_inframe_deletion	Rv0278c	483_500delCAACGGCGGCGCCGGCGG	Asn162_Gly167del
SRR5341284_raw_variants_MycoVarP_INDEL_txt:NC_000962.3	336680	GGGGA	G	frameshift_variant	PE_PGRS4	2390_2393delTCCC	Val797fs
SRR5341284_raw_variants_MycoVarP_INDEL_txt:NC_000962.3	402041	CTCG	C	disruptive_inframe_deletion	aspC	1119_1121delCGA	Asp373del
SRR5341284_raw_variants_MycoVarP_INDEL_txt:NC_000962.3	471991	CG	C	frameshift_variant	ndhA	648delC	Ala217fs
SRR5341284_raw_variants_MycoVarP_INDEL_txt:NC_000962.3	472230	C	CG	frameshift_variant	ndhA	409_410insC	Gly137fs
SRR5341284_raw_variants_MycoVarP_INDEL_txt:NC_000962.3	531550	CTGCCGATGTTGCCGGTGCCGGTGTTGCCGCTGCCGATGTTGTTGTTGCCGATGTTGTTGT	C	disruptive_inframe_deletion	PPE10	605_664delACAACAACATCGGCAACAACAACATCGGCAGCGGCAACACCGGCACCGGCAACATCGGCA	Asn202_Gly221del
SRR5341284_raw_variants_MycoVarP_INDEL_txt:NC_000962.3	673282	C	CGCCGCCACTCCCGCCGGCCCCGCTGGGGCCGGCGTT	conservative_inframe_insertion	PE_PGRS7	2599_2634dupAACGCCGGCCCCAGCGGGGCCGGCGGGAGTGGCGGC	Gly878_Ala879insAsnAlaGlyProSerGlyAlaGlyGlySerGlyGly
SRR5341284_raw_variants_MycoVarP_INDEL_txt:NC_000962.3	964678	G	GGGT	disruptive_inframe_insertion	rpfA	855_857dupACC	Pro286dup
SRR5341284_raw_variants_MycoVarP_INDEL_txt:NC_000962.3	1631530	CCGTTGCCGCCGTCGTGCAGGATGCTGCCGGCCGGCCCCGCCTTGCCTGCGGTGGAGCCGGTGCCGCCGGGGCCGCCGGCACCGGCGTTGCCGG	C	disruptive_inframe_deletion	PE_PGRS27	3005_3097delCCGGCAACGCCGGTGCCGGCGGCCCCGGCGGCACCGGCTCCACCGCAGGCAAGGCGGGGCCGGCCGGCAGCATCCTGCACGACGGCGGCAACG	Ala1002_Asn1032del
SRR5341284_raw_variants_MycoVarP_INDEL_txt:NC_000962.3	1758304	G	GACCGGC	conservative_inframe_insertion	frdA	625_630dupACCGGC	Thr209_Gly210dup
SRR5341284_raw_variants_MycoVarP_INDEL_txt:NC_000962.3	2195892	C	CG	frameshift_variant	Rv1944c	42dupC	Ala15fs
SRR5341284_raw_variants_MycoVarP_INDEL_txt:NC_000962.3	2255904	C	CGAGCCAATTGAGGTCGAATG	frameshift_variant	otsB1	3904_3923dupGAGCCAATTGAGGTCGAATG	Cys1308fs
SRR5341284_raw_variants_MycoVarP_INDEL_txt:NC_000962.3	2474250	GACAGATAA	G	frameshift_variant	Rv2209	854_861delAGATAAAC	Gln285fs
SRR5341284_raw_variants_MycoVarP_INDEL_txt:NC_000962.3	3159738	T	TA	frameshift_variant	Rv2850c	316dupT	Tyr106fs
SRR5341284_raw_variants_MycoVarP_INDEL_txt:NC_000962.3	3802830	C	CCGGCGGCAA	conservative_inframe_insertion	PE_PGRS52	1189_1197dupGGCGGCAAC	Gly397_Asn399dup
SRR5341284_raw_variants_MycoVarP_INDEL_txt:NC_000962.3	3816827	A	ACT	frameshift_variant	Rv3399	700_701insTC	Gln234fs
SRR5341284_raw_variants_MycoVarP_INDEL_txt:NC_000962.3	3947204	GC	G	frameshift_variant	PE_PGRS57	1413delC	Ala472fs
SRR5341284_raw_variants_MycoVarP_INDEL_txt:NC_000962.3	3947210	G	GGT	frameshift_variant	PE_PGRS57	1418_1419insTG	Ala474fs
SRR5341284_raw_variants_MycoVarP_INDEL_txt:NC_000962.3	3947213	GCC	G	frameshift_variant	PE_PGRS57	1421_1422delCC	Ala474fs
SRR5341284_raw_variants_MycoVarP_INDEL_txt:NC_000962.3	3947520	TCGGCGGCACCGGCGGTGA	T	disruptive_inframe_deletion	PE_PGRS57	1743_1760delTGACGGCGGCACCGGCGG	Asp582_Gly587del
SRR5341284_raw_variants_MycoVarP_INDEL_txt:NC_000962.3	3997568	T	TCGC	conservative_inframe_insertion	Rv3557c	61_63dupGCG	Ala21dup
SRR5341284_raw_variants_MycoVarP_INDEL_txt:NC_000962.3	4072013	G	GT	frameshift_variant	Rv3633	224dupT	Arg76fs
SRR5341284_raw_variants_MycoVarP_INDEL_txt:NC_000962.3	4160544	CACCCGGCAT	C	conservative_inframe_deletion	Rv3716c	361_369delATGCCGGGT	Met121_Gly123del
SRR5341284_raw_variants_MycoVarP_INDEL_txt:NC_000962.3	4313722	C	CG	frameshift_variant	Rv3840	162dupG	Arg55fs
SRR5341284_raw_variants_MycoVarP_INDEL_txt:NC_000962.3	4408087	CG	C	frameshift_variant	gid	115delC	Arg39fs
SRR5341285_raw_variants_MycoVarP_INDEL_txt:NC_000962.3	12214	A	ATGAACCGCCCCGGCATGTCCGGAGACTCCAGTTCTTGGAAAGGAT	conservative_inframe_insertion	Rv0008c	97_98insATCCTTTCCAAGAACTGGAGTCTCCGGACATGCCGGGGCGGTTCA	Leu33delinsHisProPheGlnGluLeuGluSerProAspMetProGlyArgPheIle
SRR5341285_raw_variants_MycoVarP_INDEL_txt:NC_000962.3	26747	GC	G	frameshift_variant	Rv0021c	134delG	Gly45fs
SRR5341285_raw_variants_MycoVarP_INDEL_txt:NC_000962.3	79504	T	TCGGTGGACCCGGTGGACC	conservative_inframe_insertion	Rv0071	55_72dupCCGGTGGACCCGGTGGAC	Pro19_Asp24dup
SRR5341285_raw_variants_MycoVarP_INDEL_txt:NC_000962.3	335028	CCGGCGAAGCCCTGGCCAACTCCGCCGTTGCCGCCGGCGCCGCCGGAGCCGAAGACCGTGCCGGCGTTGCCCCCGGGGCCGCCTTGCCCGCCGT	C	disruptive_inframe_deletion	Rv0278c	1190_1282delACGGCGGGCAAGGCGGCCCCGGGGGCAACGCCGGCACGGTCTTCGGCTCCGGCGGCGCCGGCGGCAACGGCGGAGTTGGCCAGGGCTTCGCCG	Asp397_Ala427del
SRR5341285_raw_variants_MycoVarP_INDEL_txt:NC_000962.3	335810	CCCGCCGGCGCCGCCGTTG	C	disruptive_inframe_deletion	Rv0278c	483_500delCAACGGCGGCGCCGGCGG	Asn162_Gly167del
SRR5341285_raw_variants_MycoVarP_INDEL_txt:NC_000962.3	336680	G	GCCGCC	frameshift_variant	PE_PGRS4	2393_2394insGGCGG	Asn799fs
SRR5341285_raw_variants_MycoVarP_INDEL_txt:NC_000962.3	363495	T	TCGCGC	frameshift_variant	Rv0299	30_34dupCCGCG	Asp12fs
SRR5341285_raw_variants_MycoVarP_INDEL_txt:NC_000962.3	562585	C	CA	frameshift_variant	Rv0471c	128dupT	Pro44fs
SRR5341285_raw_variants_MycoVarP_INDEL_txt:NC_000962.3	669293	GA	G	frameshift_variant	Rv0575c	452delT	Ile151fs
SRR5341285_raw_variants_MycoVarP_INDEL_txt:NC_000962.3	964588	TGCCAGGTCGGCGGGCGCGGGTGGC	T	disruptive_inframe_deletion	rpfA	924_947delGCCACCCGCGCCCGCCGACCTGGC	Pro309_Ala316del
SRR5341285_raw_variants_MycoVarP_INDEL_txt:NC_000962.3	976897	T	TG	frameshift_variant	PPE13	1306dupC	Gln436fs
SRR5341285_raw_variants_MycoVarP_INDEL_txt:NC_000962.3	1091819	CG	C	frameshift_variant	PE_PGRS16	1451delG	Gly484fs
SRR5341285_raw_variants_MycoVarP_INDEL_txt:NC_000962.3	1212642	G	GCTGTTC	conservative_inframe_insertion	PE_PGRS21	1083_1084insCTGTTC	Gly361_Ala362insLeuPhe
SRR5341285_raw_variants_MycoVarP_INDEL_txt:NC_000962.3	1884108	G	GGA	frameshift_variant	pks8	2406_2407insAG	Arg803fs
SRR5341285_raw_variants_MycoVarP_INDEL_txt:NC_000962.3	1884110	C	CCCCGTGCGATTTGCCGAGGG	frameshift_variant	pks8	2407_2408insCCCGTGCGATTTGCCGAGGG	Arg803fs
SRR5341285_raw_variants_MycoVarP_INDEL_txt:NC_000962.3	1992323	G	GC	frameshift_variant	wag22	254dupG	Ala86fs
SRR5341285_raw_variants_MycoVarP_INDEL_txt:NC_000962.3	2205090	C	CGGAGG	frameshift_variant	vapC35	179_183dupCCTCC	Val62fs
SRR5341285_raw_variants_MycoVarP_INDEL_txt:NC_000962.3	2338194	AC	A	frameshift_variant	Rv2081c	311delG	Gly104fs
SRR5341285_raw_variants_MycoVarP_INDEL_txt:NC_000962.3	2536625	C	CG	frameshift_variant	Rv2264c	1725dupC	Gly576fs
SRR5341285_raw_variants_MycoVarP_INDEL_txt:NC_000962.3	2734603	GT	G	frameshift_variant	Rv2437	231delT	Phe77fs
SRR5341285_raw_variants_MycoVarP_INDEL_txt:NC_000962.3	3048415	T	TGAACCGCCCCGGCATGTCCGGAGACTCCAGTTCTTGGAAAGG	disruptive_inframe_insertion	Rv2735c	137_138insCCTTTCCAAGAACTGGAGTCTCCGGACATGCCGGGGCGGTTC	Ile46_Asp47insLeuSerLysAsnTrpSerLeuArgThrCysArgGlyGlySer
SRR5341285_raw_variants_MycoVarP_INDEL_txt:NC_000962.3	3731741	A	AG	frameshift_variant	PPE54	5194dupC	Leu1732fs
SRR5341285_raw_variants_MycoVarP_INDEL_txt:NC_000962.3	3736209	T	TCGCCAA	conservative_inframe_insertion	PPE54	726_727insTTGGCG	Gly242_Asn243insLeuAla
SRR5341285_raw_variants_MycoVarP_INDEL_txt:NC_000962.3	3736214	AGCC	A	disruptive_inframe_deletion	PPE54	719_721delGGC	Gly240_Leu241delinsVal
SRR5341285_raw_variants_MycoVarP_INDEL_txt:NC_000962.3	3736219	AAAG	A	disruptive_inframe_deletion	PPE54	714_716delCTT	Phe239del
SRR5341285_raw_variants_MycoVarP_INDEL_txt:NC_000962.3	3867367	T	TG	frameshift_variant	eccC4	871dupC	His291fs
SRR5341285_raw_variants_MycoVarP_INDEL_txt:NC_000962.3	4139183	A	ACCC	disruptive_inframe_insertion	glpK	570_572dupGGG	Gly191dup
SRR5341286_raw_variants_MycoVarP_INDEL_txt:NC_000962.3	335685	C	CCGCCGCCGG	conservative_inframe_insertion	Rv0278c	617_625dupCCGGCGGCG	Ala206_Gly208dup
SRR5341286_raw_variants_MycoVarP_INDEL_txt:NC_000962.3	335810	CCCGCCGGCGCCGCCGTTG	C	disruptive_inframe_deletion	Rv0278c	483_500delCAACGGCGGCGCCGGCGG	Asn162_Gly167del
SRR5341286_raw_variants_MycoVarP_INDEL_txt:NC_000962.3	336680	GGGGA	G	frameshift_variant	PE_PGRS4	2390_2393delTCCC	Val797fs
SRR5341286_raw_variants_MycoVarP_INDEL_txt:NC_000962.3	623558	AACGGCGGCG	A	disruptive_inframe_deletion	PE_PGRS6	776_784delACGGCGGCG	Asp259_Gly261del
SRR5341286_raw_variants_MycoVarP_INDEL_txt:NC_000962.3	672721	T	TGCC	conservative_inframe_insertion	PE_PGRS7	3193_3195dupGGC	Gly1065dup
SRR5341286_raw_variants_MycoVarP_INDEL_txt:NC_000962.3	925832	G	GCTACCA	disruptive_inframe_insertion	PE_PGRS13	472_473insCTACCA	Gly158delinsAlaThrSer
SRR5341286_raw_variants_MycoVarP_INDEL_txt:NC_000962.3	926944	GGGCGGGGCCGGCGGGGCCGGTGGCCTGTTCGCCGGTGGCGGGGCCGGCGGGGCCGGCGGATCGGGCAACAACGTCGGGGGGGCCGGCGGGGCCGGTGGGGTCGGTGGGCTGTTCGGGGCC	G	disruptive_inframe_deletion	PE_PGRS13	1599_1718del	Ala534_Gly573del
SRR5341286_raw_variants_MycoVarP_INDEL_txt:NC_000962.3	976897	T	TGG	frameshift_variant	PPE13	1305_1306dupCC	Gln436fs
SRR5341286_raw_variants_MycoVarP_INDEL_txt:NC_000962.3	1212137	ACGGCGGCGCCGGCGGTGCCGGCGGCCTCGGCGTAGCGCCCGGCGTGCC	A	conservative_inframe_deletion	PE_PGRS21	604_651delCTCGGCGTAGCGCCCGGCGTGCCCGGCGGCGCCGGCGGTGCCGGCGGC	Leu202_Gly217del
SRR5341286_raw_variants_MycoVarP_INDEL_txt:NC_000962.3	1634186	CCCCACCGTT	C	conservative_inframe_deletion	PE_PGRS27	433_441delAACGGTGGG	Asn145_Gly147del
SRR5341286_raw_variants_MycoVarP_INDEL_txt:NC_000962.3	2012423	TG	T	frameshift_variant	Rv1778c	107delC	Pro36fs
SRR5341286_raw_variants_MycoVarP_INDEL_txt:NC_000962.3	2211674	ATCG	A	disruptive_inframe_deletion	mce3C	59_61delTCG	Val20del
SRR5341286_raw_variants_MycoVarP_INDEL_txt:NC_000962.3	2338194	A	AC	frameshift_variant	Rv2081c	311dupG	Val105fs
SRR5341286_raw_variants_MycoVarP_INDEL_txt:NC_000962.3	3291756	G	GC	frameshift_variant	pks1	4597dupG	Ala1533fs
SRR5341286_raw_variants_MycoVarP_INDEL_txt:NC_000962.3	3739172	G	GTTGCCGCCC	disruptive_inframe_insertion	PE_PGRS50	3594_3602dupGGGCGGCAA	Lys1198_Gly1200dup
SRR5341286_raw_variants_MycoVarP_INDEL_txt:NC_000962.3	3797827	C	CT	frameshift_variant	idsB	662_663insA	Ile222fs
SRR5341286_raw_variants_MycoVarP_INDEL_txt:NC_000962.3	3797828	G	GAACCGCCCCGGCATGTCCGGAGACTCCAGT	conservative_inframe_insertion	idsB	661_662insACTGGAGTCTCCGGACATGCCGGGGCGGTT	Thr221delinsAsnTrpSerLeuArgThrCysArgGlyGlySer
SRR5341286_raw_variants_MycoVarP_INDEL_txt:NC_000962.3	3820057	GCTGGCCGGAGC	G	frameshift_variant	Rv3401	2021_2031delCCGGAGCCTGG	Ala674fs
SRR5341286_raw_variants_MycoVarP_INDEL_txt:NC_000962.3	3928281	TAACGGCGGCAACGGCGGC	T	disruptive_inframe_deletion	PE_PGRS53	1761_1778delCGGCGGCAACGGCGGCAA	Gly588_Asn593del
SRR5341286_raw_variants_MycoVarP_INDEL_txt:NC_000962.3	3931730	T	TGCGGGCGGC	disruptive_inframe_insertion	PE_PGRS54	731_732insCGGCGCGGG	Gly244_Gly245insGlyAlaGly
SRR5341286_raw_variants_MycoVarP_INDEL_txt:NC_000962.3	3946584	TCGG	T	disruptive_inframe_deletion	PE_PGRS57	797_799delGCG	Gly266del
SRR5341286_raw_variants_MycoVarP_INDEL_txt:NC_000962.3	3946593	ACGGCGGATGGCTGGCACCCGGCGGGGCCGGCGGGGCCGGCGGGCAAGGCGGG	A	frameshift_variant	PE_PGRS57	801_852delCGGCGGATGGCTGGCACCCGGCGGGGCCGGCGGGGCCGGCGGGCAAGGCGGG	Asp267fs
SRR5341286_raw_variants_MycoVarP_INDEL_txt:NC_000962.3	3948612	A	ACGGCGGCAC	disruptive_inframe_insertion	PE_PGRS57	2846_2854dupCCGGCGGCA	Thr949_Gly951dup
SRR5341286_raw_variants_MycoVarP_INDEL_txt:NC_000962.3	4139183	A	ACCC	disruptive_inframe_insertion	glpK	570_572dupGGG	Gly191dup
SRR5341286_raw_variants_MycoVarP_INDEL_txt:NC_000962.3	4326159	C	CG	frameshift_variant	ethA	1314dupC	Val439fs
SRR5341287_raw_variants_MycoVarP_INDEL_txt:NC_000962.3	79504	T	TCGGTGGACCCGGTGGACCCGGTGGACC	conservative_inframe_insertion	Rv0071	46_72dupCCGGTGGACCCGGTGGACCCGGTGGAC	Pro16_Asp24dup
SRR5341287_raw_variants_MycoVarP_INDEL_txt:NC_000962.3	335588	TCCGCCGGCCCCGCCGACTCCGGCGGCGCCGAAGAGCAGGCCGGCGTTGCCGCCAGCCCCGCCGGCG	T	disruptive_inframe_deletion	Rv0278c	657_722delCGCCGGCGGGGCTGGCGGCAACGCCGGCCTGCTCTTCGGCGCCGCCGGAGTCGGCGGGGCCGGCGG	Ala220_Gly241del
SRR5341287_raw_variants_MycoVarP_INDEL_txt:NC_000962.3	335810	CCCGCCGGCGCCGCCGTTG	C	disruptive_inframe_deletion	Rv0278c	483_500delCAACGGCGGCGCCGGCGG	Asn162_Gly167del
SRR5341287_raw_variants_MycoVarP_INDEL_txt:NC_000962.3	336680	G	GCCGCC	frameshift_variant	PE_PGRS4	2393_2394insGGCGG	Asn799fs
SRR5341287_raw_variants_MycoVarP_INDEL_txt:NC_000962.3	1212144	CGCCGGCGGTGCCGGCGGCCTCGGCGTAGCGCCCGGCGTGCCCGGCGGCGCCGGCGGT	C	disruptive_inframe_deletion	PE_PGRS21	594_650delTGCCGGCGGCCTCGGCGTAGCGCCCGGCGTGCCCGGCGGCGCCGGCGGTGCCGGCGG	Ala199_Gly217del
SRR5341287_raw_variants_MycoVarP_INDEL_txt:NC_000962.3	1212335	TCGGCGGTGCCGGCGGTGTCGGCGGTGC	T	disruptive_inframe_deletion	PE_PGRS21	792_818delTGTCGGCGGTGCCGGCGGTGCCGGCGG	Val265_Gly273del
SRR5341287_raw_variants_MycoVarP_INDEL_txt:NC_000962.3	1213679	T	TCGGCGACGGCGGCGCCGGTGGGGGCGGCGGGGCCGGCGGCATCGG	conservative_inframe_insertion	PE_PGRS21	2133_2134insGCCGGTGGGGGCGGCGGGGCCGGCGGCATCGGCGGCGACGGCGGC	Gly711_Pro712insAlaGlyGlyGlyGlyGlyAlaGlyGlyIleGlyGlyAspGlyGly
SRR5341287_raw_variants_MycoVarP_INDEL_txt:NC_000962.3	1286838	CTG	C	frameshift_variant	mutT2	245_246delTG	Leu82fs
SRR5341287_raw_variants_MycoVarP_INDEL_txt:NC_000962.3	1639878	C	CGATCCGGCGGCATT	frameshift_variant	qor	769_782dupAATGCCGCCGGATC	Val262fs
SRR5341287_raw_variants_MycoVarP_INDEL_txt:NC_000962.3	1943458	GT	G	frameshift_variant	fadB3	801delT	Thr268fs
SRR5341287_raw_variants_MycoVarP_INDEL_txt:NC_000962.3	1989055	TCAGAGAGGACTTCATCGATGCGCTGCGTTC	T	disruptive_inframe_deletion	cut1	17_46delGAGAGGACTTCATCGATGCGCTGCGTTCCA	Arg6_Ser15del
SRR5341287_raw_variants_MycoVarP_INDEL_txt:NC_000962.3	1991991	GC	G	frameshift_variant	wag22	586delG	Ala196fs
SRR5341287_raw_variants_MycoVarP_INDEL_txt:NC_000962.3	1992323	G	GCCCC	frameshift_variant	wag22	251_254dupGGGG	Ala86fs
SRR5341287_raw_variants_MycoVarP_INDEL_txt:NC_000962.3	2154248	G	GGGC	conservative_inframe_insertion	katG	1861_1863dupGCC	Ala621dup
SRR5341287_raw_variants_MycoVarP_INDEL_txt:NC_000962.3	2338194	AC	A	frameshift_variant	Rv2081c	311delG	Gly104fs
SRR5341287_raw_variants_MycoVarP_INDEL_txt:NC_000962.3	2536625	C	CG	frameshift_variant	Rv2264c	1725dupC	Gly576fs
SRR5341287_raw_variants_MycoVarP_INDEL_txt:NC_000962.3	3135975	TGC	T	frameshift_variant	Rv2828c	357_358delGC	His120fs
SRR5341287_raw_variants_MycoVarP_INDEL_txt:NC_000962.3	3141154	GGGTACC	G	disruptive_inframe_deletion	ugpE	155_160delGGTACC	Trp52_Pro54delinsSer
SRR5341287_raw_variants_MycoVarP_INDEL_txt:NC_000962.3	3593823	CGGTTGGCTGCGCTGG	C	disruptive_inframe_deletion	Rv3217c	398_412delCCAGCGCAGCCAACC	Ala133_Arg138delinsGly
SRR5341287_raw_variants_MycoVarP_INDEL_txt:NC_000962.3	3684230	AT	A	frameshift_variant	atsB	1733delA	His578fs
SRR5341287_raw_variants_MycoVarP_INDEL_txt:NC_000962.3	3802270	G	GGCCGGCGGGGCCGGCGGCCGGGCCTGGCTGTGGGGCACCGGCGGGGCCGGCGGA	disruptive_inframe_insertion	PE_PGRS52	627_680dupGGCCGGCGGCCGGGCCTGGCTGTGGGGCACCGGCGGGGCCGGCGGAGCCGGCGG	Gly227_Asp228insAlaGlyGlyArgAlaTrpLeuTrpGlyThrGlyGlyAlaGlyGlyAlaGlyGly
SRR5341287_raw_variants_MycoVarP_INDEL_txt:NC_000962.3	3896089	TG	T	frameshift_variant	Rv3479	274delG	Ala92fs
SRR5341287_raw_variants_MycoVarP_INDEL_txt:NC_000962.3	3927955	GGCACCGGCGGTGCCGGCGGCGCCGGCAACGACGCCGGCA	G	conservative_inframe_deletion	PE_PGRS53	1396_1434delGGTGCCGGCGGCGCCGGCAACGACGCCGGCAGCACCGGC	Gly466_Gly478del
SRR5341287_raw_variants_MycoVarP_INDEL_txt:NC_000962.3	3946513	C	CGGCGGTGCG	disruptive_inframe_insertion	PE_PGRS57	723_731dupCGGTGCGGG	Gly244_Gly245insGlyAlaGly
SRR5341287_raw_variants_MycoVarP_INDEL_txt:NC_000962.3	3946796	A	ATGGGGGGTG	disruptive_inframe_insertion	PE_PGRS57	1003_1004insTGGGGGGTG	Thr335delinsMetGlyGlyAla
SRR5341287_raw_variants_MycoVarP_INDEL_txt:NC_000962.3	3948612	A	ACGGCGGCAC	disruptive_inframe_insertion	PE_PGRS57	2846_2854dupCCGGCGGCA	Thr949_Gly951dup
SRR5341288_raw_variants_MycoVarP_INDEL_txt:NC_000962.3	79504	T	TCGGTGGACCCGGTGGACCCGGTGGACC	conservative_inframe_insertion	Rv0071	46_72dupCCGGTGGACCCGGTGGACCCGGTGGAC	Pro16_Asp24dup
SRR5341288_raw_variants_MycoVarP_INDEL_txt:NC_000962.3	335588	TCCGCCGGCCCCGCCGACTCCGGCGGCGCCGAAGAGCAGGCCGGCGTTGCCGCCAGCCCCGCCGGCG	T	disruptive_inframe_deletion	Rv0278c	657_722delCGCCGGCGGGGCTGGCGGCAACGCCGGCCTGCTCTTCGGCGCCGCCGGAGTCGGCGGGGCCGGCGG	Ala220_Gly241del
SRR5341288_raw_variants_MycoVarP_INDEL_txt:NC_000962.3	335810	CCCGCCGGCGCCGCCGTTG	C	disruptive_inframe_deletion	Rv0278c	483_500delCAACGGCGGCGCCGGCGG	Asn162_Gly167del
SRR5341288_raw_variants_MycoVarP_INDEL_txt:NC_000962.3	336680	G	GCCGCC	frameshift_variant	PE_PGRS4	2393_2394insGGCGG	Asn799fs
SRR5341288_raw_variants_MycoVarP_INDEL_txt:NC_000962.3	661675	GGGCC	G	frameshift_variant	nrdZ	391_394delGCCG	Ala131fs
SRR5341288_raw_variants_MycoVarP_INDEL_txt:NC_000962.3	1189193	CCGCCGCCGT	C	disruptive_inframe_deletion	PE_PGRS19	1223_1231delACGGCGGCG	Asp408_Gly410del
SRR5341288_raw_variants_MycoVarP_INDEL_txt:NC_000962.3	1212144	CGCCGGCGGTGCCGGCGGCCTCGGCGTAGCGCCCGGCGTGCCCGGCGGCGCCGGCGGT	C	disruptive_inframe_deletion	PE_PGRS21	594_650delTGCCGGCGGCCTCGGCGTAGCGCCCGGCGTGCCCGGCGGCGCCGGCGGTGCCGGCGG	Ala199_Gly217del
SRR5341288_raw_variants_MycoVarP_INDEL_txt:NC_000962.3	1212335	TCGGCGGTGCCGGCGGTGTCGGCGGTGC	T	disruptive_inframe_deletion	PE_PGRS21	792_818delTGTCGGCGGTGCCGGCGGTGCCGGCGG	Val265_Gly273del
SRR5341288_raw_variants_MycoVarP_INDEL_txt:NC_000962.3	1286838	CTG	C	frameshift_variant	mutT2	245_246delTG	Leu82fs
SRR5341288_raw_variants_MycoVarP_INDEL_txt:NC_000962.3	1763129	CGA	C	frameshift_variant	Rv1558	184_185delGA	Asp62fs
SRR5341288_raw_variants_MycoVarP_INDEL_txt:NC_000962.3	1943458	GT	G	frameshift_variant	fadB3	801delT	Thr268fs
SRR5341288_raw_variants_MycoVarP_INDEL_txt:NC_000962.3	1989055	TCAGAGAGGACTTCATCGATGCGCTGCGTTC	T	disruptive_inframe_deletion	cut1	17_46delGAGAGGACTTCATCGATGCGCTGCGTTCCA	Arg6_Ser15del
SRR5341288_raw_variants_MycoVarP_INDEL_txt:NC_000962.3	1991991	GC	G	frameshift_variant	wag22	586delG	Ala196fs
SRR5341288_raw_variants_MycoVarP_INDEL_txt:NC_000962.3	1992323	G	GC	frameshift_variant	wag22	254dupG	Ala86fs
SRR5341288_raw_variants_MycoVarP_INDEL_txt:NC_000962.3	2338194	AC	A	frameshift_variant	Rv2081c	311delG	Gly104fs
SRR5341288_raw_variants_MycoVarP_INDEL_txt:NC_000962.3	2536625	C	CG	frameshift_variant	Rv2264c	1725dupC	Gly576fs
SRR5341288_raw_variants_MycoVarP_INDEL_txt:NC_000962.3	3019480	T	TC	frameshift_variant	Rv2704	24dupC	Ser9fs
SRR5341288_raw_variants_MycoVarP_INDEL_txt:NC_000962.3	3593823	CGGTTGGCTGCGCTGG	C	disruptive_inframe_deletion	Rv3217c	398_412delCCAGCGCAGCCAACC	Ala133_Arg138delinsGly
SRR5341288_raw_variants_MycoVarP_INDEL_txt:NC_000962.3	3684230	AT	A	frameshift_variant	atsB	1733delA	His578fs
SRR5341288_raw_variants_MycoVarP_INDEL_txt:NC_000962.3	3802270	G	GGCCGGCGGGGCCGGCGGCCGGGCCTGGCTGTGGGGCACCGGCGGGGCCGGCGGA	disruptive_inframe_insertion	PE_PGRS52	627_680dupGGCCGGCGGCCGGGCCTGGCTGTGGGGCACCGGCGGGGCCGGCGGAGCCGGCGG	Gly227_Asp228insAlaGlyGlyArgAlaTrpLeuTrpGlyThrGlyGlyAlaGlyGlyAlaGlyGly
SRR5341288_raw_variants_MycoVarP_INDEL_txt:NC_000962.3	3883812	C	CAAGCCTTAG	stop_gained&conservative_inframe_insertion	Rv3466	288_289insAAGCCTTAG	Ala96_Ala97insLysProTer
SRR5341288_raw_variants_MycoVarP_INDEL_txt:NC_000962.3	3946513	C	CGGCGGTGCG	disruptive_inframe_insertion	PE_PGRS57	723_731dupCGGTGCGGG	Gly244_Gly245insGlyAlaGly
SRR5341288_raw_variants_MycoVarP_INDEL_txt:NC_000962.3	3946796	A	ATGGGGGGTG	disruptive_inframe_insertion	PE_PGRS57	1003_1004insTGGGGGGTG	Thr335delinsMetGlyGlyAla
SRR5341288_raw_variants_MycoVarP_INDEL_txt:NC_000962.3	3948612	A	ACGGCGGCAC	disruptive_inframe_insertion	PE_PGRS57	2846_2854dupCCGGCGGCA	Thr949_Gly951dup
SRR5341288_raw_variants_MycoVarP_INDEL_txt:NC_000962.3	4326231	CA	C	frameshift_variant	ethA	1242delT	Phe414fs
SRR5341288_raw_variants_MycoVarP_INDEL_txt:NC_000962.3	4408100	GC	G	frameshift_variant	gid	102delG	Leu35fs
SRR5341289_raw_variants_MycoVarP_INDEL_txt:NC_000962.3	26747	GC	G	frameshift_variant	Rv0021c	134delG	Gly45fs
SRR5341289_raw_variants_MycoVarP_INDEL_txt:NC_000962.3	196461	GTGAGT	G	frameshift_variant	fadD5	1471_1475delGAGTT	Glu491fs
SRR5341289_raw_variants_MycoVarP_INDEL_txt:NC_000962.3	334694	AGTCCCGTTGG	A	frameshift_variant	Rv0278c	1607_1616delCCAACGGGAC	Ala536fs
SRR5341289_raw_variants_MycoVarP_INDEL_txt:NC_000962.3	334708	C	CCA	frameshift_variant	Rv0278c	1602_1603insTG	Gly535fs
SRR5341289_raw_variants_MycoVarP_INDEL_txt:NC_000962.3	334710	TTGC	T	disruptive_inframe_deletion	Rv0278c	1598_1600delGCA	Gly533_Asn534delinsAsp
SRR5341289_raw_variants_MycoVarP_INDEL_txt:NC_000962.3	334717	TCAGCGGGCGGCCGGTGAGC	T	frameshift_variant	Rv0278c	1575_1593delGCTCACCGGCCGCCCGCTG	Leu526fs
SRR5341289_raw_variants_MycoVarP_INDEL_txt:NC_000962.3	334768	CATT	C	conservative_inframe_deletion	Rv0278c	1540_1542delAAT	Asn514del
SRR5341289_raw_variants_MycoVarP_INDEL_txt:NC_000962.3	334772	T	TGCC	disruptive_inframe_insertion	Rv0278c	1538_1539insGGC	Gln513_Asn514insAla
SRR5341289_raw_variants_MycoVarP_INDEL_txt:NC_000962.3	334790	TGGC	T	disruptive_inframe_deletion	Rv0278c	1518_1520delGCC	Pro507del
SRR5341289_raw_variants_MycoVarP_INDEL_txt:NC_000962.3	657263	GA	G	frameshift_variant	Rv0565c	207delT	Tyr71fs
SRR5341289_raw_variants_MycoVarP_INDEL_txt:NC_000962.3	976897	TG	T	frameshift_variant	PPE13	1306delC	Gln436fs
SRR5341289_raw_variants_MycoVarP_INDEL_txt:NC_000962.3	1152836	CGGCAAGAT	C	frameshift_variant	kdpA	828_835delCAAGATGG	Lys277fs
SRR5341289_raw_variants_MycoVarP_INDEL_txt:NC_000962.3	1189193	CCGCCGCCGT	C	disruptive_inframe_deletion	PE_PGRS19	1223_1231delACGGCGGCG	Asp408_Gly410del
SRR5341289_raw_variants_MycoVarP_INDEL_txt:NC_000962.3	1212137	ACGGCGGCGCCGGCGGTGCCGGCGGCCTCGGCGTAGCGCCCGGCGTGCCCGGCGGCGCCGGCGGTGC	A	disruptive_inframe_deletion	PE_PGRS21	596_661delCCGGCGGCCTCGGCGTAGCGCCCGGCGTGCCCGGCGGCGCCGGCGGTGCCGGCGGCGCCGGCGGTG	Ala199_Gly220del
SRR5341289_raw_variants_MycoVarP_INDEL_txt:NC_000962.3	1212335	TCGGCGGTGCCGGCGGTGTCGGCGGTGC	T	disruptive_inframe_deletion	PE_PGRS21	792_818delTGTCGGCGGTGCCGGCGGTGCCGGCGG	Val265_Gly273del
SRR5341289_raw_variants_MycoVarP_INDEL_txt:NC_000962.3	1212445	TTA	T	frameshift_variant	PE_PGRS21	887_888delTA	Leu296fs
SRR5341289_raw_variants_MycoVarP_INDEL_txt:NC_000962.3	1212449	GCAA	G	conservative_inframe_deletion	PE_PGRS21	892_894delAAC	Asn298del
SRR5341289_raw_variants_MycoVarP_INDEL_txt:NC_000962.3	1212456	T	TAC	frameshift_variant	PE_PGRS21	897_898insAC	Gly300fs
SRR5341289_raw_variants_MycoVarP_INDEL_txt:NC_000962.3	1212468	TGGC	T	disruptive_inframe_deletion	PE_PGRS21	911_913delGCG	Gly304del
SRR5341289_raw_variants_MycoVarP_INDEL_txt:NC_000962.3	1223826	TCCGC	T	frameshift_variant	phoH2	835_838delCCGC	Pro279fs
SRR5341289_raw_variants_MycoVarP_INDEL_txt:NC_000962.3	1258427	CG	C	frameshift_variant	Rv1132	1105delG	Val369fs
SRR5341289_raw_variants_MycoVarP_INDEL_txt:NC_000962.3	1619015	C	CG	frameshift_variant	PE_PGRS26	669dupC	Val224fs
SRR5341289_raw_variants_MycoVarP_INDEL_txt:NC_000962.3	1636877	G	GATC	disruptive_inframe_insertion	PE_PGRS28	1352_1353insGAT	Thr451dup
SRR5341289_raw_variants_MycoVarP_INDEL_txt:NC_000962.3	1637693	GCCGGCCCCA	G	disruptive_inframe_deletion	PE_PGRS28	528_536delTGGGGCCGG	Gly177_Gly179del
SRR5341289_raw_variants_MycoVarP_INDEL_txt:NC_000962.3	1722217	CCTGGCTGCTCAGTGAGTCCAGGCCGTACTCGCTGAGCAG	C	conservative_inframe_deletion	pks5	6154_6192delCTGCTCAGCGAGTACGGCCTGGACTCACTGAGCAGCCAG	Leu2052_Gln2064del
SRR5341289_raw_variants_MycoVarP_INDEL_txt:NC_000962.3	1896240	AC	A	frameshift_variant	Rv1670	123delC	Thr42fs
SRR5341289_raw_variants_MycoVarP_INDEL_txt:NC_000962.3	2338194	AC	A	frameshift_variant	Rv2081c	311delG	Gly104fs
SRR5341289_raw_variants_MycoVarP_INDEL_txt:NC_000962.3	2536625	C	CG	frameshift_variant	Rv2264c	1725dupC	Gly576fs
SRR5341289_raw_variants_MycoVarP_INDEL_txt:NC_000962.3	3865379	G	GGCCACGGC	frameshift_variant	eccC4	2852_2859dupGCCGTGGC	Leu954fs
SRR5341289_raw_variants_MycoVarP_INDEL_txt:NC_000962.3	3924063	CGT	C	frameshift_variant	fadE27	367_368delGT	Val123fs
SRR5341289_raw_variants_MycoVarP_INDEL_txt:NC_000962.3	3935470	G	GTGGGGA	disruptive_inframe_insertion	PE_PGRS54	4466_4467insTGGGGA	Asp1488_Gly1489dup
SRR5341289_raw_variants_MycoVarP_INDEL_txt:NC_000962.3	3941476	CGCCGCCGGCACCACAGGCGGGGCCGGCGGGGCCGGCGGGGCCGGCGGAACCGGCGGA	C	conservative_inframe_deletion	PE_PGRS55	1873_1929delACAGGCGGGGCCGGCGGGGCCGGCGGGGCCGGCGGAACCGGCGGAGCCGCCGGCACC	Thr625_Thr643del
SRR5341289_raw_variants_MycoVarP_INDEL_txt:NC_000962.3	3948612	A	ACGGCGGCAC	disruptive_inframe_insertion	PE_PGRS57	2846_2854dupCCGGCGGCA	Thr949_Gly951dup
SRR5341289_raw_variants_MycoVarP_INDEL_txt:NC_000962.3	4139183	A	ACCC	disruptive_inframe_insertion	glpK	570_572dupGGG	Gly191dup
SRR5341289_raw_variants_MycoVarP_INDEL_txt:NC_000962.3	4407639	CA	C	frameshift_variant	gid	563delT	Val188fs
SRR5341290_raw_variants_MycoVarP_INDEL_txt:NC_000962.3	26747	GC	G	frameshift_variant	Rv0021c	134delG	Gly45fs
SRR5341290_raw_variants_MycoVarP_INDEL_txt:NC_000962.3	79504	T	TCGGTGGACCCGGTGGACCCGGTGGACC	conservative_inframe_insertion	Rv0071	46_72dupCCGGTGGACCCGGTGGACCCGGTGGAC	Pro16_Asp24dup
SRR5341290_raw_variants_MycoVarP_INDEL_txt:NC_000962.3	335810	CCCGCCGGCGCCGCCGTTG	C	disruptive_inframe_deletion	Rv0278c	483_500delCAACGGCGGCGCCGGCGG	Asn162_Gly167del
SRR5341290_raw_variants_MycoVarP_INDEL_txt:NC_000962.3	336680	G	GCCGCC	frameshift_variant	PE_PGRS4	2393_2394insGGCGG	Asn799fs
SRR5341290_raw_variants_MycoVarP_INDEL_txt:NC_000962.3	1093648	C	CCTG	conservative_inframe_insertion	PE_PGRS17	708_709insCAG	Phe236_Gly237insGln
SRR5341290_raw_variants_MycoVarP_INDEL_txt:NC_000962.3	1093649	GAAA	G	disruptive_inframe_deletion	PE_PGRS17	705_707delTTT	Phe236del
SRR5341290_raw_variants_MycoVarP_INDEL_txt:NC_000962.3	1212335	TCGGCGGTGCCGGCGGTGTCGGCGGTGC	T	disruptive_inframe_deletion	PE_PGRS21	792_818delTGTCGGCGGTGCCGGCGGTGCCGGCGG	Val265_Gly273del
SRR5341290_raw_variants_MycoVarP_INDEL_txt:NC_000962.3	1631781	GCCGCCGGCCCCGCCGTTGCCGCCGGCGCCGCCGTGC	G	disruptive_inframe_deletion	PE_PGRS27	2811_2846delGCACGGCGGCGCCGGCGGCAACGGCGGGGCCGGCGG	His938_Gly949del
SRR5341290_raw_variants_MycoVarP_INDEL_txt:NC_000962.3	1636143	G	GCGCCGCCCTTGCCGCCGGCCCCGCCGGCGCCGCCCAATCCACCGAAGCCCCTCCCTTCGGTGGGGTCGCTGCCGCCGTCGCCGCCGTCACCGCCCTTGCCGCCGGCCCCGCCGTCGCCGCCGGCTCCGGCGGTGCCGT	conservative_inframe_insertion	PE_PGRS28	2086_2087insACGGCACCGCCGGAGCCGGCGGCGACGGCGGGGCCGGCGGCAAGGGCGGTGACGGCGGCGACGGCGGCAGCGACCCCACCGAAGGGAGGGGCTTCGGTGGATTGGGCGGCGCCGGCGGGGCCGGCGGCAAGGGCGGCG	Gly695_Ala696insAspGlyThrAlaGlyAlaGlyGlyAspGlyGlyAlaGlyGlyLysGlyGlyAspGlyGlyAspGlyGlySerAspProThrGluGlyArgGlyPheGlyGlyLeuGlyGlyAlaGlyGlyAlaGlyGlyLysGlyGly
SRR5341290_raw_variants_MycoVarP_INDEL_txt:NC_000962.3	1639284	C	CT	frameshift_variant	Rv1453	904_905insT	Pro302fs
SRR5341290_raw_variants_MycoVarP_INDEL_txt:NC_000962.3	1864078	G	GCCGCCGGCC	disruptive_inframe_insertion	PE_PGRS30	1296_1304dupGGCCGGCGG	Gly435_Val436insAlaGlyGly
SRR5341290_raw_variants_MycoVarP_INDEL_txt:NC_000962.3	2338194	AC	A	frameshift_variant	Rv2081c	311delG	Gly104fs
SRR5341290_raw_variants_MycoVarP_INDEL_txt:NC_000962.3	2423585	ACCGCCGATG	A	disruptive_inframe_deletion	PE_PGRS38	1245_1253delCATCGGCGG	Ile416_Gly418del
SRR5341290_raw_variants_MycoVarP_INDEL_txt:NC_000962.3	2536625	C	CG	frameshift_variant	Rv2264c	1725dupC	Gly576fs
SRR5341290_raw_variants_MycoVarP_INDEL_txt:NC_000962.3	2871178	ACCG	A	disruptive_inframe_deletion	Rv2551c	14_16delCGG	Ala5del
SRR5341290_raw_variants_MycoVarP_INDEL_txt:NC_000962.3	3048415	T	TGAACCGCCCCGGCATGTCCGGAGACTCCAGTTCTTGGAAAGG	disruptive_inframe_insertion	Rv2735c	137_138insCCTTTCCAAGAACTGGAGTCTCCGGACATGCCGGGGCGGTTC	Ile46_Asp47insLeuSerLysAsnTrpSerLeuArgThrCysArgGlyGlySer
SRR5341290_raw_variants_MycoVarP_INDEL_txt:NC_000962.3	3072705	TC	T	frameshift_variant	Rv2762c	351delG	Ile118fs
SRR5341290_raw_variants_MycoVarP_INDEL_txt:NC_000962.3	3923019	CA	C	frameshift_variant	fadE26	555delA	Lys185fs
SRR5341290_raw_variants_MycoVarP_INDEL_txt:NC_000962.3	3948541	AGGCGGCACC	A	disruptive_inframe_deletion	PE_PGRS57	2774_2782delCCGGCGGCA	Thr925_Gly927del
SRR5341290_raw_variants_MycoVarP_INDEL_txt:NC_000962.3	3978102	G	GGAT	conservative_inframe_insertion	PPE63	46_48dupATG	Met16dup
SRR5341290_raw_variants_MycoVarP_INDEL_txt:NC_000962.3	4095252	A	ACAGCAC	conservative_inframe_insertion	Rv3655c	43_48dupGTGCTG	Leu16_Cys17insValLeu
SRR5341291_raw_variants_MycoVarP_INDEL_txt:NC_000962.3	336680	GGGGA	G	frameshift_variant	PE_PGRS4	2390_2393delTCCC	Val797fs
SRR5341291_raw_variants_MycoVarP_INDEL_txt:NC_000962.3	338788	AGGTG	A	frameshift_variant	PE_PGRS4	282_285delCACC	Thr95fs
SRR5341291_raw_variants_MycoVarP_INDEL_txt:NC_000962.3	1634593	GCCA	G	disruptive_inframe_deletion	PE_PGRS27	32_34delTGG	Val11del
SRR5341291_raw_variants_MycoVarP_INDEL_txt:NC_000962.3	2042049	A	ACGGGGC	disruptive_inframe_insertion	PPE29	63_68dupGGGGCC	Pro23_Met24insGlyPro
SRR5341291_raw_variants_MycoVarP_INDEL_txt:NC_000962.3	3112277	TC	T	frameshift_variant	Rv2803	463delC	His155fs
SRR5341291_raw_variants_MycoVarP_INDEL_txt:NC_000962.3	4094070	CCGGAG	C	frameshift_variant	PE_PGRS61	135_139delAGCGG	Ala46fs
SRR5341292_raw_variants_MycoVarP_INDEL_txt:NC_000962.3	79504	T	TCGGTGGACCCGGTGGACC	conservative_inframe_insertion	Rv0071	55_72dupCCGGTGGACCCGGTGGAC	Pro19_Asp24dup
SRR5341292_raw_variants_MycoVarP_INDEL_txt:NC_000962.3	336679	TGGGGACCGAGCTCGAATTCCCACCGGTGTCAGCGCCAAACCCGCCGGC	T	conservative_inframe_deletion	PE_PGRS4	2347_2394delGCCGGCGGGTTTGGCGCTGACACCGGTGGGAATTCGAGCTCGGTCCCC	Ala783_Pro798del
SRR5341292_raw_variants_MycoVarP_INDEL_txt:NC_000962.3	623558	AACGGCGGCG	A	disruptive_inframe_deletion	PE_PGRS6	776_784delACGGCGGCG	Asp259_Gly261del
SRR5341292_raw_variants_MycoVarP_INDEL_txt:NC_000962.3	672721	T	TGCC	conservative_inframe_insertion	PE_PGRS7	3193_3195dupGGC	Gly1065dup
SRR5341292_raw_variants_MycoVarP_INDEL_txt:NC_000962.3	976897	T	TGGGGGG	conservative_inframe_insertion	PPE13	1301_1306dupCCCCCC	Pro434_Pro435dup
SRR5341292_raw_variants_MycoVarP_INDEL_txt:NC_000962.3	1095695	C	CGGT	conservative_inframe_insertion	PE_PGRS18	756_757insACC	Arg252_Ala253insThr
SRR5341292_raw_variants_MycoVarP_INDEL_txt:NC_000962.3	1212137	ACGGCGGCGCCGGCGGTGCCGGCGGCCTCGGCGTAGCGCCCGGCGTGCC	A	conservative_inframe_deletion	PE_PGRS21	604_651delCTCGGCGTAGCGCCCGGCGTGCCCGGCGGCGCCGGCGGTGCCGGCGGC	Leu202_Gly217del
SRR5341292_raw_variants_MycoVarP_INDEL_txt:NC_000962.3	1637187	GCCCCGCCGGTCCCGCCAA	G	disruptive_inframe_deletion	PE_PGRS28	1025_1042delTTGGCGGGACCGGCGGGG	Val342_Gly347del
SRR5341292_raw_variants_MycoVarP_INDEL_txt:NC_000962.3	2222476	TACA	T	disruptive_inframe_deletion	Rv1979c	686_688delTGT	Leu229del
SRR5341292_raw_variants_MycoVarP_INDEL_txt:NC_000962.3	2423657	GCCGCCGTTGCCGTAGAACAGCCCGCCGTTGCCGCCGGCCGCGCCGGCGCCGCCGGACCCCGCATCGGCAAGGGTGGAGCTGTTGTCGTTGCCCCCGTTGCCGCCGGCA	G	disruptive_inframe_deletion	PE_PGRS38	1074_1181del	Ala359_Gly394del
SRR5341292_raw_variants_MycoVarP_INDEL_txt:NC_000962.3	3777770	GC	G	frameshift_variant	spoU	39delC	Asn14fs
SRR5341292_raw_variants_MycoVarP_INDEL_txt:NC_000962.3	3802806	ACGGCAACGGCGGGGCCGCCGGGGCCGG	A	disruptive_inframe_deletion	PE_PGRS52	1167_1193delGGCCGCCGGGGCCGGCGGCAACGGCGG	Ala390_Gly398del
SRR5341292_raw_variants_MycoVarP_INDEL_txt:NC_000962.3	3946584	TCGG	T	disruptive_inframe_deletion	PE_PGRS57	797_799delGCG	Gly266del
SRR5341292_raw_variants_MycoVarP_INDEL_txt:NC_000962.3	3946593	ACGGCGGATGGCTGGCACCCGGCGGGGCCGGCGGGGCCGGCGGGCAAGGCGGG	A	frameshift_variant	PE_PGRS57	801_852delCGGCGGATGGCTGGCACCCGGCGGGGCCGGCGGGGCCGGCGGGCAAGGCGGG	Asp267fs
SRR5341292_raw_variants_MycoVarP_INDEL_txt:NC_000962.3	3948956	A	AAC	frameshift_variant	PE_PGRS57	3163_3164insAC	Ser1055fs
SRR5341292_raw_variants_MycoVarP_INDEL_txt:NC_000962.3	3948958	CAG	C	frameshift_variant	PE_PGRS57	3166_3167delAG	Ser1056fs
SRR5341292_raw_variants_MycoVarP_INDEL_txt:NC_000962.3	4337820	C	CG	frameshift_variant	Rv3860	1051dupG	Val351fs
SRR5341294_raw_variants_MycoVarP_INDEL_txt:NC_000962.3	31300	G	GA	frameshift_variant	Rv0027	115dupA	Ser39fs
SRR5341294_raw_variants_MycoVarP_INDEL_txt:NC_000962.3	79504	T	TCGGTGGACCCGGTGGACCCGGTGGACC	conservative_inframe_insertion	Rv0071	46_72dupCCGGTGGACCCGGTGGACCCGGTGGAC	Pro16_Asp24dup
SRR5341294_raw_variants_MycoVarP_INDEL_txt:NC_000962.3	92776	T	TC	frameshift_variant	hycD	453dupC	Ala152fs
SRR5341294_raw_variants_MycoVarP_INDEL_txt:NC_000962.3	97978	CCGA	C	conservative_inframe_deletion	Rv0089	223_225delGAC	Asp75del
SRR5341294_raw_variants_MycoVarP_INDEL_txt:NC_000962.3	335810	CCCGCCGGCGCCGCCGTTG	C	disruptive_inframe_deletion	Rv0278c	483_500delCAACGGCGGCGCCGGCGG	Asn162_Gly167del
SRR5341294_raw_variants_MycoVarP_INDEL_txt:NC_000962.3	336680	G	GCCGCC	frameshift_variant	PE_PGRS4	2393_2394insGGCGG	Asn799fs
SRR5341294_raw_variants_MycoVarP_INDEL_txt:NC_000962.3	358499	TC	T	frameshift_variant	tam	331delC	Arg111fs
SRR5341294_raw_variants_MycoVarP_INDEL_txt:NC_000962.3	362892	CCGG	C	conservative_inframe_deletion	PE_PGRS5	1573_1575delGGC	Gly525del
SRR5341294_raw_variants_MycoVarP_INDEL_txt:NC_000962.3	475213	C	CTGAACCGCCCCGGTGAGTCCGGAGACTCTCTGATCTGAGA	frameshift_variant&stop_gained	Rv0395	274_275insTGAACCGCCCCGGTGAGTCCGGAGACTCTCTGATCTGAGA	Pro92fs
SRR5341294_raw_variants_MycoVarP_INDEL_txt:NC_000962.3	481983	T	TGGCGCCGGCGAC	conservative_inframe_insertion	mmpL1	1248_1249insGTCGCCGGCGCC	Asn416_Ile417insValAlaGlyAla
SRR5341294_raw_variants_MycoVarP_INDEL_txt:NC_000962.3	481987	G	GAGGCCA	disruptive_inframe_insertion	mmpL1	1244_1245insTGGCCT	Ser415_Asn416insGlyLeu
SRR5341294_raw_variants_MycoVarP_INDEL_txt:NC_000962.3	481991	G	GCCAGGACCACGT	conservative_inframe_insertion	mmpL1	1240_1241insACGTGGTCCTGG	Pro414delinsHisValValLeuAla
SRR5341294_raw_variants_MycoVarP_INDEL_txt:NC_000962.3	481997	G	GTCC	conservative_inframe_insertion	mmpL1	1234_1235insGGA	Ala412delinsGlyThr
SRR5341294_raw_variants_MycoVarP_INDEL_txt:NC_000962.3	623674	TG	T	frameshift_variant	PE_PGRS6	889delG	Ala297fs
SRR5341294_raw_variants_MycoVarP_INDEL_txt:NC_000962.3	976889	C	CT	frameshift_variant	PPE13	1314dupA	Val439fs
SRR5341294_raw_variants_MycoVarP_INDEL_txt:NC_000962.3	988324	CA	C	frameshift_variant	Rv0888	1094delA	Asn365fs
SRR5341294_raw_variants_MycoVarP_INDEL_txt:NC_000962.3	1189193	CCGCCGCCGT	C	disruptive_inframe_deletion	PE_PGRS19	1223_1231delACGGCGGCG	Asp408_Gly410del
SRR5341294_raw_variants_MycoVarP_INDEL_txt:NC_000962.3	1212335	TCGGCGGTGCCGGCGGTGTCGGCGGTGC	T	disruptive_inframe_deletion	PE_PGRS21	792_818delTGTCGGCGGTGCCGGCGGTGCCGGCGG	Val265_Gly273del
SRR5341294_raw_variants_MycoVarP_INDEL_txt:NC_000962.3	1217772	GCA	G	frameshift_variant	PE_PGRS22	1306_1307delAC	Thr436fs
SRR5341294_raw_variants_MycoVarP_INDEL_txt:NC_000962.3	1217776	G	GGT	frameshift_variant	PE_PGRS22	1309_1310insTG	Gly437fs
SRR5341294_raw_variants_MycoVarP_INDEL_txt:NC_000962.3	1217783	G	GGGA	disruptive_inframe_insertion	PE_PGRS22	1315_1316insGGA	Ala439delinsGlyThr
SRR5341294_raw_variants_MycoVarP_INDEL_txt:NC_000962.3	1299845	TG	T	frameshift_variant	lipX	279delC	Asn94fs
SRR5341294_raw_variants_MycoVarP_INDEL_txt:NC_000962.3	1618977	ATCACCG	A	disruptive_inframe_deletion	PE_PGRS26	702_707delCGGTGA	Gly235_Asp236del
SRR5341294_raw_variants_MycoVarP_INDEL_txt:NC_000962.3	1618991	CGTT	C	conservative_inframe_deletion	PE_PGRS26	691_693delAAC	Asn231del
SRR5341294_raw_variants_MycoVarP_INDEL_txt:NC_000962.3	1631098	CCG	C	frameshift_variant	PE_PGRS27	3528_3529delCG	Gly1177fs
SRR5341294_raw_variants_MycoVarP_INDEL_txt:NC_000962.3	1633145	GGCCGGTGGC	G	conservative_inframe_deletion	PE_PGRS27	1474_1482delGCCACCGGC	Ala492_Gly494del
SRR5341294_raw_variants_MycoVarP_INDEL_txt:NC_000962.3	1712940	AG	A	frameshift_variant	fadD25	641delG	Gly214fs
SRR5341294_raw_variants_MycoVarP_INDEL_txt:NC_000962.3	1992323	G	GCCC	disruptive_inframe_insertion	wag22	252_254dupGGG	Gly85dup
SRR5341294_raw_variants_MycoVarP_INDEL_txt:NC_000962.3	2029105	GT	G	frameshift_variant	PPE27	684delT	Thr230fs
SRR5341294_raw_variants_MycoVarP_INDEL_txt:NC_000962.3	2029111	T	TC	frameshift_variant	PPE27	687_688insC	Thr230fs
SRR5341294_raw_variants_MycoVarP_INDEL_txt:NC_000962.3	2315739	GCGA	G	disruptive_inframe_deletion	Rv2059	575_577delACG	Asp192del
SRR5341294_raw_variants_MycoVarP_INDEL_txt:NC_000962.3	2338194	AC	A	frameshift_variant	Rv2081c	311delG	Gly104fs
SRR5341294_raw_variants_MycoVarP_INDEL_txt:NC_000962.3	2536625	C	CG	frameshift_variant	Rv2264c	1725dupC	Gly576fs
SRR5341294_raw_variants_MycoVarP_INDEL_txt:NC_000962.3	3134327	GCC	G	frameshift_variant	Rv2826c	265_266delGG	Gly89fs
SRR5341294_raw_variants_MycoVarP_INDEL_txt:NC_000962.3	3927074	GCGCCGGCGGCAGCGGCGGCGC	G	disruptive_inframe_deletion	PE_PGRS53	518_538delGCGGCGGCGCCGCCGGCGGCA	Ser173_Gly179del
SRR5341294_raw_variants_MycoVarP_INDEL_txt:NC_000962.3	3932007	A	ATGGGGGGTG	disruptive_inframe_insertion	PE_PGRS54	1003_1004insTGGGGGGTG	Thr335delinsMetGlyGlyAla
SRR5341294_raw_variants_MycoVarP_INDEL_txt:NC_000962.3	3934725	GCCGGCGGGGCCGGCGGCA	G	disruptive_inframe_deletion	PE_PGRS54	3735_3752delCGGCACCGGCGGGGCCGG	Gly1246_Gly1251del
SRR5341294_raw_variants_MycoVarP_INDEL_txt:NC_000962.3	3948541	AGGCGGCACC	A	disruptive_inframe_deletion	PE_PGRS57	2774_2782delCCGGCGGCA	Thr925_Gly927del
SRR5341294_raw_variants_MycoVarP_INDEL_txt:NC_000962.3	3948612	A	ACGGCGGCAC	disruptive_inframe_insertion	PE_PGRS57	2846_2854dupCCGGCGGCA	Thr949_Gly951dup
SRR5341294_raw_variants_MycoVarP_INDEL_txt:NC_000962.3	4310698	GC	G	frameshift_variant	Rv3836	301delC	His101fs
SRR5341295_raw_variants_MycoVarP_INDEL_txt:NC_000962.3	38225	GC	G	frameshift_variant	fadD34	972delC	Thr325fs
SRR5341295_raw_variants_MycoVarP_INDEL_txt:NC_000962.3	48957	TG	T	frameshift_variant	Rv0044c	70delC	His24fs
SRR5341295_raw_variants_MycoVarP_INDEL_txt:NC_000962.3	55543	G	GCCT	disruptive_inframe_insertion	ponA1	1883_1884insTCC	Pro628dup
SRR5341295_raw_variants_MycoVarP_INDEL_txt:NC_000962.3	79504	T	TCGGTGGACCCGGTGGACC	conservative_inframe_insertion	Rv0071	55_72dupCCGGTGGACCCGGTGGAC	Pro19_Asp24dup
SRR5341295_raw_variants_MycoVarP_INDEL_txt:NC_000962.3	103793	C	CCACGCCAG	frameshift_variant	Rv0094c	870_871insCTGGCGTG	Asp291fs
SRR5341295_raw_variants_MycoVarP_INDEL_txt:NC_000962.3	149939	ACGGCAATGG	A	conservative_inframe_deletion	PE_PGRS2	421_429delAATGGCGGC	Asn141_Gly143del
SRR5341295_raw_variants_MycoVarP_INDEL_txt:NC_000962.3	264344	CG	C	frameshift_variant	Rv0221	284delG	Gly95fs
SRR5341295_raw_variants_MycoVarP_INDEL_txt:NC_000962.3	335685	C	CCGCCGCCGG	conservative_inframe_insertion	Rv0278c	617_625dupCCGGCGGCG	Ala206_Gly208dup
SRR5341295_raw_variants_MycoVarP_INDEL_txt:NC_000962.3	335810	CCCGCCGGCGCCGCCGTTG	C	disruptive_inframe_deletion	Rv0278c	483_500delCAACGGCGGCGCCGGCGG	Asn162_Gly167del
SRR5341295_raw_variants_MycoVarP_INDEL_txt:NC_000962.3	336680	G	GCCGCC	frameshift_variant	PE_PGRS4	2393_2394insGGCGG	Asn799fs
SRR5341295_raw_variants_MycoVarP_INDEL_txt:NC_000962.3	623237	G	GGC	frameshift_variant	PE_PGRS6	446_447insCG	Gln150fs
SRR5341295_raw_variants_MycoVarP_INDEL_txt:NC_000962.3	623239	GCA	G	frameshift_variant	PE_PGRS6	448_449delCA	Gln150fs
SRR5341295_raw_variants_MycoVarP_INDEL_txt:NC_000962.3	623259	GCGCCGCC	G	frameshift_variant	PE_PGRS6	468_474delCGCCGCC	Ala157fs
SRR5341295_raw_variants_MycoVarP_INDEL_txt:NC_000962.3	623267	G	GT	frameshift_variant	PE_PGRS6	475_476insT	Gly159fs
SRR5341295_raw_variants_MycoVarP_INDEL_txt:NC_000962.3	925342	C	CG	frameshift_variant	PE_PGRS12	398dupG	Ala135fs
SRR5341295_raw_variants_MycoVarP_INDEL_txt:NC_000962.3	926935	T	TGGCGGGGAGGGCGGGGCCGGCGGGGCCGGTGGCCTGTTCGCCGGTGGCGGGATCGGCGGGGCCGGCGGATTCGGCGGATTCCGC	conservative_inframe_insertion	PE_PGRS13	1626_1627insATCGGCGGGGCCGGCGGATTCGGCGGATTCCGCGGCGGGGAGGGCGGGGCCGGCGGGGCCGGTGGCCTGTTCGCCGGTGGCGGG	Gly542_Ala543insIleGlyGlyAlaGlyGlyPheGlyGlyPheArgGlyGlyGluGlyGlyAlaGlyGlyAlaGlyGlyLeuPheAlaGlyGlyGly
SRR5341295_raw_variants_MycoVarP_INDEL_txt:NC_000962.3	1052560	AG	A	frameshift_variant	Rv0942	206delG	Gly69fs
SRR5341295_raw_variants_MycoVarP_INDEL_txt:NC_000962.3	1212311	TCGGTGCCGG	T	disruptive_inframe_deletion	PE_PGRS21	767_775delCCGGCGGTG	Ala256_Gly258del
SRR5341295_raw_variants_MycoVarP_INDEL_txt:NC_000962.3	1213388	T	TCGGCGGCGGCGGCGGGGTCGGCGGCCTCGGCGGCTTGGGCACCGCCATAAACAATGTCGACGCCGGTTCCGGTGCCGGCGGCGGTGGCGGTGGTGCCGGGGGCACCGGCGGCACCGCAGGGTTGCTGTACGGCGTCGGCGGCGC	disruptive_inframe_insertion	PE_PGRS21	1846_1847insTCGGCGGCCTCGGCGGCTTGGGCACCGCCATAAACAATGTCGACGCCGGTTCCGGTGCCGGCGGCGGTGGCGGTGGTGCCGGGGGCACCGGCGGCACCGCAGGGTTGCTGTACGGCGTCGGCGGCGCCGGCGGCGGCGGCGGGG	Gly615_Ala616insValGlyGlyLeuGlyGlyLeuGlyThrAlaIleAsnAsnValAspAlaGlySerGlyAlaGlyGlyGlyGlyGlyGlyAlaGlyGlyThrGlyGlyThrAlaGlyLeuLeuTyrGlyValGlyGlyAlaGlyGlyGlyGlyGly
SRR5341295_raw_variants_MycoVarP_INDEL_txt:NC_000962.3	1631066	GGCCGCCGGT	G	conservative_inframe_deletion	PE_PGRS27	3553_3561delACCGGCGGC	Thr1185_Gly1187del
SRR5341295_raw_variants_MycoVarP_INDEL_txt:NC_000962.3	1732577	GT	G	frameshift_variant	Rv1531	107delT	Leu36fs
SRR5341295_raw_variants_MycoVarP_INDEL_txt:NC_000962.3	2338194	AC	A	frameshift_variant	Rv2081c	311delG	Gly104fs
SRR5341295_raw_variants_MycoVarP_INDEL_txt:NC_000962.3	2523106	CA	C	frameshift_variant	Rv2248	748delA	Arg250fs
SRR5341295_raw_variants_MycoVarP_INDEL_txt:NC_000962.3	2687134	G	GCGCCGGCGACGATGCAGAGCGCAGCGATGCTGAGGAGCGGCGCCATCGAAGCAC	disruptive_inframe_insertion	che1	38_91dupTGAGGAGCGGCGCCATCGAAGCACCGCCGGCGACGATGCAGAGCGCAGCGATGC	Leu13_Met30dup
SRR5341295_raw_variants_MycoVarP_INDEL_txt:NC_000962.3	3539139	CG	C	frameshift_variant	aofH	642delG	Thr215fs
SRR5341295_raw_variants_MycoVarP_INDEL_txt:NC_000962.3	3740534	GCCGCCCGCGACGGTGGGGCTGGCGCCGTTGCCGCCGTTGCCGCCGTCA	G	disruptive_inframe_deletion	PE_PGRS50	2193_2240delTGACGGCGGCAACGGCGGCAACGGCGCCAGCCCCACCGTCGCGGGCGG	Asp732_Gly747del
SRR5341295_raw_variants_MycoVarP_INDEL_txt:NC_000962.3	3802698	GCGGCGGCGC	G	disruptive_inframe_deletion	PE_PGRS52	1053_1061delCGCCGGCGG	Ala352_Gly354del
SRR5341295_raw_variants_MycoVarP_INDEL_txt:NC_000962.3	3842493	CTGGGTG	C	conservative_inframe_deletion	PPE57	256_261delTGGGTG	Trp86_Val87del
SRR5341295_raw_variants_MycoVarP_INDEL_txt:NC_000962.3	3928281	TAACGGCGGCAACGGCGGCAACGGCGGC	T	disruptive_inframe_deletion	PE_PGRS53	1752_1778delCGGCGGCAACGGCGGCAACGGCGGCAA	Gly585_Asn593del
SRR5341295_raw_variants_MycoVarP_INDEL_txt:NC_000962.3	3931730	T	TGCGGGCGGC	disruptive_inframe_insertion	PE_PGRS54	731_732insCGGCGCGGG	Gly244_Gly245insGlyAlaGly
SRR5341295_raw_variants_MycoVarP_INDEL_txt:NC_000962.3	3932752	C	CCGGCGGCACCGGCGGCACCGGCGGCGCGGCCGGCGCCGGCGGGGCCGGCGGAGCGGTTGGCACCGGTGGTACCGGTGGCGTTGTAGGCGACGTTGGTAACGCAGGGAT	disruptive_inframe_insertion	PE_PGRS54	1763_1764insCACCGGCGGCGCGGCCGGCGCCGGCGGGGCCGGCGGAGCGGTTGGCACCGGTGGTACCGGTGGCGTTGTAGGCGACGTTGGTAACGCAGGGATCGGCGGCACCGGCGG	Gly588_Lys589insThrGlyGlyAlaAlaGlyAlaGlyGlyAlaGlyGlyAlaValGlyThrGlyGlyThrGlyGlyValValGlyAspValGlyAsnAlaGlyIleGlyGlyThrGlyGly
SRR5341295_raw_variants_MycoVarP_INDEL_txt:NC_000962.3	3946519	T	TGCGGGCGGC	disruptive_inframe_insertion	PE_PGRS57	731_732insCGGCGCGGG	Gly244_Gly245insGlyAlaGly
SRR5341295_raw_variants_MycoVarP_INDEL_txt:NC_000962.3	3946796	A	ATGGGGGGTG	disruptive_inframe_insertion	PE_PGRS57	1003_1004insTGGGGGGTG	Thr335delinsMetGlyGlyAla
SRR5341295_raw_variants_MycoVarP_INDEL_txt:NC_000962.3	3948612	A	ACGGCGGCAC	disruptive_inframe_insertion	PE_PGRS57	2846_2854dupCCGGCGGCA	Thr949_Gly951dup
SRR5341295_raw_variants_MycoVarP_INDEL_txt:NC_000962.3	4037187	G	GCCGCCGGGCGCGCCGGGGCCACCGTTT	disruptive_inframe_insertion	PE_PGRS59	863_864insAAACGGTGGCCCCGGCGCGCCCGGCGG	Gly288_Thr289insAsnGlyGlyProGlyAlaProGlyGly
SRR5341295_raw_variants_MycoVarP_INDEL_txt:NC_000962.3	4174109	G	GA	frameshift_variant	Rv3727	1160dupA	Asn387fs
SRR5341295_raw_variants_MycoVarP_INDEL_txt:NC_000962.3	4189351	A	AC	frameshift_variant	PPE66	881dupG	Ser295fs
SRR5341295_raw_variants_MycoVarP_INDEL_txt:NC_000962.3	4340984	T	TTCCCCGGGTTCCCCTCCCTACCCGGTTTCCCCGGGC	disruptive_inframe_insertion	espE	728_729insCTCCCTACCCGGTTTCCCCGGGCTCCCCGGGTTCCC	Pro243_Glu244insSerLeuProGlyPheProGlyLeuProGlyPhePro
SRR5341297_raw_variants_MycoVarP_INDEL_txt:NC_000962.3	79504	T	TCGGTGGACCCGGTGGACCCGGTGGACC	conservative_inframe_insertion	Rv0071	46_72dupCCGGTGGACCCGGTGGACCCGGTGGAC	Pro16_Asp24dup
SRR5341297_raw_variants_MycoVarP_INDEL_txt:NC_000962.3	335588	TCCGCCGGCCCCGCCGACTCCGGCGGCGCCGAAGAGCAGGCCGGCGTTGCCGCCAGCCCCGCCGGCG	T	disruptive_inframe_deletion	Rv0278c	657_722delCGCCGGCGGGGCTGGCGGCAACGCCGGCCTGCTCTTCGGCGCCGCCGGAGTCGGCGGGGCCGGCGG	Ala220_Gly241del
SRR5341297_raw_variants_MycoVarP_INDEL_txt:NC_000962.3	335810	CCCGCCGGCGCCGCCGTTG	C	disruptive_inframe_deletion	Rv0278c	483_500delCAACGGCGGCGCCGGCGG	Asn162_Gly167del
SRR5341297_raw_variants_MycoVarP_INDEL_txt:NC_000962.3	336680	G	GCCGCC	frameshift_variant	PE_PGRS4	2393_2394insGGCGG	Asn799fs
SRR5341297_raw_variants_MycoVarP_INDEL_txt:NC_000962.3	661675	GGGCC	G	frameshift_variant	nrdZ	391_394delGCCG	Ala131fs
SRR5341297_raw_variants_MycoVarP_INDEL_txt:NC_000962.3	1212144	CGCCGGCGGTGCCGGCGGCCTCGGCGTAGCGCCCGGCGTGCCCGGCGGCGCCGGCGGT	C	disruptive_inframe_deletion	PE_PGRS21	594_650delTGCCGGCGGCCTCGGCGTAGCGCCCGGCGTGCCCGGCGGCGCCGGCGGTGCCGGCGG	Ala199_Gly217del
SRR5341297_raw_variants_MycoVarP_INDEL_txt:NC_000962.3	1212335	TCGGCGGTGCCGGCGGTGTCGGCGGTGC	T	disruptive_inframe_deletion	PE_PGRS21	792_818delTGTCGGCGGTGCCGGCGGTGCCGGCGG	Val265_Gly273del
SRR5341297_raw_variants_MycoVarP_INDEL_txt:NC_000962.3	1286838	CTG	C	frameshift_variant	mutT2	245_246delTG	Leu82fs
SRR5341297_raw_variants_MycoVarP_INDEL_txt:NC_000962.3	1943458	GT	G	frameshift_variant	fadB3	801delT	Thr268fs
SRR5341297_raw_variants_MycoVarP_INDEL_txt:NC_000962.3	1989055	TCAGAGAGGACTTCATCGATGCGCTGCGTTC	T	disruptive_inframe_deletion	cut1	17_46delGAGAGGACTTCATCGATGCGCTGCGTTCCA	Arg6_Ser15del
SRR5341297_raw_variants_MycoVarP_INDEL_txt:NC_000962.3	1991991	GC	G	frameshift_variant	wag22	586delG	Ala196fs
SRR5341297_raw_variants_MycoVarP_INDEL_txt:NC_000962.3	1992323	G	GC	frameshift_variant	wag22	254dupG	Ala86fs
SRR5341297_raw_variants_MycoVarP_INDEL_txt:NC_000962.3	2338194	AC	A	frameshift_variant	Rv2081c	311delG	Gly104fs
SRR5341297_raw_variants_MycoVarP_INDEL_txt:NC_000962.3	2536625	C	CG	frameshift_variant	Rv2264c	1725dupC	Gly576fs
SRR5341297_raw_variants_MycoVarP_INDEL_txt:NC_000962.3	3006515	AGCTGG	A	frameshift_variant	Rv2689c	543_547delCCAGC	Gln182fs
SRR5341297_raw_variants_MycoVarP_INDEL_txt:NC_000962.3	3135975	TGC	T	frameshift_variant	Rv2828c	357_358delGC	His120fs
SRR5341297_raw_variants_MycoVarP_INDEL_txt:NC_000962.3	3593823	CGGTTGGCTGCGCTGG	C	disruptive_inframe_deletion	Rv3217c	398_412delCCAGCGCAGCCAACC	Ala133_Arg138delinsGly
SRR5341297_raw_variants_MycoVarP_INDEL_txt:NC_000962.3	3684230	AT	A	frameshift_variant	atsB	1733delA	His578fs
SRR5341297_raw_variants_MycoVarP_INDEL_txt:NC_000962.3	3802270	G	GGCCGGCGGGGCCGGCGGCCGGGCCTGGCTGTGGGGCACCGGCGGGGCCGGCGGA	disruptive_inframe_insertion	PE_PGRS52	627_680dupGGCCGGCGGCCGGGCCTGGCTGTGGGGCACCGGCGGGGCCGGCGGAGCCGGCGG	Gly227_Asp228insAlaGlyGlyArgAlaTrpLeuTrpGlyThrGlyGlyAlaGlyGlyAlaGlyGly
SRR5341297_raw_variants_MycoVarP_INDEL_txt:NC_000962.3	3931724	C	CGGCGGTGCG	disruptive_inframe_insertion	PE_PGRS54	723_731dupCGGTGCGGG	Gly244_Gly245insGlyAlaGly
SRR5341297_raw_variants_MycoVarP_INDEL_txt:NC_000962.3	3946513	C	CGGCGGTGCG	disruptive_inframe_insertion	PE_PGRS57	723_731dupCGGTGCGGG	Gly244_Gly245insGlyAlaGly
SRR5341297_raw_variants_MycoVarP_INDEL_txt:NC_000962.3	3946796	A	ATGGGGGGTG	disruptive_inframe_insertion	PE_PGRS57	1003_1004insTGGGGGGTG	Thr335delinsMetGlyGlyAla
SRR5341297_raw_variants_MycoVarP_INDEL_txt:NC_000962.3	3948612	A	ACGGCGGCAC	disruptive_inframe_insertion	PE_PGRS57	2846_2854dupCCGGCGGCA	Thr949_Gly951dup
SRR5341297_raw_variants_MycoVarP_INDEL_txt:NC_000962.3	3949264	C	CCTA	conservative_inframe_insertion	PE_PGRS57	3471_3472insCTA	Gly1157_Met1158insLeu
SRR5341297_raw_variants_MycoVarP_INDEL_txt:NC_000962.3	4321584	CGCGTGGT	C	frameshift_variant	Rv3847	50_56delGTGGTGC	Arg17fs
SRR5341301_raw_variants_MycoVarP_INDEL_txt:NC_000962.3	12253	GCCAGAC	G	disruptive_inframe_deletion	Rv0008c	53_58delGTCTGG	Gly18_Leu19del
SRR5341301_raw_variants_MycoVarP_INDEL_txt:NC_000962.3	38358	CT	C	frameshift_variant	fadD34	1101delT	Gly368fs
[truncated: 6,782 more rows]
