# Supplementary material for: MycoVarP: Mycobacterium Variant and Drug Resistance Prediction Pipeline for Whole-Genome Sequence Data Analysis
Source: Front Bioinform. 2022 Jun 3;1:805338. doi: 10.3389/fbinf.2021.805338 (PMC9580932; doi:10.3389/fbinf.2021.805338)
Supplement: Supplementary file 1 [file DataSheet1.zip › Supplementary Table S5.xlsx]

## Sheet: 2.Myco_Tot_Fil_mis_NoPPE
Supplementary Table S5: List of detailed synonymous variants observed after stringent filter analysis
Chromosome	Gene_Position	Reference_Allele	Altered_Allele	Type_of_Mutation	Gene_Name	Nucleotide_base_change	Amino_Acid_Change
NC_000962.3	361825	T	C	synonymous_variant	PE_PGRS5	492T>C	Gly164Gly
NC_000962.3	1092316	C	T	synonymous_variant	PE_PGRS16	1944C>T	Gly648Gly
NC_000962.3	1094150	C	T	synonymous_variant	PE_PGRS17	207G>A	Ala69Ala
NC_000962.3	1637348	C	A	synonymous_variant	PE_PGRS28	882G>T	Ala294Ala
NC_000962.3	2062468	C	T	synonymous_variant	PE_PGRS33	207G>A	Ala69Ala
NC_000962.3	2618378	A	C	synonymous_variant	PE_PGRS39	531T>G	Ala177Ala
NC_000962.3	3164031	G	T	synonymous_variant	PE_PGRS48	1764G>T	Ala588Ala
NC_000962.3	3738743	G	A	synonymous_variant	PE_PGRS50	4032C>T	Asn1344Asn
NC_000962.3	3745358	T	G	synonymous_variant	PPE55	7827A>C	Gly2609Gly
NC_000962.3	3751031	A	G	synonymous_variant	PPE55	2154T>C	Gly718Gly
NC_000962.3	3751037	A	G	synonymous_variant	PPE55	2148T>C	Asn716Asn
NC_000962.3	3751046	A	G	synonymous_variant	PPE55	2139T>C	Gly713Gly
NC_000962.3	3751052	A	G	synonymous_variant	PPE55	2133T>C	Gly711Gly
NC_000962.3	3751061	A	G	synonymous_variant	PPE55	2124T>C	Ala708Ala
NC_000962.3	3757026	G	C	synonymous_variant	PPE56	10077C>G	Ala3359Ala
NC_000962.3	3757029	C	G	synonymous_variant	PPE56	10074G>C	Val3358Val
NC_000962.3	3757032	C	G	synonymous_variant	PPE56	10071G>C	Gly3357Gly
NC_000962.3	3757047	G	A	synonymous_variant	PPE56	10056C>T	Gly3352Gly
NC_000962.3	3757326	T	C	synonymous_variant	PPE56	9777A>G	Leu3259Leu
NC_000962.3	3757328	G	A	synonymous_variant	PPE56	9775C>T	Leu3259Leu
NC_000962.3	3757365	G	A	synonymous_variant	PPE56	9738C>T	Ile3246Ile
NC_000962.3	3757371	A	G	synonymous_variant	PPE56	9732T>C	Ile3244Ile
NC_000962.3	3765678	C	T	synonymous_variant	PPE56	1425G>A	Pro475Pro
NC_000962.3	3932768	G	C	synonymous_variant	PE_PGRS54	1764G>C	Gly588Gly
NC_000962.3	361825	T	C	synonymous_variant	PE_PGRS5	492T>C	Gly164Gly
NC_000962.3	1092316	C	T	synonymous_variant	PE_PGRS16	1944C>T	Gly648Gly
NC_000962.3	1094150	C	T	synonymous_variant	PE_PGRS17	207G>A	Ala69Ala
NC_000962.3	1637348	C	A	synonymous_variant	PE_PGRS28	882G>T	Ala294Ala
NC_000962.3	2062468	C	T	synonymous_variant	PE_PGRS33	207G>A	Ala69Ala
NC_000962.3	2618378	A	C	synonymous_variant	PE_PGRS39	531T>G	Ala177Ala
NC_000962.3	3164031	G	T	synonymous_variant	PE_PGRS48	1764G>T	Ala588Ala
NC_000962.3	3738743	G	A	synonymous_variant	PE_PGRS50	4032C>T	Asn1344Asn
NC_000962.3	3745358	T	G	synonymous_variant	PPE55	7827A>C	Gly2609Gly
NC_000962.3	3751031	A	G	synonymous_variant	PPE55	2154T>C	Gly718Gly
NC_000962.3	3751037	A	G	synonymous_variant	PPE55	2148T>C	Asn716Asn
NC_000962.3	3751046	A	G	synonymous_variant	PPE55	2139T>C	Gly713Gly
NC_000962.3	3751052	A	G	synonymous_variant	PPE55	2133T>C	Gly711Gly
NC_000962.3	3751061	A	G	synonymous_variant	PPE55	2124T>C	Ala708Ala
NC_000962.3	3757026	G	C	synonymous_variant	PPE56	10077C>G	Ala3359Ala
NC_000962.3	3757029	C	G	synonymous_variant	PPE56	10074G>C	Val3358Val
NC_000962.3	3757032	C	G	synonymous_variant	PPE56	10071G>C	Gly3357Gly
NC_000962.3	3757047	G	A	synonymous_variant	PPE56	10056C>T	Gly3352Gly
NC_000962.3	3757326	T	C	synonymous_variant	PPE56	9777A>G	Leu3259Leu
NC_000962.3	3757328	G	A	synonymous_variant	PPE56	9775C>T	Leu3259Leu
NC_000962.3	3757365	G	A	synonymous_variant	PPE56	9738C>T	Ile3246Ile
NC_000962.3	3757371	A	G	synonymous_variant	PPE56	9732T>C	Ile3244Ile
NC_000962.3	3765678	C	T	synonymous_variant	PPE56	1425G>A	Pro475Pro
NC_000962.3	3932768	G	C	synonymous_variant	PE_PGRS54	1764G>C	Gly588Gly
NC_000962.3	366425	A	G	synonymous_variant	PPE5	6340T>C	Leu2114Leu
NC_000962.3	374311	G	A	synonymous_variant	PPE6	1401C>T	Gly467Gly
NC_000962.3	926780	T	C	synonymous_variant	PE_PGRS13	1420T>C	Leu474Leu
NC_000962.3	1212517	C	T	synonymous_variant	PE_PGRS21	958C>T	Leu320Leu
NC_000962.3	1634160	T	C	synonymous_variant	PE_PGRS27	468A>G	Gln156Gln
NC_000962.3	3894818	G	C	synonymous_variant	PPE60	393G>C	Thr131Thr
NC_000962.3	3895103	G	C	synonymous_variant	PPE60	678G>C	Gly226Gly
NC_000962.3	4094455	C	T	synonymous_variant	PE_PGRS61	516C>T	Pro172Pro
NC_000962.3	366425	A	G	synonymous_variant	PPE5	6340T>C	Leu2114Leu
NC_000962.3	926780	T	C	synonymous_variant	PE_PGRS13	1420T>C	Leu474Leu
NC_000962.3	1212517	C	T	synonymous_variant	PE_PGRS21	958C>T	Leu320Leu
NC_000962.3	1634160	T	C	synonymous_variant	PE_PGRS27	468A>G	Gln156Gln
NC_000962.3	3751031	A	G	synonymous_variant	PPE55	2154T>C	Gly718Gly
NC_000962.3	3972265	C	T	synonymous_variant	PPE62	189G>A	Ala63Ala
NC_000962.3	335387	G	A	synonymous_variant	Rv0278c	924C>T	Gly308Gly
NC_000962.3	350186	G	C	synonymous_variant	PPE4	252G>C	Ala84Ala
NC_000962.3	367824	A	G	synonymous_variant	PPE5	4941T>C	Ser1647Ser
NC_000962.3	433515	G	A	synonymous_variant	PPE8	1165C>T	Leu389Leu
NC_000962.3	928917	C	G	synonymous_variant	PE_PGRS14	1569G>C	Gly523Gly
NC_000962.3	3744953	C	A	synonymous_variant	PPE55	8232G>T	Val2744Val
NC_000962.3	3971125	C	T	synonymous_variant	PPE62	1329G>A	Thr443Thr
NC_000962.3	337463	G	A	synonymous_variant	PE_PGRS4	1611C>T	Gly537Gly
NC_000962.3	339020	T	C	synonymous_variant	PE_PGRS4	54A>G	Leu18Leu
NC_000962.3	1214713	G	A	synonymous_variant	PE9	201G>A	Ala67Ala
NC_000962.3	1637133	T	G	missense_variant	PE_PGRS28	1097A>C	Asp366Ala
NC_000962.3	1637145	T	G	missense_variant	PE_PGRS28	1085A>C	Asp362Ala
NC_000962.3	1637234	G	A	synonymous_variant	PE_PGRS28	996C>T	Gly332Gly
NC_000962.3	2042138	C	T	synonymous_variant	PPE29	138C>T	Ala46Ala
NC_000962.3	2050052	C	T	synonymous_variant	PPE32	132C>T	Ser44Ser
NC_000962.3	3078770	C	T	synonymous_variant	PE27	216G>A	Ala72Ala
NC_000962.3	3079399	T	G	synonymous_variant	PPE44	1059A>C	Gly353Gly
NC_000962.3	308939	G	A	synonymous_variant	PPE2	609C>T	Ile203Ile
NC_000962.3	2026840	C	T	synonymous_variant	PPE26	51C>T	Ala17Ala
NC_000962.3	3751904	A	G	synonymous_variant	PPE55	1281T>C	Gly427Gly
NC_000962.3	3751946	A	G	synonymous_variant	PPE55	1239T>C	Asn413Asn
NC_000962.3	350786	G	C	synonymous_variant	PPE4	852G>C	Gly284Gly
NC_000962.3	674483	A	C	synonymous_variant	PE_PGRS7	1434T>G	Thr478Thr
NC_000962.3	132305	C	T	synonymous_variant	PE_PGRS1	924C>T	Ala308Ala
NC_000962.3	3740594	G	T	synonymous_variant	PE_PGRS50	2181C>A	Pro727Pro
NC_000962.3	3740596	G	A	missense_variant	PE_PGRS50	2179C>T	Pro727Ser
NC_000962.3	3740614	C	A	missense_variant	PE_PGRS50	2161G>T	Gly721Cys
NC_000962.3	3933395	C	A	synonymous_variant	PE_PGRS54	2391C>A	Gly797Gly
NC_000962.3	3935243	C	A	synonymous_variant	PE_PGRS54	4239C>A	Gly1413Gly
NC_000962.3	350786	G	C	synonymous_variant	PPE4	852G>C	Gly284Gly
NC_000962.3	674483	A	C	synonymous_variant	PE_PGRS7	1434T>G	Thr478Thr
NC_000962.3	1983317	G	A	synonymous_variant	PPE24	1459C>T	Leu487Leu
NC_000962.3	105890	T	C	synonymous_variant	PPE1	567T>C	Ile189Ile
NC_000962.3	1218901	C	T	synonymous_variant	PE_PGRS22	2433C>T	Asp811Asp
NC_000962.3	1637975	G	A	synonymous_variant	PE_PGRS28	255C>T	Gly85Gly
NC_000962.3	334715	G	A	synonymous_variant	Rv0278c	1596C>T	Ile532Ile
NC_000962.3	334751	G	A	synonymous_variant	Rv0278c	1560C>T	Asn520Asn
NC_000962.3	334767	A	G	missense_variant	Rv0278c	1544T>C	Val515Ala
NC_000962.3	334784	G	A	synonymous_variant	Rv0278c	1527C>T	His509His
NC_000962.3	334787	C	G	synonymous_variant	Rv0278c	1524G>C	Leu508Leu
NC_000962.3	334789	G	C	missense_variant	Rv0278c	1522C>G	Leu508Val
NC_000962.3	334802	C	G	synonymous_variant	Rv0278c	1509G>C	Ala503Ala
NC_000962.3	428773	C	A	synonymous_variant	PPE8	5907G>T	Ala1969Ala
NC_000962.3	430117	G	A	synonymous_variant	PPE8	4563C>T	Asn1521Asn
NC_000962.3	1634541	A	G	synonymous_variant	PE_PGRS27	87T>C	Asn29Asn
NC_000962.3	1634547	C	T	synonymous_variant	PE_PGRS27	81G>A	Ala27Ala
NC_000962.3	1634550	G	A	synonymous_variant	PE_PGRS27	78C>T	Gly26Gly
NC_000962.3	3741310	C	G	missense_variant	PE_PGRS50	1465G>C	Gly489Arg
NC_000962.3	3741314	A	T	missense_variant	PE_PGRS50	1461T>A	Asp487Glu
NC_000962.3	3741339	G	C	missense_variant	PE_PGRS50	1436C>G	Ala479Gly
NC_000962.3	3741350	T	C	synonymous_variant	PE_PGRS50	1425A>G	Gly475Gly
NC_000962.3	3741354	T	G	missense_variant	PE_PGRS50	1421A>C	Asn474Thr
NC_000962.3	3741356	T	G	synonymous_variant	PE_PGRS50	1419A>C	Gly473Gly
NC_000962.3	3944786	C	T	synonymous_variant	PE_PGRS56	975C>T	Gly325Gly
NC_000962.3	3766572	T	A	synonymous_variant	PPE56	531A>T	Gly177Gly
NC_000962.3	3767082	T	G	synonymous_variant	PPE56	21A>C	Pro7Pro
NC_000962.3	131990	C	A	synonymous_variant	PE_PGRS1	609C>A	Pro203Pro
NC_000962.3	431101	C	T	synonymous_variant	PPE8	3579G>A	Ala1193Ala
NC_000962.3	3744266	G	A	synonymous_variant	PPE55	8919C>T	Phe2973Phe
NC_000962.3	3764358	C	T	synonymous_variant	PPE56	2745G>A	Gly915Gly
NC_000962.3	3766679	G	A	synonymous_variant	PPE56	424C>T	Leu142Leu
NC_000962.3	3895073	G	A	synonymous_variant	PPE60	648G>A	Gln216Gln
NC_000962.3	3929292	T	C	synonymous_variant	PE_PGRS53	2724T>C	Gly908Gly
NC_000962.3	3940285	C	G	synonymous_variant	PE_PGRS55	669C>G	Gly223Gly
NC_000962.3	3941506	G	A	synonymous_variant	PE_PGRS55	1890G>A	Gly630Gly
NC_000962.3	370335	G	A	synonymous_variant	PPE5	2430C>T	Thr810Thr
NC_000962.3	1299463	G	A	synonymous_variant	PPE17	342C>T	Arg114Arg
NC_000962.3	1636034	G	A	synonymous_variant	PE_PGRS28	2196C>T	Ala732Ala
NC_000962.3	1636037	G	A	synonymous_variant	PE_PGRS28	2193C>T	Gly731Gly
NC_000962.3	2163400	A	G	synonymous_variant	PPE34	3912T>C	Gly1304Gly
NC_000962.3	2163403	A	G	synonymous_variant	PPE34	3909T>C	Pro1303Pro
NC_000962.3	3761904	C	A	synonymous_variant	PPE56	5199G>T	Gly1733Gly
NC_000962.3	105986	G	A	synonymous_variant	PPE1	663G>A	Thr221Thr
NC_000962.3	431428	G	T	synonymous_variant	PPE8	3252C>A	Gly1084Gly
NC_000962.3	925833	G	C	missense_variant	PE_PGRS13	473G>C	Gly158Ala
NC_000962.3	925837	T	A	synonymous_variant	PE_PGRS13	477T>A	Gly159Gly
NC_000962.3	925843	T	C	synonymous_variant	PE_PGRS13	483T>C	Gly161Gly
NC_000962.3	2061628	G	T	synonymous_variant	PE_PGRS33	1047C>A	Gly349Gly
NC_000962.3	2163400	A	G	synonymous_variant	PPE34	3912T>C	Gly1304Gly
NC_000962.3	2163403	A	G	synonymous_variant	PPE34	3909T>C	Pro1303Pro
NC_000962.3	3736801	G	A	synonymous_variant	PPE54	135C>T	Phe45Phe
NC_000962.3	150861	T	G	synonymous_variant	PE_PGRS2	1329T>G	Ala443Ala
NC_000962.3	334715	G	A	synonymous_variant	Rv0278c	1596C>T	Ile532Ile
NC_000962.3	334751	G	A	synonymous_variant	Rv0278c	1560C>T	Asn520Asn
NC_000962.3	334767	A	G	missense_variant	Rv0278c	1544T>C	Val515Ala
NC_000962.3	334784	G	A	synonymous_variant	Rv0278c	1527C>T	His509His
NC_000962.3	334787	C	G	synonymous_variant	Rv0278c	1524G>C	Leu508Leu
NC_000962.3	334789	G	C	missense_variant	Rv0278c	1522C>G	Leu508Val
NC_000962.3	334802	C	G	synonymous_variant	Rv0278c	1509G>C	Ala503Ala
NC_000962.3	334803	G	A	missense_variant	Rv0278c	1508C>T	Ala503Val
NC_000962.3	334805	G	T	synonymous_variant	Rv0278c	1506C>A	Pro502Pro
NC_000962.3	334815	A	G	missense_variant	Rv0278c	1496T>C	Phe499Ser
NC_000962.3	429274	G	A	synonymous_variant	PPE8	5406C>T	Pro1802Pro
NC_000962.3	623584	C	T	synonymous_variant	PE_PGRS6	792C>T	Gly264Gly
NC_000962.3	927460	G	C	synonymous_variant	PE_PGRS13	2100G>C	Gly700Gly
NC_000962.3	1212435	C	T	synonymous_variant	PE_PGRS21	876C>T	Gly292Gly
NC_000962.3	1212454	C	T	missense_variant	PE_PGRS21	895C>T	Arg299Cys
NC_000962.3	1212461	G	A	missense_variant	PE_PGRS21	902G>A	Gly301Asp
NC_000962.3	1212477	G	T	synonymous_variant	PE_PGRS21	918G>T	Gly306Gly
NC_000962.3	1212480	C	G	synonymous_variant	PE_PGRS21	921C>G	Gly307Gly
NC_000962.3	1212482	C	A	missense_variant	PE_PGRS21	923C>A	Ala308Asp
NC_000962.3	1212483	C	T	synonymous_variant	PE_PGRS21	924C>T	Ala308Ala
NC_000962.3	1752971	C	T	synonymous_variant	PPE21	363G>A	Val121Val
NC_000962.3	2029297	C	G	synonymous_variant	PPE27	873C>G	Ala291Ala
NC_000962.3	3528597	G	A	synonymous_variant	PPE53	567C>T	Leu189Leu
NC_000962.3	2062213	C	T	synonymous_variant	PE_PGRS33	462G>A	Gly154Gly
NC_000962.3	3744332	G	A	synonymous_variant	PPE55	8853C>T	Gly2951Gly
NC_000962.3	3764538	G	A	synonymous_variant	PPE56	2565C>T	Asn855Asn
NC_000962.3	1213521	C	T	synonymous_variant	PE_PGRS21	1962C>T	Gly654Gly
NC_000962.3	3935108	C	A	synonymous_variant	PE_PGRS54	4104C>A	Ala1368Ala
NC_000962.3	1637258	T	C	synonymous_variant	PE_PGRS28	972A>G	Gly324Gly
NC_000962.3	428425	A	G	synonymous_variant	PPE8	6255T>C	Ile2085Ile
NC_000962.3	428437	T	G	synonymous_variant	PPE8	6243A>C	Gly2081Gly
NC_000962.3	428476	C	A	synonymous_variant	PPE8	6204G>T	Ser2068Ser
NC_000962.3	429835	G	T	synonymous_variant	PPE8	4845C>A	Gly1615Gly
NC_000962.3	429874	A	C	synonymous_variant	PPE8	4806T>G	Ser1602Ser
NC_000962.3	1163185	C	T	synonymous_variant	PE8	192G>A	Gln64Gln
NC_000962.3	1217766	G	A	missense_variant	PE_PGRS22	1298G>A	Arg433His
NC_000962.3	1217767	T	A	synonymous_variant	PE_PGRS22	1299T>A	Arg433Arg
NC_000962.3	1217769	G	C	missense_variant	PE_PGRS22	1301G>C	Gly434Ala
NC_000962.3	3780235	C	T	synonymous_variant	PE_PGRS51	1668C>T	Gly556Gly
NC_000962.3	3932006	C	G	synonymous_variant	PE_PGRS54	1002C>G	Gly334Gly
NC_000962.3	3932009	C	T	synonymous_variant	PE_PGRS54	1005C>T	Thr335Thr
NC_000962.3	3947386	A	G	synonymous_variant	PE_PGRS57	1593A>G	Gly531Gly
NC_000962.3	131456	C	T	synonymous_variant	PE_PGRS1	75C>T	Leu25Leu
NC_000962.3	335006	G	A	synonymous_variant	Rv0278c	1305C>T	Gly435Gly
NC_000962.3	926780	T	C	synonymous_variant	PE_PGRS13	1420T>C	Leu474Leu
NC_000962.3	1212517	C	T	synonymous_variant	PE_PGRS21	958C>T	Leu320Leu
NC_000962.3	1634160	T	C	synonymous_variant	PE_PGRS27	468A>G	Gln156Gln
NC_000962.3	1865365	C	T	synonymous_variant	PE_PGRS30	18G>A	Val6Val
NC_000962.3	2045124	T	G	synonymous_variant	PE_PGRS32	1719A>C	Gly573Gly
NC_000962.3	3741209	G	A	synonymous_variant	PE_PGRS50	1566C>T	Ala522Ala
NC_000962.3	3751031	A	G	synonymous_variant	PPE55	2154T>C	Gly718Gly
NC_000962.3	3751037	A	G	synonymous_variant	PPE55	2148T>C	Asn716Asn
NC_000962.3	3758829	G	A	synonymous_variant	PPE56	8274C>T	Asn2758Asn
NC_000962.3	3927342	T	C	synonymous_variant	PE_PGRS53	774T>C	Gly258Gly
NC_000962.3	1212543	G	A	synonymous_variant	PE_PGRS21	984G>A	Gly328Gly
NC_000962.3	2028847	C	T	synonymous_variant	PPE27	423C>T	Ala141Ala
NC_000962.3	335873	C	G	synonymous_variant	Rv0278c	438G>C	Ala146Ala
NC_000962.3	1630860	G	A	synonymous_variant	PE_PGRS27	3768C>T	Gly1256Gly
NC_000962.3	1637249	G	A	synonymous_variant	PE_PGRS28	981C>T	Gly327Gly
NC_000962.3	1637255	C	G	synonymous_variant	PE_PGRS28	975G>C	Gly325Gly
NC_000962.3	1637258	T	C	synonymous_variant	PE_PGRS28	972A>G	Gly324Gly
NC_000962.3	1637264	G	C	synonymous_variant	PE_PGRS28	966C>G	Gly322Gly
NC_000962.3	1863469	C	A	synonymous_variant	PE_PGRS30	1914G>T	Ala638Ala
NC_000962.3	3739433	G	A	synonymous_variant	PE_PGRS50	3342C>T	Ile1114Ile
NC_000962.3	3751433	A	G	synonymous_variant	PPE55	1752T>C	Asn584Asn
NC_000962.3	3759180	G	A	synonymous_variant	PPE56	7923C>T	Asn2641Asn
NC_000962.3	3843472	A	G	missense_variant	PPE58	437A>G	Tyr146Cys
NC_000962.3	3843474	C	G	missense_variant	PPE58	439C>G	Pro147Ala
NC_000962.3	3843484	G	A	missense_variant	PPE58	449G>A	Gly150Glu
NC_000962.3	3843504	C	G	missense_variant	PPE58	469C>G	Pro157Ala
NC_000962.3	3843510	T	C	missense_variant	PPE58	475T>C	Cys159Arg
NC_000962.3	3843536	G	A	synonymous_variant	PPE58	501G>A	Ala167Ala
NC_000962.3	3843572	A	C	synonymous_variant	PPE58	537A>C	Pro179Pro
NC_000962.3	3928422	A	C	synonymous_variant	PE_PGRS53	1854A>C	Ala618Ala
NC_000962.3	976938	C	A	synonymous_variant	PPE13	1266G>T	Arg422Arg
NC_000962.3	1864732	G	A	synonymous_variant	PE_PGRS30	651C>T	Gly217Gly
NC_000962.3	2044670	C	T	synonymous_variant	PPE30	1287C>T	Leu429Leu
NC_000962.3	2226828	C	A	synonymous_variant	PE_PGRS35	585C>A	Gly195Gly
NC_000962.3	3926610	G	C	synonymous_variant	PE_PGRS53	42G>C	Val14Val
NC_000962.3	336131	C	T	synonymous_variant	Rv0278c	180G>A	Gln60Gln
NC_000962.3	367341	G	A	synonymous_variant	PPE5	5424C>T	Asn1808Asn
NC_000962.3	431902	G	A	synonymous_variant	PPE8	2778C>T	Pro926Pro
NC_000962.3	1262920	G	C	synonymous_variant	PPE16	1209C>G	Ser403Ser
NC_000962.3	1262922	A	C	missense_variant	PPE16	1207T>G	Ser403Ala
NC_000962.3	1262926	G	C	missense_variant	PPE16	1203C>G	Phe401Leu
NC_000962.3	1262927	A	C	missense_variant	PPE16	1202T>G	Phe401Cys
NC_000962.3	1262928	A	C	missense_variant	PPE16	1201T>G	Phe401Val
NC_000962.3	1262932	G	A	synonymous_variant	PPE16	1197C>T	Gly399Gly
NC_000962.3	3751433	A	G	synonymous_variant	PPE55	1752T>C	Asn584Asn
NC_000962.3	3759180	G	A	synonymous_variant	PPE56	7923C>T	Asn2641Asn
NC_000962.3	3928422	A	C	synonymous_variant	PE_PGRS53	1854A>C	Ala618Ala
NC_000962.3	350063	G	C	synonymous_variant	PPE4	129G>C	Ser43Ser
NC_000962.3	368976	G	C	synonymous_variant	PPE5	3789C>G	Thr1263Thr
NC_000962.3	2165866	G	C	synonymous_variant	PPE34	1446C>G	Pro482Pro
NC_000962.3	2165869	G	A	synonymous_variant	PPE34	1443C>T	Gly481Gly
NC_000962.3	2165884	G	C	synonymous_variant	PPE34	1428C>G	Thr476Thr
NC_000962.3	2165890	G	A	synonymous_variant	PPE34	1422C>T	Asn474Asn
NC_000962.3	2165896	G	A	synonymous_variant	PPE34	1416C>T	Gly472Gly
NC_000962.3	2165901	G	A	synonymous_variant	PPE34	1411C>T	Leu471Leu
NC_000962.3	2164738	T	C	synonymous_variant	PPE34	2574A>G	Gly858Gly
NC_000962.3	3738440	C	T	synonymous_variant	PE_PGRS50	4335G>A	Leu1445Leu
NC_000962.3	3928701	C	T	synonymous_variant	PE_PGRS53	2133C>T	Gly711Gly
NC_000962.3	3932603	C	G	synonymous_variant	PE_PGRS54	1599C>G	Ser533Ser
NC_000962.3	1091867	G	A	missense_variant	PE_PGRS16	1495G>A	Gly499Ser
NC_000962.3	1163119	G	C	synonymous_variant	PE8	258C>G	Thr86Thr
NC_000962.3	1212268	G	T	missense_variant	PE_PGRS21	709G>T	Gly237Cys
NC_000962.3	1631114	C	T	missense_variant	PE_PGRS27	3514G>A	Gly1172Ser
NC_000962.3	1634160	T	C	synonymous_variant	PE_PGRS27	468A>G	Gln156Gln
NC_000962.3	3739797	C	T	missense_variant	PE_PGRS50	2978G>A	Gly993Asp
NC_000962.3	3745954	G	T	missense_variant	PPE55	7231C>A	Pro2411Thr
NC_000962.3	3761524	C	T	missense_variant	PPE56	5579G>A	Gly1860Asp
NC_000962.3	3843610	G	A	missense_variant	PPE58	575G>A	Arg192His
NC_000962.3	3929559	G	T	missense_variant	PE_PGRS53	2991G>T	Gln997His
NC_000962.3	3932036	G	A	synonymous_variant	PE_PGRS54	1032G>A	Leu344Leu
NC_000962.3	3970385	T	C	missense_variant	PPE61	1043T>C	Val348Ala
NC_000962.3	338705	G	C	synonymous_variant	PE_PGRS4	369C>G	Pro123Pro
NC_000962.3	1188430	C	T	synonymous_variant	PE_PGRS19	1995G>A	Pro665Pro
NC_000962.3	1983317	G	A	synonymous_variant	PPE24	1459C>T	Leu487Leu
NC_000962.3	2165866	G	C	synonymous_variant	PPE34	1446C>G	Pro482Pro
NC_000962.3	2165869	G	A	synonymous_variant	PPE34	1443C>T	Gly481Gly
NC_000962.3	2165884	G	C	synonymous_variant	PPE34	1428C>G	Thr476Thr
NC_000962.3	2165890	G	A	synonymous_variant	PPE34	1422C>T	Asn474Asn
NC_000962.3	2165896	G	A	synonymous_variant	PPE34	1416C>T	Gly472Gly
NC_000962.3	2165901	G	A	synonymous_variant	PPE34	1411C>T	Leu471Leu
NC_000962.3	3737224	C	A	synonymous_variant	PE_PGRS49	777G>T	Pro259Pro
NC_000962.3	3803152	C	A	synonymous_variant	PE_PGRS52	1500C>A	Ala500Ala
NC_000962.3	178989	A	G	synonymous_variant	PE1	321T>C	Val107Val
NC_000962.3	1634160	T	C	synonymous_variant	PE_PGRS27	468A>G	Gln156Gln
NC_000962.3	1634550	G	A	synonymous_variant	PE_PGRS27	78C>T	Gly26Gly
NC_000962.3	1992359	A	G	synonymous_variant	wag22	219T>C	His73His
NC_000962.3	2727744	T	A	synonymous_variant	PPE41	177A>T	Pro59Pro
NC_000962.3	3164100	C	A	synonymous_variant	PE_PGRS48	1833C>A	Pro611Pro
NC_000962.3	3842670	C	A	synonymous_variant	PPE57	432C>A	Arg144Arg
NC_000962.3	427474	C	G	synonymous_variant	PPE8	7206G>C	Ser2402Ser
NC_000962.3	530757	C	T	synonymous_variant	PPE10	1458G>A	Ser486Ser
NC_000962.3	2040214	G	A	synonymous_variant	PPE28	762G>A	Thr254Thr
NC_000962.3	3759231	C	A	synonymous_variant	PPE56	7872G>T	Leu2624Leu
NC_000962.3	3764682	C	T	synonymous_variant	PPE56	2421G>A	Gly807Gly
NC_000962.3	3932540	C	T	synonymous_variant	PE_PGRS54	1536C>T	Gly512Gly
NC_000962.3	432427	G	A	synonymous_variant	PPE8	2253C>T	Ser751Ser
NC_000962.3	335195	G	C	synonymous_variant	Rv0278c	1116C>G	Gly372Gly
NC_000962.3	673676	C	A	synonymous_variant	PE_PGRS7	2241G>T	Gly747Gly
NC_000962.3	1214713	G	A	synonymous_variant	PE9	201G>A	Ala67Ala
NC_000962.3	2042138	C	T	synonymous_variant	PPE29	138C>T	Ala46Ala
NC_000962.3	2050052	C	T	synonymous_variant	PPE32	132C>T	Ser44Ser
NC_000962.3	3055347	C	T	synonymous_variant	PE_PGRS47	1434C>T	Asn478Asn
NC_000962.3	3079399	T	G	synonymous_variant	PPE44	1059A>C	Gly353Gly
NC_000962.3	3847259	T	A	missense_variant	PPE59	95T>A	Leu32Gln
NC_000962.3	3847261	A	T	missense_variant	PPE59	97A>T	Met33Leu
NC_000962.3	3847264	T	G	missense_variant	PPE59	100T>G	Tyr34Asp
NC_000962.3	3847265	A	C	missense_variant	PPE59	101A>C	Tyr34Ser
NC_000962.3	3847267	A	T	missense_variant	PPE59	103A>T	Asn35Tyr
NC_000962.3	3847274	C	T	missense_variant	PPE59	110C>T	Ala37Val
NC_000962.3	337799	T	G	synonymous_variant	PE_PGRS4	1275A>C	Gly425Gly
NC_000962.3	1262692	G	A	synonymous_variant	PPE16	1437C>T	Gly479Gly
NC_000962.3	976938	C	A	synonymous_variant	PPE13	1266G>T	Arg422Arg
NC_000962.3	1212642	G	C	synonymous_variant	PE_PGRS21	1083G>C	Gly361Gly
NC_000962.3	1212644	C	A	missense_variant	PE_PGRS21	1085C>A	Ala362Asp
NC_000962.3	1212651	C	G	synonymous_variant	PE_PGRS21	1092C>G	Gly364Gly
NC_000962.3	1212654	C	T	synonymous_variant	PE_PGRS21	1095C>T	Ala365Ala
NC_000962.3	1634541	A	G	synonymous_variant	PE_PGRS27	87T>C	Asn29Asn
NC_000962.3	1634547	C	T	synonymous_variant	PE_PGRS27	81G>A	Ala27Ala
NC_000962.3	1634550	G	A	synonymous_variant	PE_PGRS27	78C>T	Gly26Gly
NC_000962.3	927460	G	T	synonymous_variant	PE_PGRS13	2100G>T	Gly700Gly
NC_000962.3	2051725	C	T	synonymous_variant	PPE33	444C>T	Thr148Thr
NC_000962.3	3739091	G	A	synonymous_variant	PE_PGRS50	3684C>T	Asp1228Asp
NC_000962.3	3756540	C	G	synonymous_variant	PPE56	10563G>C	Gly3521Gly
NC_000962.3	3935243	C	A	synonymous_variant	PE_PGRS54	4239C>A	Gly1413Gly
NC_000962.3	3943937	C	T	synonymous_variant	PE_PGRS56	126C>T	Gly42Gly
NC_000962.3	3946381	G	A	synonymous_variant	PE_PGRS57	588G>A	Gly196Gly
NC_000962.3	4061143	G	A	synonymous_variant	PPE65	747C>T	Gly249Gly
NC_000962.3	3931736	T	C	synonymous_variant	PE_PGRS54	732T>C	Gly244Gly
NC_000962.3	3931739	G	C	synonymous_variant	PE_PGRS54	735G>C	Gly245Gly
NC_000962.3	3935108	C	A	synonymous_variant	PE_PGRS54	4104C>A	Ala1368Ala
NC_000962.3	371784	G	A	synonymous_variant	PPE5	981C>T	Gly327Gly
NC_000962.3	3764538	G	A	synonymous_variant	PPE56	2565C>T	Asn855Asn
NC_000962.3	3932006	C	G	synonymous_variant	PE_PGRS54	1002C>G	Gly334Gly
NC_000962.3	3932009	C	T	synonymous_variant	PE_PGRS54	1005C>T	Thr335Thr
NC_000962.3	3946797	C	T	missense_variant	PE_PGRS57	1004C>T	Thr335Ile
NC_000962.3	3946801	C	G	synonymous_variant	PE_PGRS57	1008C>G	Gly336Gly
NC_000962.3	1191861	T	C	synonymous_variant	PE_PGRS20	288A>G	Glu96Glu
NC_000962.3	1191867	G	A	synonymous_variant	PE_PGRS20	282C>T	Asn94Asn
NC_000962.3	1212642	G	C	synonymous_variant	PE_PGRS21	1083G>C	Gly361Gly
NC_000962.3	1212644	C	A	missense_variant	PE_PGRS21	1085C>A	Ala362Asp
NC_000962.3	1212651	C	G	synonymous_variant	PE_PGRS21	1092C>G	Gly364Gly
NC_000962.3	1212654	C	T	synonymous_variant	PE_PGRS21	1095C>T	Ala365Ala
NC_000962.3	1212660	C	G	synonymous_variant	PE_PGRS21	1101C>G	Gly367Gly
NC_000962.3	1216636	C	G	synonymous_variant	PE_PGRS22	168C>G	Gly56Gly
NC_000962.3	1216642	C	T	synonymous_variant	PE_PGRS22	174C>T	His58His
NC_000962.3	1216645	G	T	synonymous_variant	PE_PGRS22	177G>T	Gly59Gly
NC_000962.3	1216663	T	G	synonymous_variant	PE_PGRS22	195T>G	Val65Val
NC_000962.3	2167231	G	A	synonymous_variant	PPE34	81C>T	Ala27Ala
NC_000962.3	3802471	G	C	synonymous_variant	PE_PGRS52	819G>C	Gly273Gly
NC_000962.3	3947734	T	C	synonymous_variant	PE_PGRS57	1941T>C	Gly647Gly
NC_000962.3	1212555	C	T	synonymous_variant	PE_PGRS21	996C>T	Thr332Thr
NC_000962.3	2165866	G	C	synonymous_variant	PPE34	1446C>G	Pro482Pro
NC_000962.3	2165869	G	A	synonymous_variant	PPE34	1443C>T	Gly481Gly
NC_000962.3	2165884	G	C	synonymous_variant	PPE34	1428C>G	Thr476Thr
NC_000962.3	2165890	G	A	synonymous_variant	PPE34	1422C>T	Asn474Asn
NC_000962.3	2165896	G	A	synonymous_variant	PPE34	1416C>T	Gly472Gly
NC_000962.3	2165901	G	A	synonymous_variant	PPE34	1411C>T	Leu471Leu
NC_000962.3	3932402	C	T	synonymous_variant	PE_PGRS54	1398C>T	Asp466Asp
NC_000962.3	2027411	C	T	synonymous_variant	PPE26	622C>T	Leu208Leu
NC_000962.3	2027411	C	T	synonymous_variant	PPE26	622C>T	Leu208Leu
NC_000962.3	977991	C	G	synonymous_variant	PPE13	213G>C	Ala71Ala
NC_000962.3	1562182	T	C	synonymous_variant	PPE20	414T>C	Asn138Asn
NC_000962.3	2165866	G	C	synonymous_variant	PPE34	1446C>G	Pro482Pro
NC_000962.3	2165869	G	A	synonymous_variant	PPE34	1443C>T	Gly481Gly
NC_000962.3	2165884	G	C	synonymous_variant	PPE34	1428C>G	Thr476Thr
NC_000962.3	2165890	G	A	synonymous_variant	PPE34	1422C>T	Asn474Asn
NC_000962.3	2165896	G	A	synonymous_variant	PPE34	1416C>T	Gly472Gly
NC_000962.3	2165901	G	A	synonymous_variant	PPE34	1411C>T	Leu471Leu
NC_000962.3	3748553	G	A	synonymous_variant	PPE55	4632C>T	Asn1544Asn
NC_000962.3	3748715	G	A	synonymous_variant	PPE55	4470C>T	Ile1490Ile
NC_000962.3	543635	G	C	synonymous_variant	PPE11	462G>C	Thr154Thr
NC_000962.3	543641	C	G	synonymous_variant	PPE11	468C>G	Ala156Ala
NC_000962.3	2026692	T	C	synonymous_variant	PE18	216T>C	Ile72Ile
NC_000962.3	2381507	T	C	missense_variant	PPE37	437T>C	Met146Thr
NC_000962.3	338837	C	T	synonymous_variant	PE_PGRS4	237G>A	Ala79Ala
NC_000962.3	425470	C	A	synonymous_variant	PPE8	9210G>T	Leu3070Leu
NC_000962.3	3738565	T	G	missense_variant	PE_PGRS50	4210A>C	Asn1404His
NC_000962.3	3738570	C	G	missense_variant	PE_PGRS50	4205G>C	Gly1402Ala
NC_000962.3	3740303	G	C	synonymous_variant	PE_PGRS50	2472C>G	Gly824Gly
NC_000962.3	3895424	G	A	synonymous_variant	PPE60	999G>A	Ala333Ala
NC_000962.3	3936137	T	C	synonymous_variant	PE_PGRS54	5133T>C	Gly1711Gly
NC_000962.3	3936140	T	A	synonymous_variant	PE_PGRS54	5136T>A	Val1712Val
NC_000962.3	3936141	C	G	missense_variant	PE_PGRS54	5137C>G	Pro1713Ala
NC_000962.3	3936148	A	C	missense_variant	PE_PGRS54	5144A>C	Asp1715Ala
NC_000962.3	3936151	G	C	missense_variant	PE_PGRS54	5147G>C	Gly1716Ala
NC_000962.3	3936155	G	C	synonymous_variant	PE_PGRS54	5151G>C	Gly1717Gly
NC_000962.3	3936156	A	G	missense_variant	PE_PGRS54	5152A>G	Ile1718Val
NC_000962.3	3947386	A	G	synonymous_variant	PE_PGRS57	1593A>G	Gly531Gly
NC_000962.3	150588	C	T	synonymous_variant	PE_PGRS2	1056C>T	Ile352Ile
NC_000962.3	429922	A	G	synonymous_variant	PPE8	4758T>C	Phe1586Phe
NC_000962.3	1633626	A	G	synonymous_variant	PE_PGRS27	1002T>C	Gly334Gly
NC_000962.3	1637228	A	G	synonymous_variant	PE_PGRS28	1002T>C	Gly334Gly
NC_000962.3	2029189	A	G	synonymous_variant	PPE27	765A>G	Pro255Pro
NC_000962.3	3736863	A	G	synonymous_variant	PPE54	73T>C	Leu25Leu
NC_000962.3	977991	C	G	synonymous_variant	PPE13	213G>C	Ala71Ala
NC_000962.3	1562182	T	C	synonymous_variant	PPE20	414T>C	Asn138Asn
NC_000962.3	1637999	C	G	synonymous_variant	PE_PGRS28	231G>C	Ala77Ala
NC_000962.3	427939	G	A	synonymous_variant	PPE8	6741C>T	Thr2247Thr
NC_000962.3	624157	T	G	synonymous_variant	PE_PGRS6	1365T>G	Gly455Gly
NC_000962.3	3733405	G	A	synonymous_variant	PPE54	3531C>T	Asn1177Asn
NC_000962.3	3740804	G	A	synonymous_variant	PE_PGRS50	1971C>T	Ala657Ala
NC_000962.3	1214713	G	A	synonymous_variant	PE9	201G>A	Ala67Ala
NC_000962.3	2050052	C	T	synonymous_variant	PPE32	132C>T	Ser44Ser
NC_000962.3	3079399	T	G	synonymous_variant	PPE44	1059A>C	Gly353Gly
NC_000962.3	372714	G	T	synonymous_variant	PPE5	51C>A	Gly17Gly
NC_000962.3	1191861	T	C	synonymous_variant	PE_PGRS20	288A>G	Glu96Glu
NC_000962.3	1191867	G	A	synonymous_variant	PE_PGRS20	282C>T	Asn94Asn
NC_000962.3	427474	C	G	synonymous_variant	PPE8	7206G>C	Ser2402Ser
NC_000962.3	530757	C	T	synonymous_variant	PPE10	1458G>A	Ser486Ser
NC_000962.3	2040214	G	A	synonymous_variant	PPE28	762G>A	Thr254Thr
NC_000962.3	3759231	C	A	synonymous_variant	PPE56	7872G>T	Leu2624Leu
NC_000962.3	3764682	C	T	synonymous_variant	PPE56	2421G>A	Gly807Gly
NC_000962.3	3932540	C	T	synonymous_variant	PE_PGRS54	1536C>T	Gly512Gly
NC_000962.3	337799	T	G	synonymous_variant	PE_PGRS4	1275A>C	Gly425Gly
NC_000962.3	374329	G	T	synonymous_variant	PPE6	1383C>A	Pro461Pro
NC_000962.3	1262692	G	A	synonymous_variant	PPE16	1437C>T	Gly479Gly
NC_000962.3	1981893	A	C	synonymous_variant	PPE24	2883T>G	Pro961Pro
NC_000962.3	1984662	C	T	synonymous_variant	PPE24	114G>A	Leu38Leu
NC_000962.3	3928701	C	T	synonymous_variant	PE_PGRS53	2133C>T	Gly711Gly
NC_000962.3	189039	G	A	synonymous_variant	PE4	1401C>T	Asn467Asn
NC_000962.3	367983	G	A	synonymous_variant	PPE5	4782C>T	Asp1594Asp
NC_000962.3	1989968	A	C	synonymous_variant	wag22	2610T>G	Gly870Gly
NC_000962.3	2163493	A	G	synonymous_variant	PPE34	3819T>C	Ala1273Ala
NC_000962.3	2163496	A	C	synonymous_variant	PPE34	3816T>G	Gly1272Gly
NC_000962.3	3946797	C	T	missense_variant	PE_PGRS57	1004C>T	Thr335Ile
NC_000962.3	3946801	C	G	synonymous_variant	PE_PGRS57	1008C>G	Gly336Gly
NC_000962.3	3946804	G	T	synonymous_variant	PE_PGRS57	1011G>T	Gly337Gly
NC_000962.3	3946807	C	T	synonymous_variant	PE_PGRS57	1014C>T	Ala338Ala
NC_000962.3	1634160	T	C	synonymous_variant	PE_PGRS27	468A>G	Gln156Gln
NC_000962.3	1992359	A	G	synonymous_variant	wag22	219T>C	His73His
NC_000962.3	2727744	T	A	synonymous_variant	PPE41	177A>T	Pro59Pro
NC_000962.3	3164100	C	A	synonymous_variant	PE_PGRS48	1833C>A	Pro611Pro
NC_000962.3	3932546	G	C	synonymous_variant	PE_PGRS54	1542G>C	Ala514Ala
NC_000962.3	309406	G	A	synonymous_variant	PPE2	142C>T	Leu48Leu
NC_000962.3	431245	G	A	synonymous_variant	PPE8	3435C>T	Thr1145Thr
NC_000962.3	623668	T	C	synonymous_variant	PE_PGRS6	876T>C	Leu292Leu
NC_000962.3	623674	T	C	synonymous_variant	PE_PGRS6	882T>C	Asn294Asn
NC_000962.3	623677	G	C	synonymous_variant	PE_PGRS6	885G>C	Gly295Gly
NC_000962.3	623680	G	C	synonymous_variant	PE_PGRS6	888G>C	Gly296Gly
NC_000962.3	623689	G	C	synonymous_variant	PE_PGRS6	897G>C	Gly299Gly
NC_000962.3	925789	A	C	synonymous_variant	PE_PGRS13	429A>C	Gly143Gly
NC_000962.3	1095300	T	C	synonymous_variant	PE_PGRS18	1152A>G	Pro384Pro
NC_000962.3	1656260	G	A	synonymous_variant	PE_PGRS29	462C>T	Asn154Asn
NC_000962.3	1992359	A	G	synonymous_variant	wag22	219T>C	His73His
NC_000962.3	2727744	T	A	synonymous_variant	PPE41	177A>T	Pro59Pro
NC_000962.3	3751112	A	G	synonymous_variant	PPE55	2073T>C	Asn691Asn
NC_000962.3	3751115	C	G	synonymous_variant	PPE55	2070G>C	Gly690Gly
NC_000962.3	3751121	G	A	synonymous_variant	PPE55	2064C>T	Gly688Gly
NC_000962.3	3842670	C	A	synonymous_variant	PPE57	432C>A	Arg144Arg
NC_000962.3	339008	C	T	synonymous_variant	PE_PGRS4	66G>A	Glu22Glu
NC_000962.3	925858	G	T	synonymous_variant	PE_PGRS13	498G>T	Thr166Thr
NC_000962.3	1637762	T	C	synonymous_variant	PE_PGRS28	468A>G	Gln156Gln
NC_000962.3	1992359	A	G	synonymous_variant	wag22	219T>C	His73His
NC_000962.3	2727744	T	A	synonymous_variant	PPE41	177A>T	Pro59Pro
NC_000962.3	3078482	T	G	synonymous_variant	PE27	504A>C	Leu168Leu
NC_000962.3	3510541	G	C	synonymous_variant	PPE52	777C>G	Val259Val
NC_000962.3	3751037	A	G	synonymous_variant	PPE55	2148T>C	Asn716Asn
NC_000962.3	3751046	A	G	synonymous_variant	PPE55	2139T>C	Gly713Gly
NC_000962.3	3948928	G	C	synonymous_variant	PE_PGRS57	3135G>C	Gly1045Gly
NC_000962.3	2163400	A	G	synonymous_variant	PPE34	3912T>C	Gly1304Gly
NC_000962.3	2163403	A	G	synonymous_variant	PPE34	3909T>C	Pro1303Pro
NC_000962.3	3752546	G	A	synonymous_variant	PPE55	639C>T	Val213Val
NC_000962.3	3753089	A	G	synonymous_variant	PPE55	96T>C	Asp32Asp
NC_000962.3	150150	C	T	synonymous_variant	PE_PGRS2	618C>T	His206His
NC_000962.3	180645	G	A	synonymous_variant	PE2	252C>T	Phe84Phe
NC_000962.3	1095855	A	G	synonymous_variant	PE_PGRS18	597T>C	Gly199Gly
NC_000962.3	1212517	C	T	synonymous_variant	PE_PGRS21	958C>T	Leu320Leu
NC_000962.3	1634040	T	C	synonymous_variant	PE_PGRS27	588A>G	Gly196Gly
NC_000962.3	1634160	T	C	synonymous_variant	PE_PGRS27	468A>G	Gln156Gln
NC_000962.3	2635038	C	T	synonymous_variant	PPE39	555G>A	Ser185Ser
NC_000962.3	3763524	C	T	synonymous_variant	PPE56	3579G>A	Gly1193Gly
NC_000962.3	3847551	A	G	synonymous_variant	PPE59	387A>G	Pro129Pro
NC_000962.3	3947227	C	T	synonymous_variant	PE_PGRS57	1434C>T	Gly478Gly
NC_000962.3	3947230	A	T	synonymous_variant	PE_PGRS57	1437A>T	Gly479Gly
NC_000962.3	4061548	G	A	synonymous_variant	PPE65	342C>T	Asn114Asn
NC_000962.3	977991	C	G	synonymous_variant	PPE13	213G>C	Ala71Ala
NC_000962.3	1562182	T	C	synonymous_variant	PPE20	414T>C	Asn138Asn
NC_000962.3	1634397	C	G	synonymous_variant	PE_PGRS27	231G>C	Ala77Ala
NC_000962.3	338945	A	G	synonymous_variant	PE_PGRS4	129T>C	Gly43Gly
NC_000962.3	1214713	G	A	synonymous_variant	PE9	201G>A	Ala67Ala
NC_000962.3	1637234	G	A	synonymous_variant	PE_PGRS28	996C>T	Gly332Gly
NC_000962.3	1637249	G	A	synonymous_variant	PE_PGRS28	981C>T	Gly327Gly
NC_000962.3	1637255	C	G	synonymous_variant	PE_PGRS28	975G>C	Gly325Gly
NC_000962.3	1637258	T	C	synonymous_variant	PE_PGRS28	972A>G	Gly324Gly
NC_000962.3	1637264	G	C	synonymous_variant	PE_PGRS28	966C>G	Gly322Gly
NC_000962.3	2050052	C	T	synonymous_variant	PPE32	132C>T	Ser44Ser
NC_000962.3	2169830	G	A	synonymous_variant	PPE35	783C>T	Asn261Asn
NC_000962.3	3079399	T	G	synonymous_variant	PPE44	1059A>C	Gly353Gly
NC_000962.3	1191861	T	C	synonymous_variant	PE_PGRS20	288A>G	Glu96Glu
NC_000962.3	3054276	C	T	synonymous_variant	PE_PGRS47	363C>T	Gly121Gly
NC_000962.3	334784	G	A	synonymous_variant	Rv0278c	1527C>T	His509His
NC_000962.3	334787	C	G	synonymous_variant	Rv0278c	1524G>C	Leu508Leu
NC_000962.3	334789	G	C	missense_variant	Rv0278c	1522C>G	Leu508Val
NC_000962.3	427939	G	A	synonymous_variant	PPE8	6741C>T	Thr2247Thr
NC_000962.3	3733405	G	A	synonymous_variant	PPE54	3531C>T	Asn1177Asn
NC_000962.3	3740804	G	A	synonymous_variant	PE_PGRS50	1971C>T	Ala657Ala
NC_000962.3	334913	C	T	synonymous_variant	Rv0278c	1398G>A	Val466Val
NC_000962.3	1981704	G	T	synonymous_variant	PPE24	3072C>A	Gly1024Gly
NC_000962.3	1992359	A	G	synonymous_variant	wag22	219T>C	His73His
NC_000962.3	2164921	G	A	synonymous_variant	PPE34	2391C>T	Ala797Ala
NC_000962.3	2727744	T	A	synonymous_variant	PPE41	177A>T	Pro59Pro
NC_000962.3	3164100	C	A	synonymous_variant	PE_PGRS48	1833C>A	Pro611Pro
NC_000962.3	3932546	G	C	synonymous_variant	PE_PGRS54	1542G>C	Ala514Ala
NC_000962.3	1983317	G	A	synonymous_variant	PPE24	1459C>T	Leu487Leu
NC_000962.3	2165866	G	C	synonymous_variant	PPE34	1446C>G	Pro482Pro
NC_000962.3	2165869	G	A	synonymous_variant	PPE34	1443C>T	Gly481Gly
NC_000962.3	2165884	G	C	synonymous_variant	PPE34	1428C>G	Thr476Thr
NC_000962.3	2165890	G	A	synonymous_variant	PPE34	1422C>T	Asn474Asn
NC_000962.3	2165896	G	A	synonymous_variant	PPE34	1416C>T	Gly472Gly
NC_000962.3	2165901	G	A	synonymous_variant	PPE34	1411C>T	Leu471Leu
NC_000962.3	2163400	A	G	synonymous_variant	PPE34	3912T>C	Gly1304Gly
NC_000962.3	2163403	A	G	synonymous_variant	PPE34	3909T>C	Pro1303Pro
NC_000962.3	3752546	G	A	synonymous_variant	PPE55	639C>T	Val213Val
NC_000962.3	3753089	A	G	synonymous_variant	PPE55	96T>C	Asp32Asp
NC_000962.3	335387	G	A	synonymous_variant	Rv0278c	924C>T	Gly308Gly
NC_000962.3	367824	A	G	synonymous_variant	PPE5	4941T>C	Ser1647Ser
NC_000962.3	433515	G	A	synonymous_variant	PPE8	1165C>T	Leu389Leu
NC_000962.3	928917	C	G	synonymous_variant	PE_PGRS14	1569G>C	Gly523Gly
NC_000962.3	1189525	A	T	synonymous_variant	PE_PGRS19	900T>A	Gly300Gly
NC_000962.3	1189528	A	G	synonymous_variant	PE_PGRS19	897T>C	Gly299Gly
NC_000962.3	1189535	C	G	missense_variant	PE_PGRS19	890G>C	Gly297Ala
NC_000962.3	1189554	G	C	missense_variant	PE_PGRS19	871C>G	Pro291Ala
NC_000962.3	1189561	G	C	synonymous_variant	PE_PGRS19	864C>G	Ala288Ala
NC_000962.3	1189562	G	T	missense_variant	PE_PGRS19	863C>A	Ala288Asp
NC_000962.3	1189586	G	C	missense_variant	PE_PGRS19	839C>G	Ala280Gly
NC_000962.3	1189597	G	T	synonymous_variant	PE_PGRS19	828C>A	Gly276Gly
NC_000962.3	1189606	A	G	synonymous_variant	PE_PGRS19	819T>C	Gly273Gly
NC_000962.3	1189729	A	C	synonymous_variant	PE_PGRS19	696T>G	Gly232Gly
NC_000962.3	1637228	A	G	synonymous_variant	PE_PGRS28	1002T>C	Gly334Gly
NC_000962.3	1637234	G	A	synonymous_variant	PE_PGRS28	996C>T	Gly332Gly
NC_000962.3	3744953	C	A	synonymous_variant	PPE55	8232G>T	Val2744Val
NC_000962.3	3746774	A	G	synonymous_variant	PPE55	6411T>C	Gly2137Gly
NC_000962.3	3746906	G	C	synonymous_variant	PPE55	6279C>G	Gly2093Gly
NC_000962.3	3746909	G	A	synonymous_variant	PPE55	6276C>T	Thr2092Thr
NC_000962.3	3750496	A	G	synonymous_variant	PPE55	2689T>C	Leu897Leu
NC_000962.3	3750497	C	G	synonymous_variant	PPE55	2688G>C	Gly896Gly
NC_000962.3	3750548	C	G	synonymous_variant	PPE55	2637G>C	Gly879Gly
NC_000962.3	3750587	A	G	synonymous_variant	PPE55	2598T>C	Gly866Gly
NC_000962.3	3766679	G	A	synonymous_variant	PPE56	424C>T	Leu142Leu
NC_000962.3	3971125	C	T	synonymous_variant	PPE62	1329G>A	Thr443Thr
NC_000962.3	1573744	A	G	synonymous_variant	PE_PGRS25	114T>C	Arg38Arg
NC_000962.3	1984569	T	G	synonymous_variant	PPE24	207A>C	Ala69Ala
NC_000962.3	3078563	G	A	synonymous_variant	PE27	423C>T	Asp141Asp
NC_000962.3	3163368	G	A	synonymous_variant	PE_PGRS48	1101G>A	Gly367Gly
NC_000962.3	3378013	C	T	synonymous_variant	PPE46	231G>A	Ala77Ala
NC_000962.3	373015	T	G	synonymous_variant	PPE6	2697A>C	Arg899Arg
NC_000962.3	1212642	G	C	synonymous_variant	PE_PGRS21	1083G>C	Gly361Gly
NC_000962.3	1212644	C	A	missense_variant	PE_PGRS21	1085C>A	Ala362Asp
NC_000962.3	1212651	C	G	synonymous_variant	PE_PGRS21	1092C>G	Gly364Gly
NC_000962.3	1212654	C	T	synonymous_variant	PE_PGRS21	1095C>T	Ala365Ala
NC_000962.3	1212660	C	G	synonymous_variant	PE_PGRS21	1101C>G	Gly367Gly
NC_000962.3	1214713	G	A	synonymous_variant	PE9	201G>A	Ala67Ala
NC_000962.3	2042138	C	T	synonymous_variant	PPE29	138C>T	Ala46Ala
NC_000962.3	2050052	C	T	synonymous_variant	PPE32	132C>T	Ser44Ser
NC_000962.3	3079399	T	G	synonymous_variant	PPE44	1059A>C	Gly353Gly
NC_000962.3	3847259	T	A	missense_variant	PPE59	95T>A	Leu32Gln
NC_000962.3	3847261	A	T	missense_variant	PPE59	97A>T	Met33Leu
NC_000962.3	189576	C	T	synonymous_variant	PE4	864G>A	Pro288Pro
NC_000962.3	543827	C	T	synonymous_variant	PPE11	654C>T	Asp218Asp
NC_000962.3	976938	C	A	synonymous_variant	PPE13	1266G>T	Arg422Arg
NC_000962.3	1212642	G	C	synonymous_variant	PE_PGRS21	1083G>C	Gly361Gly
NC_000962.3	1212644	C	A	missense_variant	PE_PGRS21	1085C>A	Ala362Asp
NC_000962.3	1212651	C	G	synonymous_variant	PE_PGRS21	1092C>G	Gly364Gly
NC_000962.3	1212654	C	T	synonymous_variant	PE_PGRS21	1095C>T	Ala365Ala
NC_000962.3	2165953	T	C	synonymous_variant	PPE34	1359A>G	Gly453Gly
NC_000962.3	3079750	A	G	synonymous_variant	PPE44	708T>C	Asp236Asp
NC_000962.3	1262917	A	G	synonymous_variant	PPE16	1212T>C	Gly404Gly
NC_000962.3	2062213	C	T	synonymous_variant	PE_PGRS33	462G>A	Gly154Gly
NC_000962.3	3744332	G	A	synonymous_variant	PPE55	8853C>T	Gly2951Gly
NC_000962.3	3764538	G	A	synonymous_variant	PPE56	2565C>T	Asn855Asn
NC_000962.3	335885	T	G	synonymous_variant	Rv0278c	426A>C	Gly142Gly
NC_000962.3	335906	T	C	synonymous_variant	Rv0278c	405A>G	Leu135Leu
NC_000962.3	335927	A	G	synonymous_variant	Rv0278c	384T>C	Asn128Asn
NC_000962.3	374806	G	A	synonymous_variant	PPE6	906C>T	Val302Val
NC_000962.3	543644	C	A	synonymous_variant	PPE11	471C>A	Thr157Thr
NC_000962.3	672131	G	T	synonymous_variant	PE_PGRS7	3786C>A	Gly1262Gly
NC_000962.3	1212517	C	T	synonymous_variant	PE_PGRS21	958C>T	Leu320Leu
NC_000962.3	1634160	T	C	synonymous_variant	PE_PGRS27	468A>G	Gln156Gln
NC_000962.3	1992359	A	G	synonymous_variant	wag22	219T>C	His73His
NC_000962.3	2423774	G	A	synonymous_variant	PE_PGRS38	1065C>T	Gly355Gly
NC_000962.3	2634567	G	A	synonymous_variant	PPE39	1026C>T	Gly342Gly
NC_000962.3	2727744	T	A	synonymous_variant	PPE41	177A>T	Pro59Pro
NC_000962.3	3164100	C	A	synonymous_variant	PE_PGRS48	1833C>A	Pro611Pro
NC_000962.3	3751031	A	G	synonymous_variant	PPE55	2154T>C	Gly718Gly
NC_000962.3	3751046	A	G	synonymous_variant	PPE55	2139T>C	Gly713Gly
NC_000962.3	3932546	G	C	synonymous_variant	PE_PGRS54	1542G>C	Ala514Ala
NC_000962.3	3970993	G	T	synonymous_variant	PPE62	1461C>A	Ala487Ala
NC_000962.3	3998963	C	T	synonymous_variant	PPE64	984C>T	Ala328Ala
NC_000962.3	149766	G	A	synonymous_variant	PE_PGRS2	234G>A	Gln78Gln
NC_000962.3	179592	G	A	synonymous_variant	PE2	1305C>T	Thr435Thr
NC_000962.3	544322	C	G	synonymous_variant	PPE11	1149C>G	Pro383Pro
NC_000962.3	3528288	G	A	synonymous_variant	PPE53	876C>T	Leu292Leu
NC_000962.3	3732431	T	G	missense_variant	PPE54	4505A>C	Asn1502Thr
NC_000962.3	3735202	G	A	synonymous_variant	PPE54	1734C>T	Leu578Leu
NC_000962.3	3780028	C	T	synonymous_variant	PE_PGRS51	1461C>T	Ala487Ala
NC_000962.3	1212642	G	C	synonymous_variant	PE_PGRS21	1083G>C	Gly361Gly
NC_000962.3	1212644	C	A	missense_variant	PE_PGRS21	1085C>A	Ala362Asp
NC_000962.3	1212651	C	G	synonymous_variant	PE_PGRS21	1092C>G	Gly364Gly
NC_000962.3	1212654	C	T	synonymous_variant	PE_PGRS21	1095C>T	Ala365Ala
NC_000962.3	1212660	C	G	synonymous_variant	PE_PGRS21	1101C>G	Gly367Gly
NC_000962.3	2165866	G	C	synonymous_variant	PPE34	1446C>G	Pro482Pro
NC_000962.3	2165869	G	A	synonymous_variant	PPE34	1443C>T	Gly481Gly
NC_000962.3	2165884	G	C	synonymous_variant	PPE34	1428C>G	Thr476Thr
NC_000962.3	2165890	G	A	synonymous_variant	PPE34	1422C>T	Asn474Asn
NC_000962.3	2165896	G	A	synonymous_variant	PPE34	1416C>T	Gly472Gly
NC_000962.3	2165901	G	A	synonymous_variant	PPE34	1411C>T	Leu471Leu
NC_000962.3	3929631	C	T	synonymous_variant	PE_PGRS53	3063C>T	Ser1021Ser
NC_000962.3	338093	G	A	synonymous_variant	PE_PGRS4	981C>T	Asp327Asp
NC_000962.3	431101	C	T	synonymous_variant	PPE8	3579G>A	Ala1193Ala
NC_000962.3	3764358	C	T	synonymous_variant	PPE56	2745G>A	Gly915Gly
NC_000962.3	3766679	G	A	synonymous_variant	PPE56	424C>T	Leu142Leu
NC_000962.3	3895073	G	A	synonymous_variant	PPE60	648G>A	Gln216Gln
NC_000962.3	337799	T	G	synonymous_variant	PE_PGRS4	1275A>C	Gly425Gly
NC_000962.3	370854	G	A	synonymous_variant	PPE5	1911C>T	Asn637Asn
NC_000962.3	1262692	G	A	synonymous_variant	PPE16	1437C>T	Gly479Gly
NC_000962.3	1982979	T	G	synonymous_variant	PPE24	1797A>C	Pro599Pro
NC_000962.3	3928701	C	T	synonymous_variant	PE_PGRS53	2133C>T	Gly711Gly
NC_000962.3	3936137	T	C	synonymous_variant	PE_PGRS54	5133T>C	Gly1711Gly
NC_000962.3	3936140	T	A	synonymous_variant	PE_PGRS54	5136T>A	Val1712Val
NC_000962.3	3936141	C	G	missense_variant	PE_PGRS54	5137C>G	Pro1713Ala
NC_000962.3	3936148	A	C	missense_variant	PE_PGRS54	5144A>C	Asp1715Ala
NC_000962.3	434560	C	G	synonymous_variant	PPE8	120G>C	Ser40Ser
NC_000962.3	3930549	G	A	synonymous_variant	PE_PGRS53	3981G>A	Thr1327Thr
NC_000962.3	925378	G	C	synonymous_variant	PE_PGRS13	18G>C	Gly6Gly
NC_000962.3	2165866	G	C	synonymous_variant	PPE34	1446C>G	Pro482Pro
NC_000962.3	2165869	G	A	synonymous_variant	PPE34	1443C>T	Gly481Gly
NC_000962.3	2165884	G	C	synonymous_variant	PPE34	1428C>G	Thr476Thr
NC_000962.3	2165890	G	A	synonymous_variant	PPE34	1422C>T	Asn474Asn
NC_000962.3	2165896	G	A	synonymous_variant	PPE34	1416C>T	Gly472Gly
NC_000962.3	2165901	G	A	synonymous_variant	PPE34	1411C>T	Leu471Leu
NC_000962.3	3738512	A	G	synonymous_variant	PE_PGRS50	4263T>C	Gly1421Gly
NC_000962.3	3936137	T	C	synonymous_variant	PE_PGRS54	5133T>C	Gly1711Gly
NC_000962.3	3936140	T	A	synonymous_variant	PE_PGRS54	5136T>A	Val1712Val
NC_000962.3	3936141	C	G	missense_variant	PE_PGRS54	5137C>G	Pro1713Ala
NC_000962.3	3936148	A	C	missense_variant	PE_PGRS54	5144A>C	Asp1715Ala
NC_000962.3	3936151	G	C	missense_variant	PE_PGRS54	5147G>C	Gly1716Ala
NC_000962.3	3936155	G	C	synonymous_variant	PE_PGRS54	5151G>C	Gly1717Gly
NC_000962.3	3936156	A	G	missense_variant	PE_PGRS54	5152A>G	Ile1718Val
NC_000962.3	1751696	G	A	synonymous_variant	PPE21	1638C>T	Asn546Asn
NC_000962.3	2165866	G	C	synonymous_variant	PPE34	1446C>G	Pro482Pro
NC_000962.3	2165869	G	A	synonymous_variant	PPE34	1443C>T	Gly481Gly
NC_000962.3	2165884	G	C	synonymous_variant	PPE34	1428C>G	Thr476Thr
NC_000962.3	2165890	G	A	synonymous_variant	PPE34	1422C>T	Asn474Asn
NC_000962.3	2165896	G	A	synonymous_variant	PPE34	1416C>T	Gly472Gly
NC_000962.3	2165901	G	A	synonymous_variant	PPE34	1411C>T	Leu471Leu
NC_000962.3	3751511	A	G	synonymous_variant	PPE55	1674T>C	Leu558Leu
NC_000962.3	3843504	C	G	missense_variant	PPE58	469C>G	Pro157Ala
NC_000962.3	3843510	T	C	missense_variant	PPE58	475T>C	Cys159Arg
NC_000962.3	3843536	G	A	synonymous_variant	PPE58	501G>A	Ala167Ala
NC_000962.3	3843572	A	C	synonymous_variant	PPE58	537A>C	Pro179Pro
NC_000962.3	976938	C	A	synonymous_variant	PPE13	1266G>T	Arg422Arg
NC_000962.3	3501940	G	A	synonymous_variant	PPE51	147G>A	Leu49Leu
NC_000962.3	4031998	G	A	synonymous_variant	PE_PGRS58	1161C>T	Gly387Gly
NC_000962.3	375262	C	T	synonymous_variant	PPE6	450G>A	Ala150Ala
NC_000962.3	2165866	G	C	synonymous_variant	PPE34	1446C>G	Pro482Pro
NC_000962.3	2165869	G	A	synonymous_variant	PPE34	1443C>T	Gly481Gly
NC_000962.3	2165884	G	C	synonymous_variant	PPE34	1428C>G	Thr476Thr
NC_000962.3	2165890	G	A	synonymous_variant	PPE34	1422C>T	Asn474Asn
NC_000962.3	2165896	G	A	synonymous_variant	PPE34	1416C>T	Gly472Gly
NC_000962.3	2165901	G	A	synonymous_variant	PPE34	1411C>T	Leu471Leu
NC_000962.3	361657	G	A	synonymous_variant	PE_PGRS5	324G>A	Gln108Gln
NC_000962.3	929316	C	T	synonymous_variant	PE_PGRS14	1170G>A	Gly390Gly
NC_000962.3	2165143	A	T	synonymous_variant	PPE34	2169T>A	Gly723Gly
NC_000962.3	3745319	G	A	synonymous_variant	PPE55	7866C>T	Asn2622Asn
NC_000962.3	3764538	G	A	synonymous_variant	PPE56	2565C>T	Asn855Asn
NC_000962.3	4060813	C	T	synonymous_variant	PPE65	1077G>A	Ala359Ala
NC_000962.3	131768	C	T	synonymous_variant	PE_PGRS1	387C>T	Ala129Ala
NC_000962.3	371445	G	A	synonymous_variant	PPE5	1320C>T	Phe440Phe
NC_000962.3	1212642	G	C	synonymous_variant	PE_PGRS21	1083G>C	Gly361Gly
NC_000962.3	1212644	C	A	missense_variant	PE_PGRS21	1085C>A	Ala362Asp
NC_000962.3	1212651	C	G	synonymous_variant	PE_PGRS21	1092C>G	Gly364Gly
NC_000962.3	1212654	C	T	synonymous_variant	PE_PGRS21	1095C>T	Ala365Ala
NC_000962.3	1212660	C	G	synonymous_variant	PE_PGRS21	1101C>G	Gly367Gly
NC_000962.3	2062096	G	A	synonymous_variant	PE_PGRS33	579C>T	Tyr193Tyr
NC_000962.3	2165866	G	C	synonymous_variant	PPE34	1446C>G	Pro482Pro
NC_000962.3	2165869	G	A	synonymous_variant	PPE34	1443C>T	Gly481Gly
NC_000962.3	2165884	G	C	synonymous_variant	PPE34	1428C>G	Thr476Thr
NC_000962.3	2165890	G	A	synonymous_variant	PPE34	1422C>T	Asn474Asn
NC_000962.3	2165896	G	A	synonymous_variant	PPE34	1416C>T	Gly472Gly
NC_000962.3	2165901	G	A	synonymous_variant	PPE34	1411C>T	Leu471Leu
NC_000962.3	3803695	C	A	synonymous_variant	PE_PGRS52	2043C>A	Ser681Ser
NC_000962.3	434560	C	G	synonymous_variant	PPE8	120G>C	Ser40Ser
NC_000962.3	2029112	A	G	missense_variant	PPE27	688A>G	Thr230Ala
NC_000962.3	428425	A	G	synonymous_variant	PPE8	6255T>C	Ile2085Ile
NC_000962.3	428437	T	G	synonymous_variant	PPE8	6243A>C	Gly2081Gly
NC_000962.3	428476	C	A	synonymous_variant	PPE8	6204G>T	Ser2068Ser
NC_000962.3	429835	G	T	synonymous_variant	PPE8	4845C>A	Gly1615Gly
NC_000962.3	429874	A	C	synonymous_variant	PPE8	4806T>G	Ser1602Ser
NC_000962.3	1163185	C	T	synonymous_variant	PE8	192G>A	Gln64Gln
NC_000962.3	3780235	C	T	synonymous_variant	PE_PGRS51	1668C>T	Gly556Gly
NC_000962.3	3932006	C	G	synonymous_variant	PE_PGRS54	1002C>G	Gly334Gly
NC_000962.3	3932009	C	T	synonymous_variant	PE_PGRS54	1005C>T	Thr335Thr
NC_000962.3	372714	G	T	synonymous_variant	PPE5	51C>A	Gly17Gly
NC_000962.3	2165479	G	A	synonymous_variant	PPE34	1833C>T	Gly611Gly
NC_000962.3	2165500	G	A	synonymous_variant	PPE34	1812C>T	Ile604Ile
NC_000962.3	334715	G	A	synonymous_variant	Rv0278c	1596C>T	Ile532Ile
NC_000962.3	334751	G	A	synonymous_variant	Rv0278c	1560C>T	Asn520Asn
NC_000962.3	334767	A	G	missense_variant	Rv0278c	1544T>C	Val515Ala
NC_000962.3	334784	G	A	synonymous_variant	Rv0278c	1527C>T	His509His
NC_000962.3	334787	C	G	synonymous_variant	Rv0278c	1524G>C	Leu508Leu
NC_000962.3	369903	C	T	synonymous_variant	PPE5	2862G>A	Thr954Thr
NC_000962.3	399874	C	T	synonymous_variant	PE6	177G>A	Arg59Arg
NC_000962.3	929700	A	G	synonymous_variant	PE_PGRS14	786T>C	Thr262Thr
NC_000962.3	930078	A	C	synonymous_variant	PE_PGRS14	408T>G	Gly136Gly
NC_000962.3	930093	C	G	synonymous_variant	PE_PGRS14	393G>C	Gly131Gly
NC_000962.3	2089348	C	T	synonymous_variant	PE_PGRS34	171G>A	Ala57Ala
NC_000962.3	3803428	C	T	synonymous_variant	PE_PGRS52	1776C>T	Gly592Gly
NC_000962.3	105971	C	T	synonymous_variant	PPE1	648C>T	Phe216Phe
NC_000962.3	131498	A	G	synonymous_variant	PE_PGRS1	117A>G	Leu39Leu
NC_000962.3	434638	G	T	synonymous_variant	PPE8	42C>A	Arg14Arg
NC_000962.3	976938	C	A	synonymous_variant	PPE13	1266G>T	Arg422Arg
NC_000962.3	4032301	T	C	synonymous_variant	PE_PGRS58	858A>G	Ala286Ala
NC_000962.3	3803695	C	A	synonymous_variant	PE_PGRS52	2043C>A	Ser681Ser
NC_000962.3	1214713	G	A	synonymous_variant	PE9	201G>A	Ala67Ala
NC_000962.3	1634550	G	A	synonymous_variant	PE_PGRS27	78C>T	Gly26Gly
NC_000962.3	2050052	C	T	synonymous_variant	PPE32	132C>T	Ser44Ser
NC_000962.3	3079399	T	G	synonymous_variant	PPE44	1059A>C	Gly353Gly
NC_000962.3	3847259	T	A	missense_variant	PPE59	95T>A	Leu32Gln
NC_000962.3	3847261	A	T	missense_variant	PPE59	97A>T	Met33Leu
NC_000962.3	3847264	T	G	missense_variant	PPE59	100T>G	Tyr34Asp
NC_000962.3	3847265	A	C	missense_variant	PPE59	101A>C	Tyr34Ser
NC_000962.3	3847267	A	T	missense_variant	PPE59	103A>T	Asn35Tyr
NC_000962.3	1983317	G	A	synonymous_variant	PPE24	1459C>T	Leu487Leu
NC_000962.3	3936137	T	C	synonymous_variant	PE_PGRS54	5133T>C	Gly1711Gly
NC_000962.3	3936140	T	A	synonymous_variant	PE_PGRS54	5136T>A	Val1712Val
NC_000962.3	3936141	C	G	missense_variant	PE_PGRS54	5137C>G	Pro1713Ala
NC_000962.3	1637204	A	G	synonymous_variant	PE_PGRS28	1026T>C	Val342Val
NC_000962.3	1637207	C	A	synonymous_variant	PE_PGRS28	1023G>T	Gly341Gly
NC_000962.3	1637210	A	G	synonymous_variant	PE_PGRS28	1020T>C	Gly340Gly
NC_000962.3	1637228	A	G	synonymous_variant	PE_PGRS28	1002T>C	Gly334Gly
NC_000962.3	1637234	G	A	synonymous_variant	PE_PGRS28	996C>T	Gly332Gly
NC_000962.3	1637249	G	A	synonymous_variant	PE_PGRS28	981C>T	Gly327Gly
NC_000962.3	1637255	C	G	synonymous_variant	PE_PGRS28	975G>C	Gly325Gly
NC_000962.3	1637258	T	C	synonymous_variant	PE_PGRS28	972A>G	Gly324Gly
NC_000962.3	1637264	G	C	synonymous_variant	PE_PGRS28	966C>G	Gly322Gly
NC_000962.3	2601513	G	C	synonymous_variant	PE23	783G>C	Leu261Leu
NC_000962.3	1634160	T	C	synonymous_variant	PE_PGRS27	468A>G	Gln156Gln
NC_000962.3	1992359	A	G	synonymous_variant	wag22	219T>C	His73His
NC_000962.3	2727744	T	A	synonymous_variant	PPE41	177A>T	Pro59Pro
NC_000962.3	3164100	C	A	synonymous_variant	PE_PGRS48	1833C>A	Pro611Pro
NC_000962.3	3751046	A	G	synonymous_variant	PPE55	2139T>C	Gly713Gly
NC_000962.3	3751052	A	G	synonymous_variant	PPE55	2133T>C	Gly711Gly
NC_000962.3	3759555	C	T	synonymous_variant	PPE56	7548G>A	Ser2516Ser
NC_000962.3	3927146	C	A	missense_variant	PE_PGRS53	578C>A	Thr193Asn
NC_000962.3	3927153	T	C	synonymous_variant	PE_PGRS53	585T>C	Gly195Gly
NC_000962.3	3927155	T	A	missense_variant	PE_PGRS53	587T>A	Ile196Asn
NC_000962.3	3932546	G	C	synonymous_variant	PE_PGRS54	1542G>C	Ala514Ala
NC_000962.3	1992359	A	G	synonymous_variant	wag22	219T>C	His73His
NC_000962.3	2727744	T	A	synonymous_variant	PPE41	177A>T	Pro59Pro
NC_000962.3	3078620	T	C	synonymous_variant	PE27	366A>G	Ser122Ser
NC_000962.3	3751031	A	G	synonymous_variant	PPE55	2154T>C	Gly718Gly
NC_000962.3	3751037	A	G	synonymous_variant	PPE55	2148T>C	Asn716Asn
NC_000962.3	3751061	A	G	synonymous_variant	PPE55	2124T>C	Ala708Ala
NC_000962.3	3751583	C	T	synonymous_variant	PPE55	1602G>A	Leu534Leu
NC_000962.3	3979327	C	T	synonymous_variant	PPE63	1269C>T	Tyr423Tyr
NC_000962.3	106226	G	C	synonymous_variant	PPE1	903G>C	Ala301Ala
NC_000962.3	340122	G	A	synonymous_variant	PPE3	759G>A	Thr253Thr
NC_000962.3	429454	A	T	synonymous_variant	PPE8	5226T>A	Val1742Val
NC_000962.3	362516	C	T	synonymous_variant	PE_PGRS5	1183C>T	Leu395Leu
NC_000962.3	1191381	G	A	synonymous_variant	PE_PGRS20	768C>T	Ala256Ala
NC_000962.3	1218721	C	T	synonymous_variant	PE_PGRS22	2253C>T	Pro751Pro
NC_000962.3	1863250	C	G	synonymous_variant	PE_PGRS30	2133G>C	Leu711Leu
NC_000962.3	3843536	G	A	synonymous_variant	PPE58	501G>A	Ala167Ala
NC_000962.3	3843572	A	C	synonymous_variant	PPE58	537A>C	Pro179Pro
NC_000962.3	3843704	G	C	synonymous_variant	PPE58	669G>C	Thr223Thr
NC_000962.3	3947198	G	C	missense_variant	PE_PGRS57	1405G>C	Gly469Arg
NC_000962.3	4032481	G	A	synonymous_variant	PE_PGRS58	678C>T	Phe226Phe
NC_000962.3	334715	G	A	synonymous_variant	Rv0278c	1596C>T	Ile532Ile
NC_000962.3	334751	G	A	synonymous_variant	Rv0278c	1560C>T	Asn520Asn
NC_000962.3	337799	T	G	synonymous_variant	PE_PGRS4	1275A>C	Gly425Gly
NC_000962.3	369903	C	T	synonymous_variant	PPE5	2862G>A	Thr954Thr
NC_000962.3	399874	C	T	synonymous_variant	PE6	177G>A	Arg59Arg
NC_000962.3	929124	G	A	synonymous_variant	PE_PGRS14	1362C>T	Gly454Gly
NC_000962.3	929700	A	G	synonymous_variant	PE_PGRS14	786T>C	Thr262Thr
NC_000962.3	930078	A	C	synonymous_variant	PE_PGRS14	408T>G	Gly136Gly
NC_000962.3	930093	C	G	synonymous_variant	PE_PGRS14	393G>C	Gly131Gly
NC_000962.3	1212642	G	C	synonymous_variant	PE_PGRS21	1083G>C	Gly361Gly
NC_000962.3	1212644	C	A	missense_variant	PE_PGRS21	1085C>A	Ala362Asp
NC_000962.3	1212651	C	G	synonymous_variant	PE_PGRS21	1092C>G	Gly364Gly
NC_000962.3	1212654	C	T	synonymous_variant	PE_PGRS21	1095C>T	Ala365Ala
NC_000962.3	2089348	C	T	synonymous_variant	PE_PGRS34	171G>A	Ala57Ala
NC_000962.3	3803428	C	T	synonymous_variant	PE_PGRS52	1776C>T	Gly592Gly
NC_000962.3	3927495	T	C	synonymous_variant	PE_PGRS53	927T>C	Ala309Ala
NC_000962.3	3928701	C	T	synonymous_variant	PE_PGRS53	2133C>T	Gly711Gly
NC_000962.3	1188430	C	T	synonymous_variant	PE_PGRS19	1995G>A	Pro665Pro
NC_000962.3	2165866	G	C	synonymous_variant	PPE34	1446C>G	Pro482Pro
NC_000962.3	2165869	G	A	synonymous_variant	PPE34	1443C>T	Gly481Gly
NC_000962.3	2165884	G	C	synonymous_variant	PPE34	1428C>G	Thr476Thr
NC_000962.3	2165890	G	A	synonymous_variant	PPE34	1422C>T	Asn474Asn
NC_000962.3	2165896	G	A	synonymous_variant	PPE34	1416C>T	Gly472Gly
NC_000962.3	2165901	G	A	synonymous_variant	PPE34	1411C>T	Leu471Leu
NC_000962.3	3737224	C	A	synonymous_variant	PE_PGRS49	777G>T	Pro259Pro
NC_000962.3	3803152	C	A	synonymous_variant	PE_PGRS52	1500C>A	Ala500Ala
NC_000962.3	335834	G	A	synonymous_variant	Rv0278c	477C>T	Ala159Ala
NC_000962.3	338837	C	T	synonymous_variant	PE_PGRS4	237G>A	Ala79Ala
NC_000962.3	3935243	C	A	synonymous_variant	PE_PGRS54	4239C>A	Gly1413Gly
NC_000962.3	334715	G	A	synonymous_variant	Rv0278c	1596C>T	Ile532Ile
NC_000962.3	334751	G	A	synonymous_variant	Rv0278c	1560C>T	Asn520Asn
NC_000962.3	371928	C	A	synonymous_variant	PPE5	837G>T	Pro279Pro
NC_000962.3	427978	G	A	synonymous_variant	PPE8	6702C>T	Asn2234Asn
NC_000962.3	1299181	C	T	synonymous_variant	PPE17	624G>A	Leu208Leu
NC_000962.3	1865278	G	C	synonymous_variant	PE_PGRS30	105C>G	Pro35Pro
NC_000962.3	2728063	C	T	synonymous_variant	PE25	204G>A	Ala68Ala
NC_000962.3	3757251	G	T	synonymous_variant	PPE56	9852C>A	Gly3284Gly
NC_000962.3	3767082	T	G	synonymous_variant	PPE56	21A>C	Pro7Pro
NC_000962.3	1191861	T	C	synonymous_variant	PE_PGRS20	288A>G	Glu96Glu
NC_000962.3	1982979	T	G	synonymous_variant	PPE24	1797A>C	Pro599Pro
NC_000962.3	3054276	C	T	synonymous_variant	PE_PGRS47	363C>T	Gly121Gly
NC_000962.3	335195	G	C	synonymous_variant	Rv0278c	1116C>G	Gly372Gly
NC_000962.3	673676	C	A	synonymous_variant	PE_PGRS7	2241G>T	Gly747Gly
NC_000962.3	1214713	G	A	synonymous_variant	PE9	201G>A	Ala67Ala
NC_000962.3	2042138	C	T	synonymous_variant	PPE29	138C>T	Ala46Ala
NC_000962.3	2050052	C	T	synonymous_variant	PPE32	132C>T	Ser44Ser
NC_000962.3	3055347	C	T	synonymous_variant	PE_PGRS47	1434C>T	Asn478Asn
NC_000962.3	3079399	T	G	synonymous_variant	PPE44	1059A>C	Gly353Gly
NC_000962.3	3847259	T	A	missense_variant	PPE59	95T>A	Leu32Gln
NC_000962.3	3847261	A	T	missense_variant	PPE59	97A>T	Met33Leu
NC_000962.3	334751	G	A	synonymous_variant	Rv0278c	1560C>T	Asn520Asn
NC_000962.3	334784	G	A	synonymous_variant	Rv0278c	1527C>T	His509His
NC_000962.3	334787	C	G	synonymous_variant	Rv0278c	1524G>C	Leu508Leu
NC_000962.3	334789	G	C	missense_variant	Rv0278c	1522C>G	Leu508Val
NC_000962.3	2163400	A	G	synonymous_variant	PPE34	3912T>C	Gly1304Gly
NC_000962.3	2163403	A	G	synonymous_variant	PPE34	3909T>C	Pro1303Pro
NC_000962.3	3752546	G	A	synonymous_variant	PPE55	639C>T	Val213Val
NC_000962.3	3753089	A	G	synonymous_variant	PPE55	96T>C	Asp32Asp
NC_000962.3	1212543	G	A	synonymous_variant	PE_PGRS21	984G>A	Gly328Gly
NC_000962.3	2028847	C	T	synonymous_variant	PPE27	423C>T	Ala141Ala
NC_000962.3	334751	G	A	synonymous_variant	Rv0278c	1560C>T	Asn520Asn
NC_000962.3	334767	A	G	missense_variant	Rv0278c	1544T>C	Val515Ala
NC_000962.3	334784	G	A	synonymous_variant	Rv0278c	1527C>T	His509His
NC_000962.3	334787	C	G	synonymous_variant	Rv0278c	1524G>C	Leu508Leu
NC_000962.3	334789	G	C	missense_variant	Rv0278c	1522C>G	Leu508Val
NC_000962.3	334802	C	G	synonymous_variant	Rv0278c	1509G>C	Ala503Ala
NC_000962.3	334803	G	A	missense_variant	Rv0278c	1508C>T	Ala503Val
NC_000962.3	334805	G	T	synonymous_variant	Rv0278c	1506C>A	Pro502Pro
NC_000962.3	3803695	C	A	synonymous_variant	PE_PGRS52	2043C>A	Ser681Ser
NC_000962.3	337799	T	G	synonymous_variant	PE_PGRS4	1275A>C	Gly425Gly
NC_000962.3	2164738	T	C	synonymous_variant	PPE34	2574A>G	Gly858Gly
NC_000962.3	3928701	C	T	synonymous_variant	PE_PGRS53	2133C>T	Gly711Gly
NC_000962.3	3932603	C	G	synonymous_variant	PE_PGRS54	1599C>G	Ser533Ser
NC_000962.3	309406	G	A	synonymous_variant	PPE2	142C>T	Leu48Leu
NC_000962.3	431245	G	A	synonymous_variant	PPE8	3435C>T	Thr1145Thr
NC_000962.3	623668	T	C	synonymous_variant	PE_PGRS6	876T>C	Leu292Leu
NC_000962.3	623674	T	C	synonymous_variant	PE_PGRS6	882T>C	Asn294Asn
NC_000962.3	623677	G	C	synonymous_variant	PE_PGRS6	885G>C	Gly295Gly
NC_000962.3	623680	G	C	synonymous_variant	PE_PGRS6	888G>C	Gly296Gly
NC_000962.3	623689	G	C	synonymous_variant	PE_PGRS6	897G>C	Gly299Gly
NC_000962.3	925789	A	C	synonymous_variant	PE_PGRS13	429A>C	Gly143Gly
NC_000962.3	1095300	T	C	synonymous_variant	PE_PGRS18	1152A>G	Pro384Pro
NC_000962.3	1656260	G	A	synonymous_variant	PE_PGRS29	462C>T	Asn154Asn
NC_000962.3	1992359	A	G	synonymous_variant	wag22	219T>C	His73His
NC_000962.3	2727744	T	A	synonymous_variant	PPE41	177A>T	Pro59Pro
NC_000962.3	3751112	A	G	synonymous_variant	PPE55	2073T>C	Asn691Asn
NC_000962.3	3751115	C	G	synonymous_variant	PPE55	2070G>C	Gly690Gly
NC_000962.3	3751121	G	A	synonymous_variant	PPE55	2064C>T	Gly688Gly
NC_000962.3	3842670	C	A	synonymous_variant	PPE57	432C>A	Arg144Arg
NC_000962.3	106628	G	A	synonymous_variant	PPE1	1305G>A	Ala435Ala
NC_000962.3	334988	A	G	synonymous_variant	Rv0278c	1323T>C	Gly441Gly
NC_000962.3	362260	T	C	synonymous_variant	PE_PGRS5	927T>C	Gly309Gly
NC_000962.3	976938	C	A	synonymous_variant	PPE13	1266G>T	Arg422Arg
NC_000962.3	2163400	A	G	synonymous_variant	PPE34	3912T>C	Gly1304Gly
NC_000962.3	2163403	A	G	synonymous_variant	PPE34	3909T>C	Pro1303Pro
NC_000962.3	337799	T	G	synonymous_variant	PE_PGRS4	1275A>C	Gly425Gly
NC_000962.3	3928701	C	T	synonymous_variant	PE_PGRS53	2133C>T	Gly711Gly
NC_000962.3	335387	G	A	synonymous_variant	Rv0278c	924C>T	Gly308Gly
NC_000962.3	350738	C	T	synonymous_variant	PPE4	804C>T	Thr268Thr
NC_000962.3	367824	A	G	synonymous_variant	PPE5	4941T>C	Ser1647Ser
NC_000962.3	433515	G	A	synonymous_variant	PPE8	1165C>T	Leu389Leu
NC_000962.3	928917	C	G	synonymous_variant	PE_PGRS14	1569G>C	Gly523Gly
NC_000962.3	1096193	C	T	missense_variant	PE_PGRS18	259G>A	Ala87Thr
NC_000962.3	1637264	G	C	synonymous_variant	PE_PGRS28	966C>G	Gly322Gly
NC_000962.3	3737359	G	A	synonymous_variant	PE_PGRS49	642C>T	Gly214Gly
NC_000962.3	3744953	C	A	synonymous_variant	PPE55	8232G>T	Val2744Val
NC_000962.3	3745034	G	A	synonymous_variant	PPE55	8151C>T	Ile2717Ile
NC_000962.3	3748775	G	C	missense_variant	PPE55	4410C>G	Phe1470Leu
NC_000962.3	3748777	A	G	missense_variant	PPE55	4408T>C	Phe1470Leu
NC_000962.3	3748781	G	A	synonymous_variant	PPE55	4404C>T	Val1468Val
NC_000962.3	3748788	T	G	missense_variant	PPE55	4397A>C	Asn1466Thr
NC_000962.3	3748796	G	C	synonymous_variant	PPE55	4389C>G	Ala1463Ala
NC_000962.3	3748799	G	A	synonymous_variant	PPE55	4386C>T	Asn1462Asn
NC_000962.3	3941003	G	A	missense_variant	PE_PGRS55	1387G>A	Gly463Ser
NC_000962.3	3971125	C	T	synonymous_variant	PPE62	1329G>A	Thr443Thr
NC_000962.3	1191861	T	C	synonymous_variant	PE_PGRS20	288A>G	Glu96Glu
NC_000962.3	3054276	C	T	synonymous_variant	PE_PGRS47	363C>T	Gly121Gly
NC_000962.3	131984	C	T	synonymous_variant	PE_PGRS1	603C>T	Gly201Gly
NC_000962.3	925858	G	T	synonymous_variant	PE_PGRS13	498G>T	Thr166Thr
NC_000962.3	1992359	A	G	synonymous_variant	wag22	219T>C	His73His
NC_000962.3	2727744	T	A	synonymous_variant	PPE41	177A>T	Pro59Pro
NC_000962.3	3078620	T	C	synonymous_variant	PE27	366A>G	Ser122Ser
NC_000962.3	3740504	G	A	synonymous_variant	PE_PGRS50	2271C>T	Ser757Ser
NC_000962.3	3751583	C	T	synonymous_variant	PPE55	1602G>A	Leu534Leu
NC_000962.3	3946833	T	A	missense_variant	PE_PGRS57	1040T>A	Val347Asp
NC_000962.3	3946867	C	T	synonymous_variant	PE_PGRS57	1074C>T	Gly358Gly
NC_000962.3	3946869	T	A	missense_variant	PE_PGRS57	1076T>A	Val359Glu
NC_000962.3	3979327	C	T	synonymous_variant	PPE63	1269C>T	Tyr423Tyr
NC_000962.3	334715	G	A	synonymous_variant	Rv0278c	1596C>T	Ile532Ile
NC_000962.3	334751	G	A	synonymous_variant	Rv0278c	1560C>T	Asn520Asn
NC_000962.3	334767	A	G	missense_variant	Rv0278c	1544T>C	Val515Ala
NC_000962.3	334784	G	A	synonymous_variant	Rv0278c	1527C>T	His509His
NC_000962.3	334787	C	G	synonymous_variant	Rv0278c	1524G>C	Leu508Leu
NC_000962.3	334789	G	C	missense_variant	Rv0278c	1522C>G	Leu508Val
NC_000962.3	432673	C	T	synonymous_variant	PPE8	2007G>A	Gln669Gln
NC_000962.3	927924	G	A	synonymous_variant	PE_PGRS14	2562C>T	Asn854Asn
NC_000962.3	2046612	C	T	synonymous_variant	PE_PGRS32	231G>A	Gln77Gln
NC_000962.3	3733795	C	T	synonymous_variant	PPE54	3141G>A	Val1047Val
NC_000962.3	3751031	A	G	synonymous_variant	PPE55	2154T>C	Gly718Gly
NC_000962.3	3751037	A	G	synonymous_variant	PPE55	2148T>C	Asn716Asn
NC_000962.3	3971293	G	A	synonymous_variant	PPE62	1161C>T	Phe387Phe
NC_000962.3	106226	G	C	synonymous_variant	PPE1	903G>C	Ala301Ala
NC_000962.3	340122	G	A	synonymous_variant	PPE3	759G>A	Thr253Thr
NC_000962.3	429454	A	T	synonymous_variant	PPE8	5226T>A	Val1742Val
NC_000962.3	1212642	G	C	synonymous_variant	PE_PGRS21	1083G>C	Gly361Gly
NC_000962.3	1212644	C	A	missense_variant	PE_PGRS21	1085C>A	Ala362Asp
NC_000962.3	1212651	C	G	synonymous_variant	PE_PGRS21	1092C>G	Gly364Gly
NC_000962.3	1212654	C	T	synonymous_variant	PE_PGRS21	1095C>T	Ala365Ala
NC_000962.3	1212660	C	G	synonymous_variant	PE_PGRS21	1101C>G	Gly367Gly
NC_000962.3	3932843	T	A	synonymous_variant	PE_PGRS54	1839T>A	Ala613Ala
NC_000962.3	3932873	G	T	synonymous_variant	PE_PGRS54	1869G>T	Gly623Gly
NC_000962.3	3935243	C	A	synonymous_variant	PE_PGRS54	4239C>A	Gly1413Gly
NC_000962.3	1092802	C	T	synonymous_variant	PE_PGRS16	2430C>T	Gly810Gly
NC_000962.3	1751353	C	T	missense_variant	PPE21	1981G>A	Asp661Asn
NC_000962.3	2633611	A	G	missense_variant	PPE38	488T>C	Val163Ala
NC_000962.3	2633817	C	A	synonymous_variant	PPE38	282G>T	Ala94Ala
NC_000962.3	3927494	C	T	missense_variant	PE_PGRS53	926C>T	Ala309Val
NC_000962.3	3936127	T	C	missense_variant	PE_PGRS54	5123T>C	Phe1708Ser
NC_000962.3	3947230	A	T	synonymous_variant	PE_PGRS57	1437A>T	Gly479Gly
NC_000962.3	179561	G	A	synonymous_variant	PE2	1336C>T	Leu446Leu
NC_000962.3	976938	C	A	synonymous_variant	PPE13	1266G>T	Arg422Arg
NC_000962.3	2026122	C	T	synonymous_variant	PPE25	822C>T	Gly274Gly
NC_000962.3	337799	T	G	synonymous_variant	PE_PGRS4	1275A>C	Gly425Gly
NC_000962.3	2164738	T	C	synonymous_variant	PPE34	2574A>G	Gly858Gly
NC_000962.3	2381364	C	T	synonymous_variant	PPE37	294C>T	Ala98Ala
NC_000962.3	3935243	C	A	synonymous_variant	PE_PGRS54	4239C>A	Gly1413Gly
NC_000962.3	179561	G	A	synonymous_variant	PE2	1336C>T	Leu446Leu
NC_000962.3	976938	C	A	synonymous_variant	PPE13	1266G>T	Arg422Arg
NC_000962.3	1217746	G	T	synonymous_variant	PE_PGRS22	1278G>T	Gly426Gly
NC_000962.3	1864732	G	A	synonymous_variant	PE_PGRS30	651C>T	Gly217Gly
NC_000962.3	2026122	C	T	synonymous_variant	PPE25	822C>T	Gly274Gly
NC_000962.3	2423574	A	T	missense_variant	PE_PGRS38	1265T>A	Ile422Asn
NC_000962.3	2423575	T	G	missense_variant	PE_PGRS38	1264A>C	Ile422Leu
NC_000962.3	2423585	A	C	synonymous_variant	PE_PGRS38	1254T>G	Gly418Gly
NC_000962.3	2423588	G	A	synonymous_variant	PE_PGRS38	1251C>T	Gly417Gly
