# Supplementary material for: MycoVarP: Mycobacterium Variant and Drug Resistance Prediction Pipeline for Whole-Genome Sequence Data Analysis
Source: Front Bioinform. 2022 Jun 3;1:805338. doi: 10.3389/fbinf.2021.805338 (PMC9580932; doi:10.3389/fbinf.2021.805338)
Supplement: Supplementary file 1 [file DataSheet1.zip › Supplementary Table S2.xlsx]

## Sheet: Sheet1
Supplementary Table S2: Databases for Mtb genome sequences
Databases
	GenoMycDB: a database for comparative analysis of mycobacterial genes and genomes	MGDD: Mycobacterium tuberculosis Genome Divergence Database	GMTV database	PolyTB	MUBII-TB-DB	PATRIC	AWESOME
Information provided	Comparative analyses of WGS, based on their predicted protein content	Detailed genomic variations among different strains	1084 genomes and over 69,000 SNP or Indel variants, identification of genetic variants associated with drug resistance, clinical outcome or geographic distribution of the pathogen	1627genomes, 74,039 high quality SNPs identified, 4820 indeland 800 deletion sites, Drug resistance genes and lineage details	Database of the mutations occurring at seven loci of M. tb	Web-based comparative analysis tools and the release of a command-line interface to access, query and analyze data	Role of SNPs on nearly all kinds of post translational modifications based on 20 available tools
