# Supplementary material for: MycoVarP: Mycobacterium Variant and Drug Resistance Prediction Pipeline for Whole-Genome Sequence Data Analysis
Source: Front Bioinform. 2022 Jun 3;1:805338. doi: 10.3389/fbinf.2021.805338 (PMC9580932; doi:10.3389/fbinf.2021.805338)
Supplement: Supplementary file 1 [file DataSheet1.zip › Supplementary Table S3.xlsx]

## Sheet: 1.Myco_RSV_mis_sense_Total
Supplementary Table S3: List of Non-synonymous variants identified through MycovarP pipeline analysis
Chromosome	Gene_Position	Reference_Allele	Alternative_Allele	Type_of_Mutation	Gene	Nucleotide_Change	AminoAcid_Change
NC_000962.3	424	G	A	missense_variant	dnaA	424G>A	Asp142Asn
NC_000962.3	15088	C	T	missense_variant	trpG	175C>T	Pro59Ser
NC_000962.3	39623	C	G	missense_variant	Rv0036c	207G>C	Met69Ile
NC_000962.3	41151	C	A	missense_variant	Rv0037c	52G>T	Ala18Ser
NC_000962.3	46735	G	A	missense_variant	Rv0042c	473C>T	Ala158Val
NC_000962.3	83343	C	T	missense_variant	Rv0074	596C>T	Pro199Leu
NC_000962.3	106126	T	C	missense_variant	PPE1	803T>C	Leu268Pro
NC_000962.3	108904	C	T	missense_variant	fadD10	749C>T	Thr250Ile
NC_000962.3	137673	G	A	missense_variant	gmhA	355G>A	Ala119Thr
NC_000962.3	144433	C	G	missense_variant	fadD7	385C>G	Pro129Ala
NC_000962.3	144434	C	T	missense_variant	fadD7	386C>T	Pro129Leu
NC_000962.3	147970	C	T	missense_variant	Rv0121c	373G>A	Val125Ile
NC_000962.3	149983	G	C	missense_variant	PE_PGRS2	451G>C	Gly151Arg
NC_000962.3	178015	G	A	missense_variant	PE1	1295C>T	Pro432Leu
NC_000962.3	194040	C	A	missense_variant	TB18.5	415C>A	Leu139Met
NC_000962.3	200379	C	T	missense_variant	mce1B	485C>T	Ala162Val
NC_000962.3	202886	G	C	missense_variant	mce1D	411G>C	Glu137Asp
NC_000962.3	235681	G	A	missense_variant	zmp1	827C>T	Ala276Val
NC_000962.3	250095	C	T	missense_variant	Rv0209	1058C>T	Pro353Leu
NC_000962.3	270337	G	A	missense_variant	Rv0226c	1228C>T	Arg410Trp
NC_000962.3	273568	G	T	missense_variant	Rv0228	514G>T	Ala172Ser
NC_000962.3	275471	C	T	missense_variant	php	493G>A	Ala165Thr
NC_000962.3	282604	A	T	missense_variant	Rv0235c	11T>A	Phe4Tyr
NC_000962.3	290591	G	A	missense_variant	htdX	64C>T	Pro22Ser
NC_000962.3	291977	G	A	missense_variant	fabG4	53C>T	Pro18Leu
NC_000962.3	338010	C	G	missense_variant	PE_PGRS4	1064G>C	Gly355Ala
NC_000962.3	338451	A	G	missense_variant	PE_PGRS4	623T>C	Phe208Ser
NC_000962.3	351875	G	A	missense_variant	esxH	28G>A	Ala10Thr
NC_000962.3	361856	A	G	missense_variant	PE_PGRS5	523A>G	Asn175Asp
NC_000962.3	361857	A	C	missense_variant	PE_PGRS5	524A>C	Asn175Thr
NC_000962.3	368353	C	T	missense_variant	PPE5	4412G>A	Gly1471Glu
NC_000962.3	375095	C	G	missense_variant	PPE6	617G>C	Gly206Ala
NC_000962.3	397071	A	G	missense_variant	Rv0331	871A>G	Thr291Ala
NC_000962.3	406023	G	C	missense_variant	Rv0339c	2426C>G	Ser809Cys
NC_000962.3	406599	G	A	missense_variant	Rv0339c	1850C>T	Ser617Leu
NC_000962.3	428384	C	T	missense_variant	PPE8	6296G>A	Gly2099Asp
NC_000962.3	445400	C	T	missense_variant	Rv0368c	1126G>A	Ala376Thr
NC_000962.3	451029	C	A	missense_variant	Rv0373c	775G>T	Asp259Tyr
NC_000962.3	495198	A	G	missense_variant	pknG	2117T>C	Phe706Ser
NC_000962.3	508435	C	T	missense_variant	thiD	121G>A	Val41Ile
NC_000962.3	526385	G	T	missense_variant	moeA2	976C>A	Leu326Met
NC_000962.3	527050	G	A	missense_variant	moeA2	311C>T	Thr104Ile
NC_000962.3	534864	G	T	missense_variant	Rv0446c	352C>A	Leu118Met
NC_000962.3	562497	C	T	missense_variant	Rv0471c	217G>A	Glu73Lys
NC_000962.3	567065	C	G	missense_variant	Rv0477	290C>G	Ala97Gly
NC_000962.3	578984	T	A	missense_variant	gpm1	559T>A	Leu187Met
NC_000962.3	592584	A	G	missense_variant	galE2	931A>G	Met311Val
NC_000962.3	596120	C	T	missense_variant	serB1	466G>A	Val156Ile
NC_000962.3	624174	G	T	missense_variant	PE_PGRS6	1382G>T	Gly461Val
NC_000962.3	638558	A	C	missense_variant	Rv0547c	359T>G	Ile120Ser
NC_000962.3	639835	C	T	missense_variant	menB	122G>A	Arg41His
NC_000962.3	641791	G	T	missense_variant	fadD8	1021C>A	Leu341Ile
NC_000962.3	646163	C	A	missense_variant	bpoC	697C>A	Gln233Lys
NC_000962.3	718984	G	A	missense_variant	Rv0628c	929C>T	Ala310Val
NC_000962.3	720049	C	A	missense_variant	recD	1684G>T	Ala562Ser
NC_000962.3	732636	G	A	missense_variant	hadB	244G>A	Glu82Lys
NC_000962.3	740281	C	A	missense_variant	lipG	859G>T	Asp287Tyr
NC_000962.3	751264	C	T	missense_variant	Rv0654	1265C>T	Thr422Ile
NC_000962.3	770657	G	A	missense_variant	lpqP	76G>A	Ala26Thr
NC_000962.3	884134	C	G	missense_variant	Rv0790c	667G>C	Ala223Pro
NC_000962.3	888623	T	C	missense_variant	lpdB	14A>G	Gln5Arg
NC_000962.3	898477	A	G	missense_variant	Rv0804	397A>G	Ile133Val
NC_000962.3	908300	G	C	missense_variant	Rv0814c	184C>G	Arg62Gly
NC_000962.3	923267	G	A	missense_variant	Rv0831c	443C>T	Thr148Met
NC_000962.3	936045	C	G	missense_variant	Rv0839	469C>G	Pro157Ala
NC_000962.3	941503	G	T	missense_variant	Rv0845	314G>T	Gly105Val
NC_000962.3	947176	C	G	missense_variant	Rv0849	1121C>G	Ala374Gly
NC_000962.3	959346	C	T	missense_variant	ercc3	806G>A	Arg269His
NC_000962.3	977915	C	A	missense_variant	PPE13	289G>T	Ala97Ser
NC_000962.3	1011286	T	C	missense_variant	Rv0907	1151T>C	Ile384Thr
NC_000962.3	1024873	T	G	missense_variant	Rv0919	190T>G	Ser64Ala
NC_000962.3	1036484	G	A	missense_variant	pstC2	457G>A	Ala153Thr
NC_000962.3	1038500	T	G	missense_variant	pknD	1415A>C	Gln472Pro
NC_000962.3	1047051	G	A	missense_variant	ligD	916G>A	Ala306Thr
NC_000962.3	1065742	G	A	missense_variant	Rv0954	616G>A	Gly206Ser
NC_000962.3	1067272	G	A	missense_variant	Rv0955	1195G>A	Glu399Lys
NC_000962.3	1070381	A	G	missense_variant	Rv0958	499A>G	Thr167Ala
NC_000962.3	1085623	A	G	missense_variant	accA2	128T>C	Val43Ala
NC_000962.3	1104634	C	T	missense_variant	Rv0987	2093C>T	Ala698Val
NC_000962.3	1128814	G	A	missense_variant	rpfB	724G>A	Glu242Lys
NC_000962.3	1154174	G	A	missense_variant	kdpB	451G>A	Val151Ile
NC_000962.3	1192073	T	A	missense_variant	PE_PGRS20	76A>T	Asn26Tyr
NC_000962.3	1225126	G	A	missense_variant	Rv1096	742G>A	Val248Ile
NC_000962.3	1257032	G	A	missense_variant	prpC	901G>A	Val301Met
NC_000962.3	1257343	C	G	missense_variant	Rv1132	19C>G	Arg7Gly
NC_000962.3	1266565	C	T	missense_variant	Rv1139c	421G>A	Ala141Thr
NC_000962.3	1267858	C	G	missense_variant	Rv1140	512C>G	Ala171Gly
NC_000962.3	1268649	C	T	missense_variant	echA11	361G>A	Val121Ile
NC_000962.3	1297397	G	A	missense_variant	lpqW	1246G>A	Gly416Ser
NC_000962.3	1393208	G	A	missense_variant	Rv1249c	775C>T	Arg259Trp
NC_000962.3	1401206	G	A	missense_variant	deaD	1237G>A	Glu413Lys
NC_000962.3	1422524	G	C	missense_variant	Rv1273c	1527C>G	Asp509Glu
NC_000962.3	1549902	C	A	missense_variant	Rv1376	755C>A	Ser252Tyr
NC_000962.3	1552834	A	G	missense_variant	pyrR	181A>G	Thr61Ala
NC_000962.3	1578829	T	G	missense_variant	priA	1217T>G	Leu406Arg
NC_000962.3	1580283	A	G	missense_variant	Rv1403c	140T>C	Ile47Thr
NC_000962.3	1607100	G	A	missense_variant	PE16	715G>A	Gly239Arg
NC_000962.3	1637346	T	G	missense_variant	PE_PGRS28	884A>C	Glu295Ala
NC_000962.3	1657843	G	A	missense_variant	ctpD	881G>A	Arg294His
NC_000962.3	1668914	C	G	missense_variant	Rv1478	496C>G	Leu166Val
NC_000962.3	1679833	C	A	missense_variant	Rv1490	512C>A	Thr171Asn
NC_000962.3	1697633	T	C	missense_variant	Rv1507A	278T>C	Leu93Pro
NC_000962.3	1714837	C	T	missense_variant	mmpL12	2776G>A	Gly926Ser
NC_000962.3	1715799	C	A	missense_variant	mmpL12	1814G>T	Ser605Ile
NC_000962.3	1716649	C	T	missense_variant	mmpL12	964G>A	Glu322Lys
NC_000962.3	1727212	C	A	missense_variant	pks5	1198G>T	Val400Leu
NC_000962.3	1756732	G	A	missense_variant	plsB1	1288G>A	Val430Ile
NC_000962.3	1781929	C	T	missense_variant	Rv1576c	136G>A	Glu46Lys
NC_000962.3	1786135	G	C	missense_variant	Rv1583c	176C>G	Pro59Arg
NC_000962.3	1832293	G	C	missense_variant	polA	1629G>C	Glu543Asp
NC_000962.3	1875886	C	A	missense_variant	pks7	583C>A	Leu195Met
NC_000962.3	1918189	C	G	missense_variant	tlyA	250C>G	Arg84Gly
NC_000962.3	1927417	A	T	missense_variant	Rv1702c	1159T>A	Cys387Ser
NC_000962.3	1943991	A	T	missense_variant	Rv1716	416A>T	Tyr139Phe
NC_000962.3	1945836	G	A	missense_variant	Rv1719	196G>A	Gly66Arg
NC_000962.3	1964913	C	T	missense_variant	narK2	458G>A	Arg153Gln
NC_000962.3	1984723	C	T	missense_variant	PPE24	53G>A	Gly18Glu
NC_000962.3	1997458	C	A	missense_variant	Rv1765c	1058G>T	Gly353Val
NC_000962.3	2005944	A	C	missense_variant	Rv1771	784A>C	Ser262Arg
NC_000962.3	2011542	T	C	missense_variant	cyp144	887T>C	Ile296Thr
NC_000962.3	2013872	A	C	missense_variant	Rv1779c	608T>G	Val203Gly
NC_000962.3	2023976	C	T	missense_variant	cyp143	653G>A	Ser218Asn
NC_000962.3	2034446	G	A	missense_variant	mycP5	718G>A	Gly240Arg
NC_000962.3	2062328	G	A	missense_variant	PE_PGRS33	347C>T	Pro116Leu
NC_000962.3	2080182	G	T	missense_variant	lipZ	353G>T	Arg118Leu
NC_000962.3	2119485	G	A	missense_variant	Rv1869c	1211C>T	Pro404Leu
NC_000962.3	2123987	G	A	missense_variant	Rv1874	304G>A	Glu102Lys
NC_000962.3	2185741	C	T	missense_variant	fadE17	448G>A	Asp150Asn
NC_000962.3	2203704	T	G	missense_variant	parE1	274A>C	Met92Leu
NC_000962.3	2216973	A	G	missense_variant	Rv1972	382A>G	Ser128Gly
NC_000962.3	2239160	G	C	missense_variant	Rv1996	157G>C	Gly53Arg
NC_000962.3	2244336	G	A	missense_variant	Rv1999c	803C>T	Ala268Val
NC_000962.3	2270065	T	C	missense_variant	Rv2024c	176A>G	Asp59Gly
NC_000962.3	2282130	C	A	missense_variant	Rv2036	32C>A	Ser11Tyr
NC_000962.3	2313800	G	T	missense_variant	Rv2054	676G>T	Gly226Cys
NC_000962.3	2348635	T	C	missense_variant	Rv2091c	658A>G	Ile220Val
NC_000962.3	2373356	A	C	missense_variant	Rv2113	727A>C	Ser243Arg
NC_000962.3	2396382	C	A	missense_variant	Rv2136c	457G>T	Val153Phe
NC_000962.3	2397445	C	T	missense_variant	lppL	116C>T	Pro39Leu
NC_000962.3	2398305	C	T	missense_variant	lppL	976C>T	Pro326Ser
NC_000962.3	2428081	G	A	missense_variant	Rv2164c	158C>T	Ala53Val
NC_000962.3	2433579	T	C	missense_variant	lppM	629T>C	Ile210Thr
NC_000962.3	2439613	G	A	missense_variant	Rv2177c	335C>T	Ala112Val
NC_000962.3	2482469	T	C	missense_variant	dlaT	505T>C	Ser169Pro
NC_000962.3	2487829	T	G	missense_variant	glnA1	215T>G	Leu72Arg
NC_000962.3	2519048	G	A	missense_variant	kasA	934G>A	Gly312Ser
NC_000962.3	2528378	C	A	missense_variant	Rv2253	395C>A	Thr132Lys
NC_000962.3	2613135	C	T	missense_variant	moeW	929G>A	Arg310Gln
NC_000962.3	2617717	G	C	missense_variant	PE_PGRS39	1192C>G	Arg398Gly
NC_000962.3	2654696	G	A	missense_variant	hrcA	398C>T	Ser133Leu
NC_000962.3	2673701	C	T	missense_variant	mbtB	2137G>A	Asp713Asn
NC_000962.3	2677499	G	T	missense_variant	mbtA	1564G>T	Ala522Ser
NC_000962.3	2679840	G	C	missense_variant	mbtI	166C>G	Leu56Val
NC_000962.3	2867547	G	A	missense_variant	lppB	424G>A	Val142Met
NC_000962.3	3035533	G	A	missense_variant	Rv2723	625G>A	Asp209Asn
NC_000962.3	3037450	G	T	missense_variant	hflX	1465C>A	Arg489Ser
NC_000962.3	3056658	G	T	missense_variant	Rv2743c	575C>A	Ala192Glu
NC_000962.3	3078858	G	A	missense_variant	PE27	128C>T	Ala43Val
NC_000962.3	3129675	C	T	missense_variant	Rv2823c	2099G>A	Arg700His
NC_000962.3	3137343	C	A	missense_variant	echA16	73C>A	Arg25Ser
NC_000962.3	3138129	G	C	missense_variant	ugpC	1053C>G	Phe351Leu
NC_000962.3	3141349	A	G	missense_variant	ugpA	874T>C	Tyr292His
NC_000962.3	3148984	C	T	missense_variant	nusA	445G>A	Ala149Thr
NC_000962.3	3154414	A	G	missense_variant	efpA	218T>C	Ile73Thr
NC_000962.3	3159078	G	A	missense_variant	Rv2850c	977C>T	Pro326Leu
NC_000962.3	3170496	A	T	missense_variant	aldC	228T>A	His76Gln
NC_000962.3	3173446	G	C	missense_variant	mapB	572C>G	Ala191Gly
NC_000962.3	3219194	G	A	missense_variant	dacB2	856G>A	Ala286Thr
NC_000962.3	3276017	C	T	missense_variant	papA5	1069C>T	Pro357Ser
NC_000962.3	3352933	G	A	missense_variant	leuB	536C>T	Thr179Met
NC_000962.3	3504418	C	T	missense_variant	pflA	224C>T	Pro75Leu
NC_000962.3	3519095	G	A	missense_variant	nuoG	2350G>A	Ala784Thr
NC_000962.3	3530023	C	T	missense_variant	Rv3161c	1116G>A	Met372Ile
NC_000962.3	3576210	C	T	missense_variant	Rv3201c	827G>A	Arg276Gln
NC_000962.3	3581794	C	A	missense_variant	Rv3205c	712G>T	Ala238Ser
NC_000962.3	3605243	C	T	missense_variant	Rv3228	518C>T	Ala173Val
NC_000962.3	3614335	C	T	missense_variant	Rv3238c	64G>A	Gly22Arg
NC_000962.3	3643582	T	C	missense_variant	Rv3263	406T>C	Trp136Arg
NC_000962.3	3652500	G	A	missense_variant	ctpC	1975G>A	Glu659Lys
NC_000962.3	3671856	G	A	missense_variant	lrpA	442C>T	His148Tyr
NC_000962.3	3675767	C	T	missense_variant	Rv3294c	229G>A	Ala77Thr
NC_000962.3	3717192	C	T	missense_variant	sugI	103C>T	Arg35Cys
NC_000962.3	3726203	G	T	missense_variant	metC	77G>T	Gly26Val
NC_000962.3	3757031	C	T	missense_variant	PPE56	10072G>A	Val3358Met
NC_000962.3	3757052	C	T	missense_variant	PPE56	10051G>A	Ala3351Thr
NC_000962.3	3757058	G	A	missense_variant	PPE56	10045C>T	Leu3349Phe
NC_000962.3	3757378	C	T	missense_variant	PPE56	9725G>A	Gly3242Asp
NC_000962.3	3757379	C	T	missense_variant	PPE56	9724G>A	Gly3242Ser
NC_000962.3	3757395	C	G	missense_variant	PPE56	9708G>C	Leu3236Phe
NC_000962.3	3760676	A	C	missense_variant	PPE56	6427T>G	Tyr2143Asp
NC_000962.3	3766240	C	T	missense_variant	PPE56	863G>A	Gly288Asp
NC_000962.3	3781011	G	A	missense_variant	Rv3369	34G>A	Glu12Lys
NC_000962.3	3791770	G	A	missense_variant	Rv3377c	584C>T	Ser195Leu
NC_000962.3	3816540	A	G	missense_variant	Rv3399	412A>G	Thr138Ala
NC_000962.3	3871093	G	A	missense_variant	mycP4	1342G>A	Gly448Arg
NC_000962.3	3917852	G	T	missense_variant	mce4B	147C>A	Phe49Leu
NC_000962.3	3918948	C	A	missense_variant	mce4A	253G>T	Ala85Ser
NC_000962.3	3919764	G	A	missense_variant	yrbE4B	299C>T	Thr100Ile
NC_000962.3	3926698	G	T	missense_variant	PE_PGRS53	130G>T	Ala44Ser
NC_000962.3	3932770	A	C	missense_variant	PE_PGRS54	1766A>C	Lys589Thr
NC_000962.3	3932771	A	C	missense_variant	PE_PGRS54	1767A>C	Lys589Asn
NC_000962.3	3932782	G	C	missense_variant	PE_PGRS54	1778G>C	Gly593Ala
NC_000962.3	3934585	G	A	missense_variant	PE_PGRS54	3581G>A	Gly1194Asp
NC_000962.3	3934591	G	A	missense_variant	PE_PGRS54	3587G>A	Gly1196Asp
NC_000962.3	3948929	G	C	missense_variant	PE_PGRS57	3136G>C	Ala1046Pro
NC_000962.3	3956434	A	G	missense_variant	Rv3520c	935T>C	Ile312Thr
NC_000962.3	3968771	C	A	missense_variant	Rv3531c	174G>T	Gln58His
NC_000962.3	3978684	C	T	missense_variant	PPE63	626C>T	Pro209Leu
NC_000962.3	4013388	G	A	missense_variant	kshB	972G>A	Met324Ile
NC_000962.3	4014376	C	A	missense_variant	fadE34	1837G>T	Asp613Tyr
NC_000962.3	4020169	C	A	missense_variant	arsB2	28C>A	Leu10Ile
NC_000962.3	4036411	G	C	missense_variant	Rv3594	555G>C	Lys185Asn
NC_000962.3	4045670	G	A	missense_variant	Rv3603c	449C>T	Thr150Ile
NC_000962.3	4059691	C	T	missense_variant	Rv3618	994C>T	Pro332Ser
NC_000962.3	4092088	T	C	missense_variant	Rv3651	248T>C	Val83Ala
NC_000962.3	4115001	G	C	missense_variant	Rv3673c	157C>G	Arg53Gly
NC_000962.3	4116758	C	T	missense_variant	crp	281C>T	Thr94Ile
NC_000962.3	4118620	G	T	missense_variant	Rv3678A	72C>A	Asp24Glu
NC_000962.3	4150036	G	T	missense_variant	Rv3707c	1005C>A	Asp335Glu
NC_000962.3	4155903	G	T	missense_variant	dnaQ	827C>A	Ala276Glu
NC_000962.3	4171454	G	A	missense_variant	Rv3726	34G>A	Glu12Lys
NC_000962.3	4195938	G	A	missense_variant	Rv3745c	161C>T	Ser54Leu
NC_000962.3	4293107	G	A	missense_variant	papA1	68C>T	Ser23Leu
NC_000962.3	4301972	C	T	missense_variant	Rv3827c	818G>A	Arg273His
NC_000962.3	4307021	C	T	missense_variant	Rv3833	155C>T	Pro52Leu
NC_000962.3	4338361	C	T	missense_variant	whiB6	161G>A	Arg54Gln
NC_000962.3	4339684	C	G	missense_variant	Rv3863	836C>G	Pro279Arg
NC_000962.3	7943	G	T	missense_variant	gyrA	642G>T	Glu214Asp
NC_000962.3	13548	G	A	missense_variant	Rv0010c	11C>T	Thr4Ile
NC_000962.3	21851	G	A	missense_variant	pstP	1331C>T	Thr444Ile
NC_000962.3	35117	T	C	missense_variant	bioF2	823T>C	Tyr275His
NC_000962.3	106757	G	C	missense_variant	Rv0097	24G>C	Glu8Asp
NC_000962.3	194739	C	T	missense_variant	mce1R	77G>A	Gly26Asp
NC_000962.3	347988	C	T	missense_variant	eccC3	2354C>T	Ala785Val
NC_000962.3	352726	C	T	missense_variant	espG3	578C>T	Pro193Leu
NC_000962.3	367210	C	T	missense_variant	PPE5	5555G>A	Gly1852Asp
NC_000962.3	484517	G	A	missense_variant	fadD30	541G>A	Val181Met
NC_000962.3	514081	T	A	missense_variant	ctpH	1241A>T	Glu414Val
NC_000962.3	599818	G	A	missense_variant	mmpL2	2620G>A	Gly874Ser
NC_000962.3	599819	G	A	missense_variant	mmpL2	2621G>A	Gly874Asp
NC_000962.3	631595	C	A	missense_variant	Rv0538	1556C>A	Thr519Asn
NC_000962.3	645558	A	G	missense_variant	bpoC	92A>G	His31Arg
NC_000962.3	1034907	A	G	missense_variant	pstS3	5A>G	Lys2Arg
NC_000962.3	1061558	C	T	missense_variant	Rv0950c	97G>A	Ala33Thr
NC_000962.3	1097661	T	G	missense_variant	mprB	154T>G	Tyr52Asp
NC_000962.3	1102001	G	T	missense_variant	Rv0986	199G>T	Val67Phe
NC_000962.3	1108410	C	T	missense_variant	Rv0991c	95G>A	Cys32Tyr
NC_000962.3	1155107	A	G	missense_variant	kdpB	1384A>G	Ser462Gly
NC_000962.3	1167242	C	T	missense_variant	Rv1044	190C>T	Arg64Trp
NC_000962.3	1238597	G	A	missense_variant	Rv1112	343G>A	Val115Ile
NC_000962.3	1254747	G	T	missense_variant	prpD	193G>T	Ala65Ser
NC_000962.3	1586625	A	G	missense_variant	P55	1142T>C	Val381Ala
NC_000962.3	1603708	C	G	missense_variant	fadD12	221G>C	Gly74Ala
NC_000962.3	1633046	C	T	missense_variant	PE_PGRS27	1582G>A	Ala528Thr
NC_000962.3	1634018	T	C	missense_variant	PE_PGRS27	610A>G	Ser204Gly
NC_000962.3	1634077	G	A	missense_variant	PE_PGRS27	551C>T	Ala184Val
NC_000962.3	1637620	T	C	missense_variant	PE_PGRS28	610A>G	Ser204Gly
NC_000962.3	1637679	G	A	missense_variant	PE_PGRS28	551C>T	Ala184Val
NC_000962.3	1656309	A	G	missense_variant	PE_PGRS29	413T>C	Ile138Thr
NC_000962.3	1732975	G	A	missense_variant	Rv1531	503G>A	Ser168Asn
NC_000962.3	1739929	C	T	missense_variant	dinX	74C>T	Pro25Leu
NC_000962.3	1766884	C	T	missense_variant	treZ	259G>A	Asp87Asn
NC_000962.3	1833048	G	A	missense_variant	polA	2384G>A	Gly795Asp
NC_000962.3	1847023	C	G	missense_variant	Rv1639c	1436G>C	Gly479Ala
NC_000962.3	1859351	G	A	missense_variant	pheS	619G>A	Ala207Thr
NC_000962.3	1874442	C	T	missense_variant	pks10	283C>T	Pro95Ser
NC_000962.3	1907799	C	G	missense_variant	Rv1683	206C>G	Pro69Arg
NC_000962.3	1962260	C	G	missense_variant	narX	1927G>C	Val643Leu
NC_000962.3	2035861	G	C	missense_variant	eccE5	379G>C	Gly127Arg
NC_000962.3	2106361	G	A	missense_variant	modB	589G>A	Ala197Thr
NC_000962.3	2145085	C	T	missense_variant	Rv1898	146C>T	Thr49Ile
NC_000962.3	2151065	G	C	missense_variant	Rv1904	112G>C	Ala38Pro
NC_000962.3	2170004	G	C	missense_variant	PPE35	609C>G	Ile203Met
NC_000962.3	2175785	G	C	missense_variant	lipD	613G>C	Val205Leu
NC_000962.3	2237249	G	A	missense_variant	ctpG	58C>T	Arg20Trp
NC_000962.3	2275583	A	T	missense_variant	pfkB	842T>A	Leu281His
NC_000962.3	2353939	G	A	missense_variant	pafC	377C>T	Ala126Val
NC_000962.3	2377012	T	G	missense_variant	lppK	442T>G	Ser148Ala
NC_000962.3	2377175	G	C	missense_variant	Rv2117	28G>C	Val10Leu
NC_000962.3	2386795	C	A	missense_variant	Rv2125	503C>A	Thr168Asn
NC_000962.3	2492751	G	A	missense_variant	glnA2	992C>T	Ser331Leu
NC_000962.3	2507528	A	G	missense_variant	ptpA	383A>G	Tyr128Cys
NC_000962.3	2533750	G	C	missense_variant	Rv2260	421G>C	Gly141Arg
NC_000962.3	2544603	G	A	missense_variant	Rv2269c	19C>T	Pro7Ser
NC_000962.3	2553353	G	A	missense_variant	pitB	181G>A	Ala61Thr
NC_000962.3	2573610	C	G	missense_variant	cut2	596C>G	Thr199Ser
NC_000962.3	2609618	C	T	missense_variant	cysK1	823C>T	Leu275Phe
NC_000962.3	2617024	G	A	missense_variant	mmpL9	2332G>A	Val778Ile
NC_000962.3	2676673	C	A	missense_variant	mbtA	738C>A	Asp246Glu
NC_000962.3	3007599	C	G	missense_variant	Rv2690c	1611G>C	Leu537Phe
NC_000962.3	3124089	G	C	missense_variant	Rv2817c	895C>G	His299Asp
NC_000962.3	3161428	G	A	missense_variant	mqo	634C>T	Arg212Trp
NC_000962.3	3293317	G	C	missense_variant	pks1	3037C>G	Gln1013Glu
NC_000962.3	3310784	G	A	missense_variant	Rv2958c	1217C>T	Ala406Val
NC_000962.3	3507033	A	G	missense_variant	fadE23	244A>G	Met82Val
NC_000962.3	3523677	C	G	missense_variant	nuoL	1444C>G	Leu482Val
NC_000962.3	3637425	G	A	missense_variant	pmmA	1285C>T	Pro429Ser
NC_000962.3	3675628	G	A	missense_variant	Rv3294c	368C>T	Ser123Phe
NC_000962.3	3679337	T	A	missense_variant	lhr	2563T>A	Leu855Met
NC_000962.3	3679419	G	A	missense_variant	lhr	2645G>A	Gly882Asp
NC_000962.3	3797582	G	A	missense_variant	idsB	908C>T	Ala303Val
NC_000962.3	3878817	A	T	missense_variant	rpsD	448T>A	Phe150Ile
NC_000962.3	3895111	C	A	missense_variant	PPE60	686C>A	Thr229Lys
NC_000962.3	3895113	G	A	missense_variant	PPE60	688G>A	Ala230Thr
NC_000962.3	3895360	T	C	missense_variant	PPE60	935T>C	Leu312Ser
NC_000962.3	3902418	G	C	missense_variant	Rv3483c	395C>G	Thr132Arg
NC_000962.3	3928027	G	A	missense_variant	PE_PGRS53	1459G>A	Gly487Ser
NC_000962.3	3931740	G	T	missense_variant	PE_PGRS54	736G>T	Ala246Ser
NC_000962.3	3932770	A	C	missense_variant	PE_PGRS54	1766A>C	Lys589Thr
NC_000962.3	3932771	A	C	missense_variant	PE_PGRS54	1767A>C	Lys589Asn
NC_000962.3	3940568	G	C	missense_variant	PE_PGRS55	952G>C	Gly318Arg
NC_000962.3	3944268	A	G	missense_variant	PE_PGRS56	457A>G	Thr153Ala
NC_000962.3	3944278	A	C	missense_variant	PE_PGRS56	467A>C	Asn156Thr
NC_000962.3	3948929	G	C	missense_variant	PE_PGRS57	3136G>C	Ala1046Pro
NC_000962.3	3970523	T	G	missense_variant	PPE61	1181T>G	Val394Gly
NC_000962.3	3971541	A	C	missense_variant	PPE62	913T>G	Phe305Val
NC_000962.3	4056342	T	G	missense_variant	espA	34A>C	Ser12Arg
NC_000962.3	4077894	C	T	missense_variant	Rv3639c	557G>A	Gly186Glu
NC_000962.3	4136705	A	G	missense_variant	Rv3694c	410T>C	Ile137Thr
NC_000962.3	4146047	G	C	missense_variant	etgB	845C>G	Ala282Gly
NC_000962.3	4147295	C	T	missense_variant	gshA	892G>A	Val298Ile
NC_000962.3	4339792	C	T	missense_variant	Rv3863	944C>T	Ala315Val
NC_000962.3	38136	A	G	missense_variant	fadD34	878A>G	His293Arg
NC_000962.3	48910	C	G	missense_variant	Rv0044c	118G>C	Val40Leu
NC_000962.3	92275	G	A	missense_variant	Rv0083	1876G>A	Ala626Thr
NC_000962.3	147224	A	G	missense_variant	fusA2	548T>C	Leu183Pro
NC_000962.3	260611	A	G	missense_variant	lipW	221T>C	Leu74Pro
NC_000962.3	275105	G	A	missense_variant	php	859C>T	Leu287Phe
NC_000962.3	344893	G	C	missense_variant	eccB3	872G>C	Gly291Ala
NC_000962.3	433178	T	G	missense_variant	PPE8	1502A>C	Asn501Thr
NC_000962.3	478238	C	G	missense_variant	lpqK	319G>C	Asp107His
NC_000962.3	487665	G	C	missense_variant	pks6	1935G>C	Met645Ile
NC_000962.3	505291	C	T	missense_variant	lpqM	206C>T	Ala69Val
NC_000962.3	638215	C	G	missense_variant	Rv0547c	702G>C	Lys234Asn
NC_000962.3	737930	G	T	missense_variant	mmaA3	220C>A	Leu74Met
NC_000962.3	761491	T	C	missense_variant	rpoB	1685T>C	Val562Ala
NC_000962.3	1010214	T	C	missense_variant	Rv0907	79T>C	Ser27Pro
NC_000962.3	1011968	A	G	missense_variant	ctpE	238A>G	Ile80Val
NC_000962.3	1025862	C	T	missense_variant	Rv0920c	955G>A	Ala319Thr
NC_000962.3	1043752	G	C	missense_variant	pstC1	454G>C	Ala152Pro
NC_000962.3	1081281	G	C	missense_variant	Rv0970	230G>C	Gly77Ala
NC_000962.3	1088963	C	T	missense_variant	Rv0976c	1213G>A	Gly405Ser
NC_000962.3	1097252	T	G	missense_variant	mprA	431T>G	Val144Gly
NC_000962.3	1106247	A	G	missense_variant	Rv0988	1132A>G	Met378Val
NC_000962.3	1144946	C	T	missense_variant	eno	383C>T	Pro128Leu
NC_000962.3	1174273	A	C	missense_variant	Rv1051c	428T>G	Val143Gly
NC_000962.3	1210758	G	A	missense_variant	Rv1086	164G>A	Ser55Asn
NC_000962.3	1223680	G	T	missense_variant	phoH2	684G>T	Gln228His
NC_000962.3	1268185	T	G	missense_variant	Rv1140	839T>G	Phe280Cys
NC_000962.3	1299566	G	A	missense_variant	PPE17	239C>T	Ala80Val
NC_000962.3	1304452	G	A	missense_variant	fbiC	1522G>A	Gly508Ser
NC_000962.3	1419697	C	T	missense_variant	lprA	52G>A	Val18Ile
NC_000962.3	1554714	C	T	missense_variant	pyrC	527C>T	Ala176Val
NC_000962.3	1603708	C	G	missense_variant	fadD12	221G>C	Gly74Ala
NC_000962.3	1634077	G	A	missense_variant	PE_PGRS27	551C>T	Ala184Val
NC_000962.3	1649784	G	C	missense_variant	Rv1462	259G>C	Gly87Arg
NC_000962.3	1727392	C	G	missense_variant	pks5	1018G>C	Gly340Arg
NC_000962.3	1730674	C	G	missense_variant	fadD24	1173C>G	Ile391Met
NC_000962.3	1732975	G	A	missense_variant	Rv1531	503G>A	Ser168Asn
NC_000962.3	1831283	A	C	missense_variant	polA	619A>C	Ile207Leu
NC_000962.3	1833048	G	A	missense_variant	polA	2384G>A	Gly795Asp
NC_000962.3	1867872	A	G	missense_variant	argB	31A>G	Ile11Val
NC_000962.3	1900893	C	T	missense_variant	cmr	83G>A	Arg28Gln
NC_000962.3	1907799	C	G	missense_variant	Rv1683	206C>G	Pro69Arg
NC_000962.3	1989057	A	G	missense_variant	cut1	16A>G	Arg6Gly
NC_000962.3	2027268	G	A	missense_variant	PPE26	479G>A	Ser160Asn
NC_000962.3	2131505	T	C	missense_variant	cyp140	353A>G	Asp118Gly
NC_000962.3	2155687	T	C	missense_variant	katG	425A>G	Asp142Gly
NC_000962.3	2193474	C	T	missense_variant	ribA1	869C>T	Pro290Leu
NC_000962.3	2195445	A	G	missense_variant	Rv1944c	490T>C	Trp164Arg
NC_000962.3	2288826	A	C	missense_variant	pncA	416T>G	Val139Gly
NC_000962.3	2316421	T	C	missense_variant	Rv2060	143T>C	Met48Thr
NC_000962.3	2341522	G	A	missense_variant	Rv2083	652G>A	Gly218Ser
NC_000962.3	2348770	C	T	missense_variant	Rv2091c	523G>A	Ala175Thr
NC_000962.3	2392773	G	A	missense_variant	cysQ	548C>T	Ser183Leu
NC_000962.3	2399623	G	A	missense_variant	pyrD	904G>A	Glu302Lys
NC_000962.3	2523833	A	C	missense_variant	glpD1	959T>G	Ile320Ser
NC_000962.3	2533750	G	C	missense_variant	Rv2260	421G>C	Gly141Arg
NC_000962.3	2543013	G	A	missense_variant	cyp128	1264C>T	Pro422Ser
NC_000962.3	2544603	G	A	missense_variant	Rv2269c	19C>T	Pro7Ser
NC_000962.3	2547318	G	A	missense_variant	Rv2275	436G>A	Gly146Ser
NC_000962.3	2867874	C	T	missense_variant	vapB18	92C>T	Thr31Met
NC_000962.3	3062289	C	T	missense_variant	ftsK	218G>A	Arg73Gln
NC_000962.3	3191234	T	C	missense_variant	cdsA	388A>G	Ser130Gly
NC_000962.3	3209845	C	A	missense_variant	fdhF	1901G>T	Arg634Leu
NC_000962.3	3223746	G	C	missense_variant	Rv2915c	935C>G	Thr312Ser
NC_000962.3	3344347	A	G	missense_variant	leuD	283T>C	Ser95Pro
NC_000962.3	3370503	T	G	missense_variant	gatA	932A>C	His311Pro
NC_000962.3	3507033	A	G	missense_variant	fadE23	244A>G	Met82Val
NC_000962.3	3597199	T	G	missense_variant	Rv3220c	336A>C	Glu112Asp
NC_000962.3	3630026	A	C	missense_variant	Rv3249c	362T>G	Leu121Arg
NC_000962.3	3679337	T	A	missense_variant	lhr	2563T>A	Leu855Met
NC_000962.3	3689674	A	T	missense_variant	lpdA	1265T>A	Ile422Asn
NC_000962.3	3727319	T	A	missense_variant	metC	1193T>A	Leu398Gln
NC_000962.3	3786326	G	A	missense_variant	otsB2	13G>A	Gly5Ser
NC_000962.3	3786954	C	T	missense_variant	otsB2	641C>T	Pro214Leu
NC_000962.3	3797582	G	A	missense_variant	idsB	908C>T	Ala303Val
NC_000962.3	3815563	C	T	missense_variant	idsA1	544G>A	Ala182Thr
NC_000962.3	3881135	C	T	missense_variant	Rv3463	229C>T	Pro77Ser
NC_000962.3	3904551	A	G	missense_variant	Rv3484	1474A>G	Thr492Ala
NC_000962.3	3927667	G	T	missense_variant	PE_PGRS53	1099G>T	Ala367Ser
NC_000962.3	3946797	C	T	missense_variant	PE_PGRS57	1004C>T	Thr335Ile
NC_000962.3	3948929	G	C	missense_variant	PE_PGRS57	3136G>C	Ala1046Pro
NC_000962.3	4045128	C	G	missense_variant	panC	83G>C	Arg28Pro
NC_000962.3	4049235	G	A	missense_variant	folP1	746C>T	Ala249Val
NC_000962.3	4063153	G	C	missense_variant	lpqG	627G>C	Glu209Asp
NC_000962.3	4101503	C	G	missense_variant	Rv3662c	533G>C	Gly178Ala
NC_000962.3	4122700	G	C	missense_variant	ponA2	785G>C	Gly262Ala
NC_000962.3	4139557	T	C	missense_variant	glpK	199A>G	Thr67Ala
NC_000962.3	4338179	A	C	missense_variant	whiB6	343T>G	Ser115Ala
NC_000962.3	4408180	G	A	missense_variant	gid	23C>T	Ala8Val
NC_000962.3	9944	A	C	missense_variant	Rv0007	31A>C	Ser11Arg
NC_000962.3	15517	C	G	missense_variant	trpG	604C>G	Arg202Gly
NC_000962.3	43722	C	T	missense_variant	leuS	161C>T	Pro54Leu
NC_000962.3	84636	C	G	missense_variant	Rv0075	641C>G	Ala214Gly
NC_000962.3	85352	A	C	missense_variant	Rv0076c	221T>G	Leu74Arg
NC_000962.3	94089	G	A	missense_variant	hycQ	139G>A	Gly47Arg
NC_000962.3	105979	C	T	missense_variant	PPE1	656C>T	Ala219Val
NC_000962.3	169410	T	G	missense_variant	Rv0143c	773A>C	Asp258Ala
NC_000962.3	193735	C	G	missense_variant	TB18.5	110C>G	Ala37Gly
NC_000962.3	270048	C	T	missense_variant	Rv0226c	1517G>A	Arg506Gln
NC_000962.3	327224	G	A	missense_variant	fadE6	1238C>T	Ala413Val
NC_000962.3	327432	C	T	missense_variant	fadE6	1030G>A	Glu344Lys
NC_000962.3	340481	C	T	missense_variant	PPE3	1118C>T	Ala373Val
NC_000962.3	353767	C	T	missense_variant	eccD3	685C>T	Pro229Ser
NC_000962.3	355803	G	T	missense_variant	mycP3	1306G>T	Ala436Ser
NC_000962.3	368719	T	G	missense_variant	PPE5	4046A>C	Asn1349Thr
NC_000962.3	378407	G	T	missense_variant	Rv0309	477G>T	Gln159His
NC_000962.3	396634	A	G	missense_variant	Rv0331	434A>G	Glu145Gly
NC_000962.3	401693	C	G	missense_variant	Rv0336	1502C>G	Pro501Arg
NC_000962.3	407877	T	C	missense_variant	Rv0339c	572A>G	Glu191Gly
NC_000962.3	456648	C	T	missense_variant	Rv0380c	172G>A	Ala58Thr
NC_000962.3	509772	C	T	missense_variant	thiC	454G>A	Val152Met
NC_000962.3	515110	T	G	missense_variant	ctpH	212A>C	Glu71Ala
NC_000962.3	545737	C	T	missense_variant	Rv0455c	85G>A	Ala29Thr
NC_000962.3	585891	C	G	missense_variant	Rv0495c	424G>C	Glu142Gln
NC_000962.3	597002	C	T	missense_variant	mmpS2	244C>T	Arg82Trp
NC_000962.3	597329	T	C	missense_variant	mmpL2	131T>C	Leu44Pro
NC_000962.3	605188	T	C	missense_variant	hemB	587T>C	Ile196Thr
NC_000962.3	624025	C	G	missense_variant	PE_PGRS6	1233C>G	Ser411Arg
NC_000962.3	667095	C	T	missense_variant	pncB2	148G>A	Ala50Thr
NC_000962.3	676796	C	T	missense_variant	Rv0579	559C>T	Arg187Trp
NC_000962.3	738902	C	T	missense_variant	mmaA2	259G>A	Asp87Asn
NC_000962.3	753562	A	G	missense_variant	vapB6	56T>C	Ile19Thr
NC_000962.3	756216	A	G	missense_variant	atsD	80A>G	Asp27Gly
NC_000962.3	758322	A	G	missense_variant	atsD	2186A>G	Asp729Gly
NC_000962.3	893895	C	T	missense_variant	pepC	578C>T	Ala193Val
NC_000962.3	913865	G	A	missense_variant	phoY2	335C>T	Ala112Val
NC_000962.3	917174	G	A	missense_variant	Rv0823c	473C>T	Pro158Leu
NC_000962.3	919424	C	G	missense_variant	Rv0825c	130G>C	Val44Leu
NC_000962.3	926825	G	A	missense_variant	PE_PGRS13	1465G>A	Gly489Arg
NC_000962.3	928228	G	T	missense_variant	PE_PGRS14	2258C>A	Ala753Asp
NC_000962.3	928918	C	G	missense_variant	PE_PGRS14	1568G>C	Gly523Ala
NC_000962.3	943144	C	T	missense_variant	Rv0846c	1051G>A	Ala351Thr
NC_000962.3	962101	A	G	missense_variant	Rv0862c	512T>C	Val171Ala
NC_000962.3	1039119	C	T	missense_variant	pknD	796G>A	Gly266Ser
NC_000962.3	1043833	G	A	missense_variant	pstC1	535G>A	Gly179Arg
NC_000962.3	1053414	G	A	missense_variant	Rv0943c	323C>T	Thr108Met
NC_000962.3	1089554	T	C	missense_variant	Rv0976c	622A>G	Thr208Ala
NC_000962.3	1129165	G	A	missense_variant	rpfB	1075G>A	Ala359Thr
NC_000962.3	1212896	G	T	missense_variant	PE_PGRS21	1337G>T	Gly446Val
NC_000962.3	1225462	T	C	missense_variant	Rv1097c	683A>G	Asp228Gly
NC_000962.3	1280530	G	T	missense_variant	omt	317C>A	Pro106Gln
NC_000962.3	1306780	C	T	missense_variant	fadH	1447G>A	Val483Met
NC_000962.3	1562830	G	C	missense_variant	PPE20	1062G>C	Leu354Phe
NC_000962.3	1572822	C	T	missense_variant	PE_PGRS25	1036G>A	Gly346Ser
NC_000962.3	1574120	G	A	missense_variant	vapC10	394C>T	Arg132Trp
NC_000962.3	1599078	C	A	missense_variant	Rv1424c	577G>T	Ala193Ser
NC_000962.3	1600586	C	T	missense_variant	Rv1425	929C>T	Ser310Leu
NC_000962.3	1600714	G	C	missense_variant	Rv1425	1057G>C	Glu353Gln
NC_000962.3	1605170	C	T	missense_variant	Rv1429	293C>T	Ala98Val
NC_000962.3	1626857	C	T	missense_variant	zwf2	106G>A	Val36Ile
NC_000962.3	1638142	T	A	missense_variant	PE_PGRS28	88A>T	Ser30Cys
NC_000962.3	1638143	G	T	missense_variant	PE_PGRS28	87C>A	Asn29Lys
NC_000962.3	1678462	C	G	missense_variant	Rv1488	1066C>G	Arg356Gly
NC_000962.3	1720444	T	G	missense_variant	wbbL2	428T>G	Val143Gly
NC_000962.3	1728022	C	G	missense_variant	pks5	388G>C	Gly130Arg
NC_000962.3	1732204	A	G	missense_variant	adh	832A>G	Thr278Ala
NC_000962.3	1798880	T	C	missense_variant	Rv1597	587T>C	Phe196Ser
NC_000962.3	1808795	A	C	missense_variant	trpE	893A>C	Asp298Ala
NC_000962.3	1817856	A	C	missense_variant	tesB1	242A>C	Glu81Ala
NC_000962.3	1843389	T	C	missense_variant	Rv1637c	304A>G	Ile102Val
NC_000962.3	1867838	G	A	missense_variant	argJ	1208G>A	Ser403Asn
NC_000962.3	1910979	C	G	missense_variant	Rv1685c	421G>C	Gly141Arg
NC_000962.3	1931629	T	G	missense_variant	PPE22	1026A>C	Gln342His
NC_000962.3	2008217	T	G	missense_variant	Rv1774	386T>G	Val129Gly
NC_000962.3	2012300	C	G	missense_variant	Rv1778c	231G>C	Gln77His
NC_000962.3	2057591	C	T	missense_variant	Rv1815	64C>T	Pro22Ser
NC_000962.3	2063911	A	G	missense_variant	bacA	818T>C	Ile273Thr
NC_000962.3	2066470	G	A	missense_variant	secA2	14G>A	Gly5Asp
NC_000962.3	2118398	A	G	missense_variant	Rv1868	1052A>G	Asp351Gly
NC_000962.3	2128127	A	G	missense_variant	glnA3	106A>G	Lys36Glu
NC_000962.3	2134156	T	G	missense_variant	rpfC	106A>C	Ser36Arg
NC_000962.3	2151148	C	G	missense_variant	Rv1904	195C>G	Ile65Met
NC_000962.3	2164841	T	C	missense_variant	PPE34	2471A>G	Asn824Ser
NC_000962.3	2166060	T	G	missense_variant	PPE34	1252A>C	Thr418Pro
NC_000962.3	2173033	A	G	missense_variant	lppF	763T>C	Trp255Arg
NC_000962.3	2175591	C	T	missense_variant	lipD	419C>T	Ser140Phe
NC_000962.3	2185342	C	T	missense_variant	fadE17	847G>A	Asp283Asn
NC_000962.3	2208627	C	G	missense_variant	yrbE3B	121C>G	Arg41Gly
NC_000962.3	2216035	A	G	missense_variant	mce3F	779A>G	Glu260Gly
NC_000962.3	2237059	G	T	missense_variant	ctpG	248C>A	Thr83Asn
NC_000962.3	2244768	G	A	missense_variant	Rv1999c	371C>T	Ala124Val
NC_000962.3	2263883	T	C	missense_variant	Rv2016	458T>C	Val153Ala
NC_000962.3	2276348	G	A	missense_variant	pfkB	77C>T	Thr26Met
NC_000962.3	2277917	G	T	missense_variant	Rv2030c	570C>A	Asp190Glu
NC_000962.3	2280734	G	A	missense_variant	Rv2033c	349C>T	His117Tyr
NC_000962.3	2300664	G	A	missense_variant	pks12	6323C>T	Pro2108Leu
NC_000962.3	2316510	G	A	missense_variant	Rv2059	1337G>A	Gly446Asp
NC_000962.3	2341714	C	T	missense_variant	Rv2083	844C>T	Pro282Ser
NC_000962.3	2361492	T	G	missense_variant	helZ	1253T>G	Leu418Arg
NC_000962.3	2375129	C	T	missense_variant	mpa	1162G>A	Val388Ile
NC_000962.3	2394922	C	T	missense_variant	Rv2134c	316G>A	Val106Met
NC_000962.3	2403871	G	T	missense_variant	Rv2143	895G>T	Ala299Ser
NC_000962.3	2408744	T	C	missense_variant	ftsZ	781A>G	Ile261Val
NC_000962.3	2478266	A	C	missense_variant	Rv2212	1077A>C	Glu359Asp
NC_000962.3	2499049	A	C	missense_variant	Rv2226	218A>C	Asp73Ala
NC_000962.3	2499050	C	A	missense_variant	Rv2226	219C>A	Asp73Glu
NC_000962.3	2525776	C	T	missense_variant	Rv2251	212C>T	Ala71Val
NC_000962.3	2540441	T	C	missense_variant	cyp124	338T>C	Leu113Pro
NC_000962.3	2556668	A	T	missense_variant	lipM	524A>T	Asp175Val
NC_000962.3	2559151	C	T	missense_variant	Rv2286c	419G>A	Gly140Asp
NC_000962.3	2607715	T	C	missense_variant	stp	607A>G	Ile203Val
NC_000962.3	2613139	G	C	missense_variant	moeW	925C>G	Leu309Val
NC_000962.3	2615585	A	G	missense_variant	mmpL9	893A>G	Tyr298Cys
NC_000962.3	2649512	C	T	missense_variant	phoH1	463G>A	Gly155Arg
NC_000962.3	2673848	C	A	missense_variant	mbtB	1990G>T	Val664Leu
NC_000962.3	2705898	G	A	missense_variant	PE24	137G>A	Ser46Asn
NC_000962.3	3021962	G	A	missense_variant	Rv2709	124G>A	Glu42Lys
NC_000962.3	3066280	G	A	missense_variant	dapA	845C>T	Thr282Ile
NC_000962.3	3086742	A	C	missense_variant	Rv2779c	13T>G	Phe5Val
NC_000962.3	3103708	T	C	missense_variant	pptT	233A>G	Lys78Arg
NC_000962.3	3124191	C	T	missense_variant	Rv2817c	793G>A	Asp265Asn
NC_000962.3	3124352	C	A	missense_variant	Rv2817c	632G>T	Ser211Ile
NC_000962.3	3311262	C	G	missense_variant	Rv2958c	739G>C	Val247Leu
NC_000962.3	3391074	G	C	missense_variant	Rv3031	1153G>C	Val385Leu
NC_000962.3	3546131	C	T	missense_variant	Rv3177	685C>T	Pro229Ser
NC_000962.3	3549429	T	C	missense_variant	Rv3180c	260A>G	Gln87Arg
NC_000962.3	3574504	G	A	missense_variant	Rv3201c	2533C>T	Arg845Trp
NC_000962.3	3585577	T	C	missense_variant	Rv3208	574T>C	Cys192Arg
NC_000962.3	3612012	G	C	missense_variant	kefB	1105C>G	Leu369Val
NC_000962.3	3690764	C	T	missense_variant	lpdA	175G>A	Gly59Arg
NC_000962.3	3719712	C	A	missense_variant	nagA	1118C>A	Ala373Asp
NC_000962.3	3730530	G	C	missense_variant	PPE54	6406C>G	Gln2136Glu
NC_000962.3	3732258	G	C	missense_variant	PPE54	4678C>G	Gln1560Glu
NC_000962.3	3735207	C	T	missense_variant	PPE54	1729G>A	Gly577Ser
NC_000962.3	3739630	C	T	missense_variant	PE_PGRS50	3145G>A	Asp1049Asn
NC_000962.3	3744931	C	A	missense_variant	PPE55	8254G>T	Ala2752Ser
NC_000962.3	3744937	C	A	missense_variant	PPE55	8248G>T	Val2750Phe
NC_000962.3	3744954	A	G	missense_variant	PPE55	8231T>C	Val2744Ala
NC_000962.3	3744955	C	T	missense_variant	PPE55	8230G>A	Val2744Met
NC_000962.3	3786518	G	A	missense_variant	otsB2	205G>A	Ala69Thr
NC_000962.3	3806848	G	A	missense_variant	acrA1	1228G>A	Val410Ile
NC_000962.3	3808019	T	C	missense_variant	cmaA1	419A>G	Glu140Gly
NC_000962.3	3819593	C	A	missense_variant	Rv3401	1552C>A	Pro518Thr
NC_000962.3	3842461	T	A	missense_variant	PPE57	223T>A	Ser75Thr
NC_000962.3	3842473	A	C	missense_variant	PPE57	235A>C	Ser79Arg
NC_000962.3	3842479	C	A	missense_variant	PPE57	241C>A	Leu81Ile
NC_000962.3	3868379	C	T	missense_variant	eccD4	28C>T	Arg10Trp
NC_000962.3	3929843	C	T	missense_variant	PE_PGRS53	3275C>T	Ala1092Val
NC_000962.3	3940073	G	T	missense_variant	PE_PGRS55	457G>T	Ala153Ser
NC_000962.3	3966934	G	C	missense_variant	Rv3529c	105C>G	Asn35Lys
NC_000962.3	4037986	C	G	missense_variant	PE_PGRS59	65G>C	Gly22Ala
NC_000962.3	4091503	C	T	missense_variant	PE33	271C>T	Arg91Cys
NC_000962.3	4164231	C	T	missense_variant	Rv3720	496C>T	Pro166Ser
NC_000962.3	4168771	C	T	missense_variant	Rv3723	236C>T	Ser79Leu
NC_000962.3	4179591	T	C	missense_variant	Rv3729	1307T>C	Val436Ala
NC_000962.3	4182566	G	T	missense_variant	ligC	809G>T	Trp270Leu
NC_000962.3	4194437	C	G	missense_variant	ctpJ	937G>C	Ala313Pro
NC_000962.3	4309617	G	T	missense_variant	Rv3835	571G>T	Ala191Ser
NC_000962.3	4310449	G	A	missense_variant	Rv3836	49G>A	Ala17Thr
NC_000962.3	4316466	G	A	missense_variant	Rv3843c	131C>T	Thr44Ile
NC_000962.3	4324042	C	T	missense_variant	Rv3850	28C>T	Arg10Cys
NC_000962.3	4324358	T	C	missense_variant	Rv3850	344T>C	Ile115Thr
NC_000962.3	4334700	T	C	missense_variant	gltB	1382A>G	His461Arg
NC_000962.3	4341354	A	G	missense_variant	espE	1085A>G	Gln362Arg
NC_000962.3	4406116	C	A	missense_variant	parB	376G>T	Ala126Ser
NC_000962.3	4718	G	C	missense_variant	Rv0004	285G>C	Glu95Asp
NC_000962.3	20323	T	C	missense_variant	rodA	1318A>G	Ile440Val
NC_000962.3	29734	G	C	missense_variant	Rv0026	13G>C	Ala5Pro
NC_000962.3	45206	G	A	missense_variant	leuS	1645G>A	Ala549Thr
NC_000962.3	189599	C	T	missense_variant	PE4	841G>A	Val281Met
NC_000962.3	215531	G	T	missense_variant	Rv0184	563G>T	Arg188Leu
NC_000962.3	266798	G	A	missense_variant	Rv0223c	967C>T	Pro323Ser
NC_000962.3	297730	A	T	missense_variant	Rv0246	922A>T	Ile308Phe
NC_000962.3	301535	C	T	missense_variant	Rv0249c	121G>A	Gly41Ser
NC_000962.3	335761	C	T	missense_variant	Rv0278c	550G>A	Gly184Arg
NC_000962.3	429708	C	T	missense_variant	PPE8	4972G>A	Gly1658Ser
NC_000962.3	441359	C	T	missense_variant	fba	941G>A	Arg314His
NC_000962.3	442281	C	G	missense_variant	fba	19G>C	Glu7Gln
NC_000962.3	643225	C	G	missense_variant	Rv0552	337C>G	Leu113Val
NC_000962.3	654945	C	G	missense_variant	gpdA1	1005G>C	Glu335Asp
NC_000962.3	732111	G	C	missense_variant	hadA	182G>C	Cys61Ser
NC_000962.3	752042	C	T	missense_variant	mkl	526C>T	Arg176Cys
NC_000962.3	764667	G	C	missense_variant	rpoC	1298G>C	Gly433Ala
NC_000962.3	941093	T	C	missense_variant	narL	14A>G	Gln5Arg
NC_000962.3	994369	G	T	missense_variant	Rv0892	517G>T	Ala173Ser
NC_000962.3	1017338	G	A	missense_variant	Rv0913c	1388C>T	Pro463Leu
NC_000962.3	1165903	G	A	missense_variant	Rv1043c	904C>T	Pro302Ser
NC_000962.3	1184748	G	A	missense_variant	Rv1061	734G>A	Gly245Glu
NC_000962.3	1286423	G	C	missense_variant	Rv1159A	146C>G	Ala49Gly
NC_000962.3	1612548	C	T	missense_variant	Rv1435c	403G>A	Ala135Thr
NC_000962.3	1616219	T	C	missense_variant	tpi	656T>C	Val219Ala
NC_000962.3	1637133	T	G	missense_variant	PE_PGRS28	1097A>C	Asp366Ala
NC_000962.3	1637145	T	G	missense_variant	PE_PGRS28	1085A>C	Asp362Ala
NC_000962.3	1686133	G	A	missense_variant	mutB	2129G>A	Gly710Asp
NC_000962.3	1698322	G	C	missense_variant	Rv1508c	1573C>G	Leu525Val
NC_000962.3	1706516	A	G	missense_variant	Rv1514c	80T>C	Val27Ala
NC_000962.3	1831277	C	G	missense_variant	polA	613C>G	Pro205Ala
NC_000962.3	1856436	G	A	missense_variant	PE17	673G>A	Ala225Thr
NC_000962.3	1863552	C	A	missense_variant	PE_PGRS30	1831G>T	Gly611Cys
NC_000962.3	1867742	T	C	missense_variant	argJ	1112T>C	Ile371Thr
NC_000962.3	1883187	C	T	missense_variant	pks8	1484C>T	Ala495Val
NC_000962.3	1895827	C	T	missense_variant	Rv1669	103C>T	Pro35Ser
NC_000962.3	2021562	A	C	missense_variant	eccC5	2306A>C	Glu769Ala
NC_000962.3	2126802	T	G	missense_variant	Rv1877	899T>G	Leu300Arg
NC_000962.3	2172771	A	G	missense_variant	lppF	1025T>C	Phe342Ser
NC_000962.3	2315985	C	T	missense_variant	Rv2059	812C>T	Ala271Val
NC_000962.3	2339031	C	T	missense_variant	Rv2082	323C>T	Ala108Val
NC_000962.3	2445464	C	T	missense_variant	Rv2183c	347G>A	Gly116Asp
NC_000962.3	2523669	G	A	missense_variant	glpD1	1123C>T	Pro375Ser
NC_000962.3	2547189	G	C	missense_variant	Rv2275	307G>C	Gly103Arg
NC_000962.3	2564141	T	C	missense_variant	Rv2292c	113A>G	Asp38Gly
NC_000962.3	2713090	T	G	missense_variant	Rv2415c	695A>C	Lys232Thr
NC_000962.3	2718137	C	T	missense_variant	Rv2420c	40G>A	Ala14Thr
NC_000962.3	2723646	A	C	missense_variant	Rv2426c	538T>G	Ser180Ala
NC_000962.3	2725213	T	C	missense_variant	proA	265A>G	Ile89Val
NC_000962.3	3021420	A	C	missense_variant	Rv2707	848A>C	Glu283Ala
NC_000962.3	3070648	C	T	missense_variant	vapB21	202G>A	Gly68Arg
NC_000962.3	3165025	A	G	missense_variant	Rv2854	874A>G	Ile292Val
NC_000962.3	3199594	G	A	missense_variant	rpsB	389C>T	Thr130Ile
NC_000962.3	3228583	C	G	missense_variant	glnD	2098G>C	Ala700Pro
NC_000962.3	3232421	G	T	missense_variant	amt	86C>A	Thr29Lys
NC_000962.3	3268041	C	T	missense_variant	ppsE	305C>T	Ala102Val
NC_000962.3	3316724	A	G	missense_variant	purU	196A>G	Thr66Ala
NC_000962.3	3341907	A	G	missense_variant	ppk1	2054A>G	Gln685Arg
NC_000962.3	3371565	G	A	missense_variant	gatC	166C>T	Pro56Ser
NC_000962.3	3374095	G	C	missense_variant	ligA	526C>G	Pro176Ala
NC_000962.3	3525708	T	G	missense_variant	nuoM	1577T>G	Ile526Ser
NC_000962.3	3749956	C	G	missense_variant	PPE55	3229G>C	Asp1077His
NC_000962.3	3797708	G	A	missense_variant	idsB	782C>T	Ala261Val
NC_000962.3	3825562	C	T	missense_variant	Rv3406	233C>T	Ala78Val
NC_000962.3	3842461	T	A	missense_variant	PPE57	223T>A	Ser75Thr
NC_000962.3	3845667	G	C	missense_variant	Rv3428c	304C>G	His102Asp
NC_000962.3	3847258	C	G	missense_variant	PPE59	94C>G	Leu32Val
NC_000962.3	3847259	T	A	missense_variant	PPE59	95T>A	Leu32Gln
NC_000962.3	3847261	A	T	missense_variant	PPE59	97A>T	Met33Leu
NC_000962.3	3847264	T	G	missense_variant	PPE59	100T>G	Tyr34Asp
NC_000962.3	3847265	A	C	missense_variant	PPE59	101A>C	Tyr34Ser
NC_000962.3	3847267	A	T	missense_variant	PPE59	103A>T	Asn35Tyr
NC_000962.3	3847274	C	T	missense_variant	PPE59	110C>T	Ala37Val
NC_000962.3	3854190	C	A	missense_variant	Rv3435c	604G>T	Val202Leu
NC_000962.3	3884849	C	T	missense_variant	Rv3467	886C>T	Arg296Cys
NC_000962.3	3889305	A	G	missense_variant	Rv3471c	37T>C	Ser13Pro
NC_000962.3	3929410	C	T	missense_variant	PE_PGRS53	2842C>T	Pro948Ser
NC_000962.3	3932697	G	A	missense_variant	PE_PGRS54	1693G>A	Gly565Ser
NC_000962.3	3935475	C	G	missense_variant	PE_PGRS54	4471C>G	Gln1491Glu
NC_000962.3	3935477	A	C	missense_variant	PE_PGRS54	4473A>C	Gln1491His
NC_000962.3	4044703	G	C	missense_variant	panC	508C>G	Gln170Glu
NC_000962.3	4058130	G	A	missense_variant	ephA	398G>A	Arg133Gln
NC_000962.3	4092592	A	G	missense_variant	Rv3651	752A>G	Gln251Arg
NC_000962.3	4303930	T	G	missense_variant	Rv3829c	1079A>C	Glu360Ala
NC_000962.3	4309075	T	G	missense_variant	Rv3835	29T>G	Val10Gly
NC_000962.3	4313159	A	C	missense_variant	Rv3839	395A>C	Tyr132Ser
NC_000962.3	4331716	C	G	missense_variant	gltB	4366G>C	Glu1456Gln
NC_000962.3	4338358	G	T	missense_variant	whiB6	164C>A	Ala55Asp
NC_000962.3	4407479	G	A	missense_variant	parA	53C>T	Ser18Leu
NC_000962.3	38199	C	T	missense_variant	fadD34	941C>T	Ala314Val
NC_000962.3	197705	G	A	missense_variant	yrbE1B	46G>A	Ala16Thr
NC_000962.3	265886	C	T	missense_variant	echA1	380C>T	Ala127Val
NC_000962.3	277090	T	C	missense_variant	fadE4	1033T>C	Trp345Arg
NC_000962.3	372641	A	G	missense_variant	PPE5	124T>C	Ser42Pro
NC_000962.3	392860	T	C	missense_variant	cyp135A1	1186A>G	Ile396Val
NC_000962.3	449943	C	T	missense_variant	Rv0373c	1861G>A	Gly621Ser
NC_000962.3	490515	A	C	missense_variant	Rv0406c	191T>G	Val64Gly
NC_000962.3	555079	G	A	missense_variant	Rv0465c	1228C>T	His410Tyr
NC_000962.3	576509	A	C	missense_variant	mshA	1162A>C	Thr388Pro
NC_000962.3	576510	C	T	missense_variant	mshA	1163C>T	Thr388Ile
NC_000962.3	585199	A	G	missense_variant	Rv0494	505A>G	Asn169Asp
NC_000962.3	638636	A	G	missense_variant	Rv0547c	281T>C	Leu94Pro
NC_000962.3	728273	C	T	missense_variant	recC	34G>A	Asp12Asn
NC_000962.3	779154	A	C	missense_variant	Rv0678	165A>C	Glu55Asp
NC_000962.3	883867	C	T	missense_variant	Rv0789c	184G>A	Ala62Thr
NC_000962.3	891220	C	T	missense_variant	Rv0797	833C>T	Ser278Leu
NC_000962.3	898061	G	C	missense_variant	purL	2242G>C	Val748Leu
NC_000962.3	978735	T	G	missense_variant	Rv0879c	22A>C	Ile8Leu
NC_000962.3	979477	C	A	missense_variant	Rv0881	116C>A	Pro39His
NC_000962.3	1079697	G	C	missense_variant	ctpV	955G>C	Val319Leu
NC_000962.3	1105882	G	C	missense_variant	Rv0988	767G>C	Gly256Ala
NC_000962.3	1174286	A	G	missense_variant	Rv1051c	415T>C	Ser139Pro
NC_000962.3	1178082	C	G	missense_variant	Rv1056	455C>G	Ala152Gly
NC_000962.3	1204167	T	C	missense_variant	metB	101T>C	Val34Ala
NC_000962.3	1418851	C	A	missense_variant	Rv1269c	103G>T	Ala35Ser
NC_000962.3	1565345	C	T	missense_variant	rpoZ	253C>T	Pro85Ser
NC_000962.3	1576078	G	A	missense_variant	lipI	719C>T	Ala240Val
NC_000962.3	1659520	G	A	missense_variant	trxB1	151G>A	Val51Met
NC_000962.3	1706915	C	G	missense_variant	Rv1515c	612G>C	Met204Ile
NC_000962.3	1726208	G	T	missense_variant	pks5	2202C>A	Asp734Glu
NC_000962.3	1875653	A	G	missense_variant	pks7	350A>G	Glu117Gly
NC_000962.3	1914854	C	T	missense_variant	tyrS	1253C>T	Ala418Val
NC_000962.3	1924517	A	T	missense_variant	pyrG	689A>T	Glu230Val
NC_000962.3	1978714	C	A	missense_variant	fadD1	854G>T	Arg285Leu
NC_000962.3	2094668	T	C	missense_variant	gnd1	521A>G	Asp174Gly
NC_000962.3	2153240	C	A	missense_variant	Rv1907c	643G>T	Ala215Ser
NC_000962.3	2161484	G	A	missense_variant	aceAa	1022G>A	Arg341Lys
NC_000962.3	2175783	C	T	missense_variant	lipD	611C>T	Ala204Val
NC_000962.3	2195864	G	A	missense_variant	Rv1944c	71C>T	Ala24Val
NC_000962.3	2213039	A	C	missense_variant	mce3D	185A>C	Lys62Thr
NC_000962.3	2229841	C	T	missense_variant	Rv1985c	62G>A	Gly21Asp
NC_000962.3	2283528	C	A	missense_variant	Rv2037c	194G>T	Arg65Leu
NC_000962.3	2332777	C	T	missense_variant	Rv2075c	103G>A	Ala35Thr
NC_000962.3	2507168	C	A	missense_variant	ptpA	23C>A	Thr8Lys
NC_000962.3	2597829	T	C	missense_variant	Rv2325c	29A>G	Asn10Ser
NC_000962.3	3036811	T	C	missense_variant	fadE20	481A>G	Lys161Glu
NC_000962.3	3073925	A	C	missense_variant	thyA	547T>G	Leu183Val
NC_000962.3	3076650	C	T	missense_variant	Rv2767c	71G>A	Arg24His
NC_000962.3	3084649	C	G	missense_variant	Rv2777c	907G>C	Asp303His
NC_000962.3	3087712	T	C	missense_variant	ald	893T>C	Val298Ala
NC_000962.3	3147759	T	C	missense_variant	infB	115A>G	Thr39Ala
NC_000962.3	3170161	G	T	missense_variant	aldC	563C>A	Thr188Lys
NC_000962.3	3267767	G	A	missense_variant	ppsE	31G>A	Val11Ile
NC_000962.3	3293134	C	A	missense_variant	pks1	3220G>T	Asp1074Tyr
NC_000962.3	3310929	C	T	missense_variant	Rv2958c	1072G>A	Asp358Asn
NC_000962.3	3332920	A	G	missense_variant	thiL	869T>C	Val290Ala
NC_000962.3	3589715	G	A	missense_variant	Rv3212	322G>A	Asp108Asn
NC_000962.3	3712581	C	T	missense_variant	Rv3327	833C>T	Ser278Leu
NC_000962.3	3714714	T	C	missense_variant	Rv3329	323T>C	Val108Ala
NC_000962.3	3751882	C	G	missense_variant	PPE55	1303G>C	Glu435Gln
NC_000962.3	3751911	C	T	missense_variant	PPE55	1274G>A	Ser425Asn
NC_000962.3	3793699	T	C	missense_variant	dxs2	1169A>G	His390Arg
NC_000962.3	3864929	C	T	missense_variant	eccC4	3310G>A	Ala1104Thr
NC_000962.3	3885598	C	T	missense_variant	rmlB3	472G>A	Ala158Thr
NC_000962.3	3928274	C	A	missense_variant	PE_PGRS53	1706C>A	Thr569Asn
NC_000962.3	3935004	G	C	missense_variant	PE_PGRS54	4000G>C	Gly1334Arg
NC_000962.3	3941534	G	A	missense_variant	PE_PGRS55	1918G>A	Ala640Thr
NC_000962.3	3943837	C	T	missense_variant	PE_PGRS56	26C>T	Thr9Met
NC_000962.3	3983544	C	T	missense_variant	fadE28	601G>A	Ala201Thr
NC_000962.3	4002009	G	A	missense_variant	fadD3	373G>A	Ala125Thr
NC_000962.3	4027219	C	T	missense_variant	radA	776C>T	Ala259Val
NC_000962.3	4101597	C	T	missense_variant	Rv3662c	439G>A	Val147Met
NC_000962.3	4138861	T	C	missense_variant	glpK	895A>G	Asn299Asp
NC_000962.3	4140896	A	G	missense_variant	Rv3698	404A>G	Lys135Arg
NC_000962.3	4303199	G	A	missense_variant	Rv3828c	199C>T	Arg67Trp
NC_000962.3	4326676	G	C	missense_variant	ethA	798C>G	Ser266Arg
NC_000962.3	36885	C	T	missense_variant	Rv0034	19C>T	Leu7Phe
NC_000962.3	40025	T	C	missense_variant	Rv0037c	1178A>G	Tyr393Cys
NC_000962.3	51631	C	T	missense_variant	Rv0047c	97G>A	Ala33Thr
NC_000962.3	256404	C	G	missense_variant	fadD4	341C>G	Thr114Ser
NC_000962.3	281130	A	G	missense_variant	gabD1	11T>C	Val4Ala
NC_000962.3	336861	C	G	missense_variant	PE_PGRS4	2213G>C	Gly738Ala
NC_000962.3	399225	G	A	missense_variant	rmlA	568G>A	Ala190Thr
NC_000962.3	427893	G	A	missense_variant	PPE8	6787C>T	Leu2263Phe
NC_000962.3	478150	G	T	missense_variant	lpqK	407C>A	Ala136Glu
NC_000962.3	520417	C	G	missense_variant	Rv0433	94C>G	Gln32Glu
NC_000962.3	672534	G	C	missense_variant	PE_PGRS7	3383C>G	Thr1128Ser
NC_000962.3	900574	C	T	missense_variant	cpsY	757G>A	Val253Met
NC_000962.3	956603	C	T	missense_variant	fadB	311C>T	Pro104Leu
NC_000962.3	994678	C	G	missense_variant	Rv0892	826C>G	Leu276Val
NC_000962.3	995231	C	G	missense_variant	Rv0892	1379C>G	Pro460Arg
NC_000962.3	1016270	C	T	missense_variant	Rv0912	35C>T	Ala12Val
NC_000962.3	1033115	C	G	missense_variant	Rv0926c	672G>C	Glu224Asp
NC_000962.3	1043599	G	A	missense_variant	pstC1	301G>A	Ala101Thr
NC_000962.3	1080241	C	G	missense_variant	ctpV	1499C>G	Pro500Arg
NC_000962.3	1095006	C	T	missense_variant	rpmF	121C>T	Arg41Trp
NC_000962.3	1149579	C	G	missense_variant	kdpD	2108G>C	Arg703Pro
NC_000962.3	1684060	A	C	missense_variant	mutB	56A>C	Glu19Ala
NC_000962.3	1719261	A	C	missense_variant	Rv1524	536A>C	Glu179Ala
NC_000962.3	1755637	G	A	missense_variant	plsB1	193G>A	Glu65Lys
NC_000962.3	1761064	C	T	missense_variant	Rv1556	68C>T	Thr23Ile
NC_000962.3	1819116	A	G	missense_variant	Rv1619	542A>G	His181Arg
NC_000962.3	1876706	C	A	missense_variant	pks7	1403C>A	Ala468Asp
NC_000962.3	1885916	G	T	missense_variant	pks8	4213G>T	Ala1405Ser
NC_000962.3	1997852	C	G	missense_variant	Rv1765c	664G>C	Val222Leu
NC_000962.3	2085448	C	T	missense_variant	glcB	1534G>A	Gly512Ser
NC_000962.3	2315199	C	T	missense_variant	Rv2059	26C>T	Thr9Ile
NC_000962.3	2325107	G	A	missense_variant	Rv2067c	764C>T	Pro255Leu
NC_000962.3	2331823	C	T	missense_variant	Rv2075c	1057G>A	Ala353Thr
NC_000962.3	2340282	G	A	missense_variant	Rv2082	1574G>A	Arg525His
NC_000962.3	2424015	C	G	missense_variant	PE_PGRS38	824G>C	Gly275Ala
NC_000962.3	2439439	A	G	missense_variant	Rv2177c	509T>C	Ile170Thr
NC_000962.3	2452446	A	G	missense_variant	Rv2190c	827T>C	Val276Ala
NC_000962.3	2522847	C	T	missense_variant	Rv2248	488C>T	Ala163Val
NC_000962.3	2559751	G	T	missense_variant	yjcE	49G>T	Val17Phe
NC_000962.3	2691855	G	T	missense_variant	Rv2395	1784G>T	Ser595Ile
NC_000962.3	3042838	G	C	missense_variant	Rv2730	297G>C	Gln99His
NC_000962.3	3126463	G	A	missense_variant	Rv2819c	905C>T	Pro302Leu
NC_000962.3	3370710	G	A	missense_variant	gatA	725C>T	Ser242Leu
NC_000962.3	3506641	G	A	missense_variant	fadE24	1279G>A	Gly427Ser
NC_000962.3	3549505	G	C	missense_variant	Rv3180c	184C>G	Leu62Val
NC_000962.3	3567972	A	G	missense_variant	Rv3197	949A>G	Ile317Val
NC_000962.3	3613591	C	T	missense_variant	Rv3237c	13G>A	Glu5Lys
NC_000962.3	3613740	G	C	missense_variant	Rv3238c	659C>G	Ala220Gly
NC_000962.3	3674775	G	A	missense_variant	pcd	1174G>A	Val392Met
NC_000962.3	3785584	C	A	missense_variant	Rv3371	653C>A	Pro218His
NC_000962.3	3870274	A	C	missense_variant	mycP4	523A>C	Ser175Arg
NC_000962.3	4048102	A	C	missense_variant	Rv3605c	80T>G	Leu27Arg
NC_000962.3	4146450	G	A	missense_variant	etgB	442C>T	Pro148Ser
NC_000962.3	4159304	C	G	missense_variant	Rv3714c	518G>C	Gly173Ala
NC_000962.3	4321827	A	G	missense_variant	Rv3847	290A>G	His97Arg
NC_000962.3	4405639	G	A	missense_variant	parB	853C>T	Pro285Ser
NC_000962.3	31432	T	C	missense_variant	Rv0027	244T>C	Ser82Pro
NC_000962.3	102904	C	T	missense_variant	Rv0093c	760G>A	Ala254Thr
NC_000962.3	176097	G	A	missense_variant	Rv0149	398G>A	Arg133His
NC_000962.3	176280	G	A	missense_variant	Rv0149	581G>A	Gly194Asp
NC_000962.3	236075	T	G	missense_variant	zmp1	433A>C	Thr145Pro
NC_000962.3	253117	A	T	missense_variant	pckA	1336A>T	Ser446Cys
NC_000962.3	255287	T	C	missense_variant	Rv0213c	664A>G	Thr222Ala
NC_000962.3	260789	C	G	missense_variant	lipW	43G>C	Val15Leu
NC_000962.3	320455	A	G	missense_variant	oplA	700T>C	Phe234Leu
NC_000962.3	335421	C	T	missense_variant	Rv0278c	890G>A	Gly297Asp
NC_000962.3	359270	T	C	missense_variant	Rv0295c	479A>G	Gln160Arg
NC_000962.3	393033	A	G	missense_variant	cyp135A1	1013T>C	Val338Ala
NC_000962.3	403771	C	A	missense_variant	Rv0338c	2071G>T	Val691Leu
NC_000962.3	587513	C	A	missense_variant	Rv0497	137C>A	Thr46Lys
NC_000962.3	623123	T	G	missense_variant	PE_PGRS6	331T>G	Leu111Val
NC_000962.3	761751	G	A	missense_variant	rpoB	1945G>A	Ala649Thr
NC_000962.3	933470	T	G	missense_variant	Rv0837c	562A>C	Thr188Pro
NC_000962.3	1039164	C	T	missense_variant	pknD	751G>A	Ala251Thr
NC_000962.3	1044064	G	A	missense_variant	pstC1	766G>A	Ala256Thr
NC_000962.3	1077541	G	T	missense_variant	Rv0966c	295C>A	Arg99Ser
NC_000962.3	1187615	C	T	missense_variant	Rv1065	181C>T	His61Tyr
NC_000962.3	1212634	G	A	missense_variant	PE_PGRS21	1075G>A	Ala359Thr
NC_000962.3	1212638	G	C	missense_variant	PE_PGRS21	1079G>C	Gly360Ala
NC_000962.3	1212646	G	T	missense_variant	PE_PGRS21	1087G>T	Gly363Cys
NC_000962.3	1219904	C	T	missense_variant	coaA	283G>A	Val95Met
NC_000962.3	1582717	C	G	missense_variant	fmt	552C>G	Ile184Met
NC_000962.3	1651849	G	T	missense_variant	csd	332G>T	Gly111Val
NC_000962.3	1720488	G	A	missense_variant	wbbL2	472G>A	Val158Ile
NC_000962.3	1780488	G	A	missense_variant	Rv1575	290G>A	Arg97Gln
NC_000962.3	1824777	G	A	missense_variant	cydA	1111C>T	Arg371Cys
NC_000962.3	1919653	G	A	missense_variant	ppnK	908G>A	Gly303Asp
NC_000962.3	2003709	G	C	missense_variant	Rv1769	1084G>C	Gly362Arg
NC_000962.3	2093898	A	C	missense_variant	gnd1	1291T>G	Phe431Val
NC_000962.3	2114298	G	A	missense_variant	Rv1866	1159G>A	Val387Met
NC_000962.3	2163420	T	A	missense_variant	PPE34	3892A>T	Ser1298Cys
NC_000962.3	2235356	C	T	missense_variant	ctpG	1951G>A	Asp651Asn
NC_000962.3	2271211	C	A	missense_variant	Rv2025c	538G>T	Ala180Ser
NC_000962.3	2326127	G	A	missense_variant	blaC	683C>T	Ala228Val
NC_000962.3	2336451	C	T	missense_variant	Rv2079	1097C>T	Ala366Val
NC_000962.3	2350898	A	G	missense_variant	helY	1157T>C	Leu386Pro
NC_000962.3	2389432	A	G	missense_variant	ansP1	817A>G	Thr273Ala
NC_000962.3	2444010	G	A	missense_variant	Rv2181	709G>A	Ala237Thr
NC_000962.3	2483950	A	G	missense_variant	Rv2216	325A>G	Ile109Val
NC_000962.3	2510535	T	C	missense_variant	Rv2237A	53A>G	Glu18Gly
NC_000962.3	3038532	G	A	missense_variant	hflX	383C>T	Ala128Val
NC_000962.3	3237019	G	A	missense_variant	smc	788C>T	Ala263Val
NC_000962.3	3289178	G	A	missense_variant	Rv2943	715G>A	Asp239Asn
NC_000962.3	3367448	T	C	missense_variant	gatB	1346A>G	Asp449Gly
NC_000962.3	3602074	A	G	missense_variant	Rv3225c	367T>C	Tyr123His
NC_000962.3	3659656	G	A	missense_variant	purK	269C>T	Pro90Leu
NC_000962.3	3702426	C	T	missense_variant	deoA	1042G>A	Gly348Arg
NC_000962.3	3728960	G	A	missense_variant	Rv3342	337G>A	Asp113Asn
NC_000962.3	3740580	T	G	missense_variant	PE_PGRS50	2195A>C	Asp732Ala
NC_000962.3	3740596	G	A	missense_variant	PE_PGRS50	2179C>T	Pro727Ser
NC_000962.3	3740614	C	A	missense_variant	PE_PGRS50	2161G>T	Gly721Cys
NC_000962.3	3775760	C	A	missense_variant	Rv3365c	1742G>T	Arg581Leu
NC_000962.3	3935875	G	C	missense_variant	PE_PGRS54	4871G>C	Gly1624Ala
NC_000962.3	4073760	A	T	missense_variant	Rv3635	127A>T	Arg43Trp
NC_000962.3	4162339	A	T	missense_variant	Rv3719	34A>T	Thr12Ser
NC_000962.3	4286788	C	T	missense_variant	Rv3822	68C>T	Ala23Val
NC_000962.3	4315990	A	C	missense_variant	Rv3843c	607T>G	Leu203Val
NC_000962.3	4410411	C	A	missense_variant	Rv3922c	5G>T	Ser2Ile
NC_000962.3	36885	C	T	missense_variant	Rv0034	19C>T	Leu7Phe
NC_000962.3	40025	T	C	missense_variant	Rv0037c	1178A>G	Tyr393Cys
NC_000962.3	51631	C	T	missense_variant	Rv0047c	97G>A	Ala33Thr
NC_000962.3	256404	C	G	missense_variant	fadD4	341C>G	Thr114Ser
NC_000962.3	281130	A	G	missense_variant	gabD1	11T>C	Val4Ala
NC_000962.3	336861	C	G	missense_variant	PE_PGRS4	2213G>C	Gly738Ala
NC_000962.3	399225	G	A	missense_variant	rmlA	568G>A	Ala190Thr
NC_000962.3	427893	G	A	missense_variant	PPE8	6787C>T	Leu2263Phe
NC_000962.3	478150	G	T	missense_variant	lpqK	407C>A	Ala136Glu
NC_000962.3	520417	C	G	missense_variant	Rv0433	94C>G	Gln32Glu
NC_000962.3	672534	G	C	missense_variant	PE_PGRS7	3383C>G	Thr1128Ser
NC_000962.3	900574	C	T	missense_variant	cpsY	757G>A	Val253Met
NC_000962.3	956603	C	T	missense_variant	fadB	311C>T	Pro104Leu
NC_000962.3	994678	C	G	missense_variant	Rv0892	826C>G	Leu276Val
NC_000962.3	995231	C	G	missense_variant	Rv0892	1379C>G	Pro460Arg
NC_000962.3	1016270	C	T	missense_variant	Rv0912	35C>T	Ala12Val
NC_000962.3	1033115	C	G	missense_variant	Rv0926c	672G>C	Glu224Asp
NC_000962.3	1043599	G	A	missense_variant	pstC1	301G>A	Ala101Thr
NC_000962.3	1080241	C	G	missense_variant	ctpV	1499C>G	Pro500Arg
NC_000962.3	1095006	C	T	missense_variant	rpmF	121C>T	Arg41Trp
NC_000962.3	1149579	C	G	missense_variant	kdpD	2108G>C	Arg703Pro
NC_000962.3	1633544	C	G	missense_variant	PE_PGRS27	1084G>C	Asp362His
NC_000962.3	1684060	A	C	missense_variant	mutB	56A>C	Glu19Ala
NC_000962.3	1719261	A	C	missense_variant	Rv1524	536A>C	Glu179Ala
NC_000962.3	1755637	G	A	missense_variant	plsB1	193G>A	Glu65Lys
NC_000962.3	1761064	C	T	missense_variant	Rv1556	68C>T	Thr23Ile
NC_000962.3	1819116	A	G	missense_variant	Rv1619	542A>G	His181Arg
NC_000962.3	1876706	C	A	missense_variant	pks7	1403C>A	Ala468Asp
NC_000962.3	1885916	G	T	missense_variant	pks8	4213G>T	Ala1405Ser
NC_000962.3	1997852	C	G	missense_variant	Rv1765c	664G>C	Val222Leu
NC_000962.3	2085448	C	T	missense_variant	glcB	1534G>A	Gly512Ser
NC_000962.3	2315199	C	T	missense_variant	Rv2059	26C>T	Thr9Ile
NC_000962.3	2325107	G	A	missense_variant	Rv2067c	764C>T	Pro255Leu
NC_000962.3	2331823	C	T	missense_variant	Rv2075c	1057G>A	Ala353Thr
NC_000962.3	2340282	G	A	missense_variant	Rv2082	1574G>A	Arg525His
NC_000962.3	2424015	C	G	missense_variant	PE_PGRS38	824G>C	Gly275Ala
NC_000962.3	2439439	A	G	missense_variant	Rv2177c	509T>C	Ile170Thr
NC_000962.3	2522847	C	T	missense_variant	Rv2248	488C>T	Ala163Val
NC_000962.3	2559751	G	T	missense_variant	yjcE	49G>T	Val17Phe
NC_000962.3	2691855	G	T	missense_variant	Rv2395	1784G>T	Ser595Ile
NC_000962.3	3042838	G	C	missense_variant	Rv2730	297G>C	Gln99His
NC_000962.3	3126463	G	A	missense_variant	Rv2819c	905C>T	Pro302Leu
NC_000962.3	3370710	G	A	missense_variant	gatA	725C>T	Ser242Leu
NC_000962.3	3506641	G	A	missense_variant	fadE24	1279G>A	Gly427Ser
NC_000962.3	3549505	G	C	missense_variant	Rv3180c	184C>G	Leu62Val
NC_000962.3	3567972	A	G	missense_variant	Rv3197	949A>G	Ile317Val
NC_000962.3	3613591	C	T	missense_variant	Rv3237c	13G>A	Glu5Lys
NC_000962.3	3613740	G	C	missense_variant	Rv3238c	659C>G	Ala220Gly
NC_000962.3	3674775	G	A	missense_variant	pcd	1174G>A	Val392Met
NC_000962.3	3785584	C	A	missense_variant	Rv3371	653C>A	Pro218His
NC_000962.3	3870274	A	C	missense_variant	mycP4	523A>C	Ser175Arg
NC_000962.3	4048102	A	C	missense_variant	Rv3605c	80T>G	Leu27Arg
NC_000962.3	4146450	G	A	missense_variant	etgB	442C>T	Pro148Ser
NC_000962.3	4159304	C	G	missense_variant	Rv3714c	518G>C	Gly173Ala
NC_000962.3	4321827	A	G	missense_variant	Rv3847	290A>G	His97Arg
NC_000962.3	4405639	G	A	missense_variant	parB	853C>T	Pro285Ser
NC_000962.3	32943	C	T	missense_variant	Rv0029	887C>T	Ala296Val
NC_000962.3	57537	C	T	missense_variant	Rv0052	128C>T	Pro43Leu
NC_000962.3	68442	G	A	missense_variant	Rv0063a	25G>A	Val9Ile
NC_000962.3	70631	T	G	missense_variant	Rv0064	2012T>G	Met671Arg
NC_000962.3	78064	G	A	missense_variant	glyA2	833C>T	Ala278Val
NC_000962.3	80800	A	C	missense_variant	Rv0072	177A>C	Arg59Ser
NC_000962.3	143612	T	C	missense_variant	oxcA	265A>G	Asn89Asp
NC_000962.3	147413	G	A	missense_variant	fusA2	359C>T	Ala120Val
NC_000962.3	170789	T	A	missense_variant	Rv0144	506T>A	Val169Asp
NC_000962.3	181241	T	C	missense_variant	ptbB	745A>G	Thr249Ala
NC_000962.3	233678	C	T	missense_variant	Rv0197	1448C>T	Ala483Val
NC_000962.3	265870	G	T	missense_variant	echA1	364G>T	Asp122Tyr
NC_000962.3	279522	C	T	missense_variant	nrdB	938C>T	Ser313Leu
NC_000962.3	285554	G	A	missense_variant	aftD	1298C>T	Pro433Leu
NC_000962.3	307993	T	G	missense_variant	PPE2	1555A>C	Ser519Arg
NC_000962.3	314518	G	A	missense_variant	aac	337C>T	Leu113Phe
NC_000962.3	337239	G	A	missense_variant	PE_PGRS4	1835C>T	Ala612Val
NC_000962.3	357772	G	C	missense_variant	Rv0293c	293C>G	Pro98Arg
NC_000962.3	366051	A	C	missense_variant	Rv0303	818A>C	Lys273Thr
NC_000962.3	381444	G	A	missense_variant	Rv0312	889G>A	Ala297Thr
NC_000962.3	424849	C	A	missense_variant	PPE8	9831G>T	Gln3277His
NC_000962.3	428047	G	T	missense_variant	PPE8	6633C>A	His2211Gln
NC_000962.3	428373	T	C	missense_variant	PPE8	6307A>G	Thr2103Ala
NC_000962.3	433501	G	T	missense_variant	PPE8	1179C>A	Asn393Lys
NC_000962.3	440958	C	T	missense_variant	mgtE	1088C>T	Ala363Val
NC_000962.3	453646	C	T	missense_variant	Rv0376c	727G>A	Val243Ile
NC_000962.3	457759	G	A	missense_variant	Rv0381c	65C>T	Ser22Leu
NC_000962.3	460864	C	G	missense_variant	clpB	1139G>C	Arg380Pro
NC_000962.3	510641	C	A	missense_variant	Rv0424c	12G>T	Lys4Asn
NC_000962.3	516936	G	C	missense_variant	Rv0428c	868C>G	Arg290Gly
NC_000962.3	609023	C	A	missense_variant	Rv0517	278C>A	Thr93Asn
NC_000962.3	629658	C	T	missense_variant	Rv0537c	74G>A	Gly25Asp
NC_000962.3	639212	C	T	missense_variant	menB	745G>A	Glu249Lys
NC_000962.3	895034	G	C	missense_variant	Rv0802c	595C>G	Arg199Gly
NC_000962.3	926885	A	G	missense_variant	PE_PGRS13	1525A>G	Asn509Asp
NC_000962.3	926886	A	C	missense_variant	PE_PGRS13	1526A>C	Asn509Thr
NC_000962.3	963167	C	T	missense_variant	moaC2	278C>T	Thr93Ile
NC_000962.3	977681	G	T	missense_variant	PPE13	523C>A	Leu175Met
NC_000962.3	984959	G	A	missense_variant	fprB	1157G>A	Arg386Gln
NC_000962.3	1103466	A	G	missense_variant	Rv0987	925A>G	Met309Val
NC_000962.3	1137587	A	C	missense_variant	glmU	474T>G	Asp158Glu
NC_000962.3	1165254	G	A	missense_variant	Rv1041c	182C>T	Thr61Met
NC_000962.3	1174223	C	T	missense_variant	Rv1051c	478G>A	Gly160Ser
NC_000962.3	1203545	C	T	missense_variant	Rv1078	233C>T	Pro78Leu
NC_000962.3	1215273	T	G	missense_variant	Rv1088a	49T>G	Ser17Ala
NC_000962.3	1234769	C	T	missense_variant	xseA	692G>A	Arg231His
NC_000962.3	1245357	G	A	missense_variant	gnd2	229G>A	Val77Met
NC_000962.3	1246874	T	C	missense_variant	bpoB	179A>G	Gln60Arg
NC_000962.3	1274216	G	A	missense_variant	Rv1146	862G>A	Gly288Arg
NC_000962.3	1308330	C	T	missense_variant	Rv1176c	463G>A	Gly155Ser
NC_000962.3	1555543	C	T	missense_variant	Rv1382	67C>T	Leu23Phe
NC_000962.3	1618920	G	T	missense_variant	PE_PGRS26	765C>A	Asp255Glu
NC_000962.3	1661382	G	T	missense_variant	Rv1473	727G>T	Gly243Cys
NC_000962.3	1683483	C	A	missense_variant	mutA	1327C>A	Leu443Met
NC_000962.3	1723603	C	A	missense_variant	pks5	4807G>T	Gly1603Cys
NC_000962.3	1771435	T	A	missense_variant	treX	167A>T	Asp56Val
NC_000962.3	1772938	T	C	missense_variant	Rv1565c	892A>G	Met298Val
NC_000962.3	1797436	C	T	missense_variant	nadC	49C>T	Arg17Cys
NC_000962.3	1907157	C	T	missense_variant	Rv1682	755C>T	Thr252Met
NC_000962.3	1923579	G	A	missense_variant	mctB	835G>A	Glu279Lys
NC_000962.3	1941326	C	T	missense_variant	engA	1039C>T	Arg347Trp
NC_000962.3	1947365	C	T	missense_variant	vapC12	55G>A	Gly19Ser
NC_000962.3	1950073	C	G	missense_variant	Rv1723	732C>G	Ile244Met
NC_000962.3	1959548	A	C	missense_variant	Rv1732c	244T>G	Tyr82Asp
NC_000962.3	1982600	C	T	missense_variant	PPE24	2176G>A	Gly726Arg
NC_000962.3	2006194	C	T	missense_variant	Rv1771	1034C>T	Ala345Val
NC_000962.3	2026588	G	A	missense_variant	PE18	112G>A	Gly38Arg
NC_000962.3	2072816	A	G	missense_variant	garA	221A>G	Gln74Arg
NC_000962.3	2088315	C	T	missense_variant	PE_PGRS34	1204G>A	Gly402Ser
NC_000962.3	2100346	A	G	missense_variant	ureG	7A>G	Thr3Ala
NC_000962.3	2111150	C	T	missense_variant	Rv1863c	212G>A	Ser71Asn
NC_000962.3	2147580	C	A	missense_variant	lipJ	54G>T	Met18Ile
NC_000962.3	2155258	C	A	missense_variant	katG	854G>T	Gly285Val
NC_000962.3	2158589	A	C	missense_variant	fadB5	503T>G	Val168Gly
NC_000962.3	2177103	G	A	missense_variant	fadD31	17G>A	Arg6Gln
NC_000962.3	2205608	C	T	missense_variant	mce3R	1195G>A	Gly399Arg
NC_000962.3	2209430	C	A	missense_variant	mce3A	104C>A	Thr35Lys
NC_000962.3	2267998	G	T	missense_variant	Rv2023c	111C>A	Phe37Leu
NC_000962.3	2277633	G	A	missense_variant	Rv2030c	854C>T	Ala285Val
NC_000962.3	2280922	T	C	missense_variant	Rv2033c	161A>G	Asp54Gly
NC_000962.3	2289057	G	A	missense_variant	pncA	185C>T	Pro62Leu
NC_000962.3	2339471	A	G	missense_variant	Rv2082	763A>G	Thr255Ala
NC_000962.3	2383112	T	C	missense_variant	metH	2956A>G	Ile986Val
NC_000962.3	2413466	G	A	missense_variant	ftsW	1457C>T	Ser486Leu
NC_000962.3	2463731	G	C	missense_variant	ctaC	1021C>G	Pro341Ala
NC_000962.3	2539418	C	T	missense_variant	Rv2265	719C>T	Ala240Val
NC_000962.3	2545338	A	G	missense_variant	Rv2271	7A>G	Thr3Ala
NC_000962.3	2564413	T	C	missense_variant	Rv2293c	620A>G	Asn207Ser
NC_000962.3	2664376	C	T	missense_variant	mbtE	2740G>A	Ala914Thr
NC_000962.3	2704161	C	G	missense_variant	Rv2406c	277G>C	Val93Leu
NC_000962.3	2868287	C	T	missense_variant	vapC18	134C>T	Ala45Val
NC_000962.3	3008167	A	G	missense_variant	Rv2690c	1043T>C	Val348Ala
NC_000962.3	3082402	C	T	missense_variant	Rv2774c	355G>A	Ala119Thr
NC_000962.3	3133794	A	G	missense_variant	Rv2826c	800T>C	Leu267Pro
NC_000962.3	3160146	G	A	missense_variant	Rv2851c	376C>T	His126Tyr
NC_000962.3	3164294	C	A	missense_variant	Rv2854	143C>A	Thr48Asn
NC_000962.3	3181510	C	A	missense_variant	rip	253G>T	Asp85Tyr
NC_000962.3	3233883	C	T	missense_variant	ftsY	257G>A	Arg86His
NC_000962.3	3322520	G	A	missense_variant	pca	527C>T	Ala176Val
NC_000962.3	3341364	C	G	missense_variant	ppk1	1511C>G	Thr504Arg
NC_000962.3	3344145	C	T	missense_variant	leuD	485G>A	Arg162Gln
NC_000962.3	3361363	T	C	missense_variant	ilvB1	1624A>G	Lys542Glu
NC_000962.3	3534480	G	A	missense_variant	Rv3166c	872C>T	Pro291Leu
NC_000962.3	3538752	C	A	missense_variant	aofH	248C>A	Pro83Gln
NC_000962.3	3667468	C	G	missense_variant	accA3	1112C>G	Ser371Cys
NC_000962.3	3717264	G	T	missense_variant	sugI	175G>T	Ala59Ser
NC_000962.3	3730928	C	G	missense_variant	PPE54	6008G>C	Gly2003Ala
NC_000962.3	3736211	C	G	missense_variant	PPE54	725G>C	Gly242Ala
NC_000962.3	3745735	C	T	missense_variant	PPE55	7450G>A	Gly2484Arg
NC_000962.3	3779873	G	A	missense_variant	PE_PGRS51	1306G>A	Ala436Thr
NC_000962.3	3829534	G	A	missense_variant	guaB3	377C>T	Ala126Val
NC_000962.3	3866284	G	A	missense_variant	eccC4	1955C>T	Ser652Leu
NC_000962.3	3927458	G	A	missense_variant	PE_PGRS53	890G>A	Gly297Asp
NC_000962.3	3956621	A	C	missense_variant	Rv3520c	748T>G	Phe250Val
NC_000962.3	3992523	G	A	missense_variant	Rv3553	903G>A	Met301Ile
NC_000962.3	4077383	C	T	missense_variant	Rv3638	400C>T	Arg134Cys
NC_000962.3	4137437	G	A	missense_variant	Rv3695	232G>A	Ala78Thr
NC_000962.3	4143172	G	A	missense_variant	egtE	749C>T	Thr250Ile
NC_000962.3	4163603	C	T	missense_variant	Rv3719	1298C>T	Thr433Ile
NC_000962.3	4178858	C	A	missense_variant	Rv3729	574C>A	Arg192Ser
NC_000962.3	4297186	G	A	missense_variant	pks2	2420C>T	Ser807Leu
NC_000962.3	4310407	G	A	missense_variant	Rv3836	7G>A	Val3Ile
NC_000962.3	4312290	G	A	missense_variant	pheA	380C>T	Ala127Val
NC_000962.3	4327029	G	A	missense_variant	ethA	445C>T	Pro149Ser
NC_000962.3	4406624	T	C	missense_variant	parA	908A>G	Lys303Arg
NC_000962.3	4407964	G	A	missense_variant	gid	239C>T	Ala80Val
NC_000962.3	4408061	G	A	missense_variant	gid	142C>T	His48Tyr
NC_000962.3	17639	G	T	missense_variant	pknA	1124C>A	Thr375Asn
NC_000962.3	36766	C	T	missense_variant	acpA	160C>T	Arg54Cys
NC_000962.3	37063	G	A	missense_variant	Rv0034	197G>A	Gly66Asp
NC_000962.3	73892	C	T	missense_variant	icd2	620G>A	Gly207Asp
NC_000962.3	77151	T	C	missense_variant	sdaA	472A>G	Ser158Gly
NC_000962.3	84684	T	C	missense_variant	Rv0075	689T>C	Val230Ala
NC_000962.3	95505	C	G	missense_variant	hycE	92C>G	Ala31Gly
NC_000962.3	117741	G	A	missense_variant	Rv0102	28G>A	Ala10Thr
NC_000962.3	122794	T	G	missense_variant	Rv0104	478T>G	Phe160Val
NC_000962.3	191069	A	G	missense_variant	Rv0161	463A>G	Met155Val
NC_000962.3	213266	G	A	missense_variant	sigG	875C>T	Ala292Val
NC_000962.3	225380	G	T	missense_variant	Rv0193c	1192C>A	Leu398Met
NC_000962.3	228172	G	T	missense_variant	Rv0194	1295G>T	Arg432Leu
NC_000962.3	247772	A	G	missense_variant	Rv0207c	341T>C	Val114Ala
NC_000962.3	256470	T	G	missense_variant	fadD4	407T>G	Leu136Arg
NC_000962.3	281924	C	T	missense_variant	Rv0235c	691G>A	Ala231Thr
NC_000962.3	312944	C	T	missense_variant	narK3	1225G>A	Val409Ile
NC_000962.3	315841	T	C	missense_variant	Rv0264c	575A>G	Asp192Gly
NC_000962.3	325038	G	A	missense_variant	fadD2	472G>A	Gly158Ser
NC_000962.3	325039	G	A	missense_variant	fadD2	473G>A	Gly158Asp
NC_000962.3	330214	T	C	missense_variant	Rv0273c	112A>G	Thr38Ala
NC_000962.3	334767	A	G	missense_variant	Rv0278c	1544T>C	Val515Ala
NC_000962.3	334789	G	C	missense_variant	Rv0278c	1522C>G	Leu508Val
NC_000962.3	334803	G	A	missense_variant	Rv0278c	1508C>T	Ala503Val
NC_000962.3	334815	A	G	missense_variant	Rv0278c	1496T>C	Phe499Ser
NC_000962.3	383345	G	C	missense_variant	Rv0314c	197C>G	Pro66Arg
NC_000962.3	393621	C	T	missense_variant	cyp135A1	425G>A	Ser142Asn
NC_000962.3	419387	A	G	missense_variant	Rv0349	439A>G	Thr147Ala
NC_000962.3	422106	T	C	missense_variant	grpE	398T>C	Val133Ala
NC_000962.3	428769	C	G	missense_variant	PPE8	5911G>C	Val1971Leu
NC_000962.3	428784	G	T	missense_variant	PPE8	5896C>A	Leu1966Ile
NC_000962.3	428793	G	A	missense_variant	PPE8	5887C>T	Leu1963Phe
NC_000962.3	428798	A	G	missense_variant	PPE8	5882T>C	Val1961Ala
NC_000962.3	428804	G	C	missense_variant	PPE8	5876C>G	Ser1959Cys
NC_000962.3	428805	A	T	missense_variant	PPE8	5875T>A	Ser1959Thr
NC_000962.3	430130	T	C	missense_variant	PPE8	4550A>G	Gln1517Arg
NC_000962.3	430139	C	G	missense_variant	PPE8	4541G>C	Gly1514Ala
NC_000962.3	430140	C	A	missense_variant	PPE8	4540G>T	Gly1514Cys
NC_000962.3	430161	G	T	missense_variant	PPE8	4519C>A	Leu1507Ile
NC_000962.3	440423	C	T	missense_variant	mgtE	553C>T	His185Tyr
NC_000962.3	447977	C	T	missense_variant	Rv0370c	67G>A	Gly23Ser
NC_000962.3	450539	G	A	missense_variant	Rv0373c	1265C>T	Pro422Leu
NC_000962.3	485139	G	A	missense_variant	fadD30	1163G>A	Arg388Gln
NC_000962.3	556942	C	T	missense_variant	Rv0466	485C>T	Ser162Leu
NC_000962.3	583086	T	A	missense_variant	Rv0492c	293A>T	Glu98Val
NC_000962.3	590849	C	T	missense_variant	proC	767C>T	Pro256Leu
NC_000962.3	736428	G	A	missense_variant	mmaA4	776C>T	Ala259Val
NC_000962.3	754881	A	G	missense_variant	mazF2	113T>C	Leu38Pro
NC_000962.3	756241	G	T	missense_variant	atsD	105G>T	Gln35His
NC_000962.3	763644	T	C	missense_variant	rpoC	275T>C	Met92Thr
NC_000962.3	914604	C	G	missense_variant	Rv0822c	1708G>C	Gly570Arg
NC_000962.3	919060	G	C	missense_variant	Rv0825c	494C>G	Thr165Ser
NC_000962.3	925784	G	A	missense_variant	PE_PGRS13	424G>A	Ala142Thr
NC_000962.3	958429	C	G	missense_variant	fadB	2137C>G	Leu713Val
NC_000962.3	960740	G	A	missense_variant	Rv0862c	1873C>T	Pro625Ser
NC_000962.3	989273	C	T	missense_variant	citA	589G>A	Ala197Thr
NC_000962.3	994684	C	G	missense_variant	Rv0892	832C>G	Pro278Ala
NC_000962.3	1016329	G	A	missense_variant	Rv0912	94G>A	Gly32Ser
NC_000962.3	1022760	C	T	missense_variant	betP	674C>T	Thr225Ile
NC_000962.3	1070517	C	T	missense_variant	Rv0958	635C>T	Thr212Met
NC_000962.3	1098541	T	C	missense_variant	mprB	1034T>C	Ile345Thr
NC_000962.3	1099719	C	A	missense_variant	pepD	654C>A	Phe218Leu
NC_000962.3	1127297	C	T	missense_variant	tatD	209C>T	Ala70Val
NC_000962.3	1144379	C	T	missense_variant	lpqU	644C>T	Thr215Ile
NC_000962.3	1167782	T	G	missense_variant	Rv1045	110T>G	Val37Gly
NC_000962.3	1225729	A	C	missense_variant	Rv1097c	416T>G	Leu139Arg
NC_000962.3	1245792	C	T	missense_variant	gnd2	664C>T	His222Tyr
NC_000962.3	1268792	C	T	missense_variant	echA11	218G>A	Gly73Glu
NC_000962.3	1389012	C	G	missense_variant	relB	233G>C	Ser78Thr
NC_000962.3	1395319	T	G	missense_variant	Rv1250	1141T>G	Trp381Gly
NC_000962.3	1400398	G	A	missense_variant	deaD	429G>A	Met143Ile
NC_000962.3	1414909	G	A	missense_variant	pknH	932C>T	Thr311Ile
NC_000962.3	1634548	G	A	missense_variant	PE_PGRS27	80C>T	Ala27Val
NC_000962.3	1637214	G	T	missense_variant	PE_PGRS28	1016C>A	Ala339Asp
NC_000962.3	1640015	C	T	missense_variant	qor	646G>A	Val216Ile
NC_000962.3	1680166	G	A	missense_variant	Rv1490	845G>A	Gly282Asp
NC_000962.3	1724151	C	T	missense_variant	pks5	4259G>A	Gly1420Asp
NC_000962.3	1744785	T	C	missense_variant	glbN	52A>G	Lys18Glu
NC_000962.3	1780069	G	A	missense_variant	Rv1574	140G>A	Arg47His
NC_000962.3	1783705	G	C	missense_variant	Rv1580c	188C>G	Pro63Arg
NC_000962.3	1783923	G	A	missense_variant	Rv1581c	379C>T	Leu127Phe
NC_000962.3	1784559	C	T	missense_variant	Rv1582c	1354G>A	Ala452Thr
NC_000962.3	1789766	T	G	missense_variant	Rv1588c	71A>C	Asp24Ala
NC_000962.3	1793107	C	A	missense_variant	Rv1592c	634G>T	Ala212Ser
NC_000962.3	1858040	G	T	missense_variant	Rv1648	310G>T	Gly104Trp
NC_000962.3	1864698	C	T	missense_variant	PE_PGRS30	685G>A	Ala229Thr
NC_000962.3	1903701	G	C	missense_variant	fadE16	403G>C	Gly135Arg
NC_000962.3	1924660	C	G	missense_variant	pyrG	832C>G	Leu278Val
NC_000962.3	1937958	T	G	missense_variant	scpA	646T>G	Trp216Gly
NC_000962.3	1953102	C	A	missense_variant	Rv1726	1251C>A	Phe417Leu
NC_000962.3	1956253	T	G	missense_variant	Rv1730c	993A>C	Glu331Asp
NC_000962.3	1974008	G	C	missense_variant	Rv1747	379G>C	Gly127Arg
NC_000962.3	1999905	G	A	missense_variant	Rv1766	169G>A	Val57Ile
NC_000962.3	2034751	C	G	missense_variant	mycP5	1023C>G	Ile341Met
NC_000962.3	2089232	G	C	missense_variant	PE_PGRS34	287C>G	Ala96Gly
NC_000962.3	2144655	C	A	missense_variant	Rv1897c	228G>T	Gln76His
NC_000962.3	2168080	T	C	missense_variant	PPE35	2533A>G	Thr845Ala
NC_000962.3	2170198	C	T	missense_variant	PPE35	415G>A	Ala139Thr
NC_000962.3	2272255	T	C	missense_variant	Rv2026c	493A>G	Ile165Val
NC_000962.3	2281046	C	G	missense_variant	Rv2033c	37G>C	Gly13Arg
NC_000962.3	2328382	T	G	missense_variant	cobM	596A>C	Gln199Pro
NC_000962.3	2340797	A	G	missense_variant	Rv2082	2089A>G	Ile697Val
NC_000962.3	2350368	G	C	missense_variant	helY	1687C>G	Arg563Gly
NC_000962.3	2350373	T	A	missense_variant	helY	1682A>T	His561Leu
NC_000962.3	2369971	A	G	missense_variant	prcB	631T>C	Tyr211His
NC_000962.3	2416652	G	C	missense_variant	murX	824C>G	Thr275Ser
NC_000962.3	2615158	C	T	missense_variant	mmpL9	466C>T	Leu156Phe
NC_000962.3	2626058	C	T	missense_variant	esxO	115G>A	Gly39Ser
NC_000962.3	2626064	C	T	missense_variant	esxO	109G>A	Ala37Thr
NC_000962.3	2677200	A	G	missense_variant	mbtA	1265A>G	Asn422Ser
NC_000962.3	2738941	G	C	missense_variant	obg	746C>G	Ala249Gly
NC_000962.3	2745543	G	A	missense_variant	ndkA	182C>T	Ser61Leu
NC_000962.3	3000821	G	C	missense_variant	arsA	208G>C	Val70Leu
NC_000962.3	3015966	G	A	missense_variant	suhB	770C>T	Ala257Val
NC_000962.3	3023751	G	A	missense_variant	ideR	187G>A	Glu63Lys
NC_000962.3	3086058	C	T	missense_variant	Rv2778c	126G>A	Met42Ile
NC_000962.3	3086538	C	A	missense_variant	Rv2779c	217G>T	Val73Leu
NC_000962.3	3159654	C	A	missense_variant	Rv2850c	401G>T	Arg134Leu
NC_000962.3	3175335	C	T	missense_variant	vapC23	344C>T	Thr115Met
NC_000962.3	3223118	C	T	missense_variant	pknI	407G>A	Arg136His
NC_000962.3	3234218	C	T	missense_variant	smc	3589G>A	Val1197Met
NC_000962.3	3336117	G	T	missense_variant	Rv2980	158G>T	Gly53Val
NC_000962.3	3509261	C	A	missense_variant	Rv3142c	286G>T	Gly96Cys
NC_000962.3	3539703	C	T	missense_variant	aofH	1199C>T	Ser400Leu
NC_000962.3	3540550	G	C	missense_variant	hpx	196C>G	Arg66Gly
NC_000962.3	3548108	T	G	missense_variant	Rv3179	491T>G	Leu164Arg
NC_000962.3	3567564	C	T	missense_variant	Rv3197	541C>T	Leu181Phe
NC_000962.3	3661294	A	C	missense_variant	birA	719T>G	Ile240Ser
NC_000962.3	3675389	C	A	missense_variant	Rv3294c	607G>T	Ala203Ser
NC_000962.3	3740968	C	G	missense_variant	PE_PGRS50	1807G>C	Gly603Arg
NC_000962.3	3741310	C	G	missense_variant	PE_PGRS50	1465G>C	Gly489Arg
NC_000962.3	3741314	A	T	missense_variant	PE_PGRS50	1461T>A	Asp487Glu
NC_000962.3	3741339	G	C	missense_variant	PE_PGRS50	1436C>G	Ala479Gly
NC_000962.3	3741354	T	G	missense_variant	PE_PGRS50	1421A>C	Asn474Thr
NC_000962.3	3748330	T	C	missense_variant	PPE55	4855A>G	Asn1619Asp
NC_000962.3	3759661	G	C	missense_variant	PPE56	7442C>G	Ser2481Trp
NC_000962.3	3798229	A	T	missense_variant	idsB	261T>A	Asp87Glu
NC_000962.3	3816574	C	T	missense_variant	Rv3399	446C>T	Ala149Val
NC_000962.3	3878836	C	G	missense_variant	rpsD	429G>C	Lys143Asn
NC_000962.3	3894594	T	G	missense_variant	PPE60	169T>G	Ser57Ala
NC_000962.3	3932358	A	G	missense_variant	PE_PGRS54	1354A>G	Met452Val
NC_000962.3	3932359	T	C	missense_variant	PE_PGRS54	1355T>C	Met452Thr
NC_000962.3	3932364	G	A	missense_variant	PE_PGRS54	1360G>A	Gly454Ser
NC_000962.3	3932367	T	G	missense_variant	PE_PGRS54	1363T>G	Ser455Ala
NC_000962.3	3932373	G	A	missense_variant	PE_PGRS54	1369G>A	Ala457Thr
NC_000962.3	3932386	G	C	missense_variant	PE_PGRS54	1382G>C	Ser461Thr
NC_000962.3	3949472	A	G	missense_variant	PE_PGRS57	3679A>G	Asn1227Asp
NC_000962.3	4027227	G	A	missense_variant	radA	784G>A	Glu262Lys
NC_000962.3	4030254	A	C	missense_variant	canB	241T>G	Ser81Ala
NC_000962.3	4034427	G	A	missense_variant	lpqF	76G>A	Val26Met
NC_000962.3	4078170	G	A	missense_variant	Rv3639c	281C>T	Pro94Leu
NC_000962.3	4078296	G	A	missense_variant	Rv3639c	155C>T	Ala52Val
NC_000962.3	4120926	A	G	missense_variant	Rv3680	1132A>G	Asn378Asp
NC_000962.3	4124979	A	G	missense_variant	Rv3683	563A>G	Asp188Gly
NC_000962.3	4134996	C	G	missense_variant	Rv3693	271C>G	Pro91Ala
NC_000962.3	1465	G	C	missense_variant	dnaA	1465G>C	Glu489Gln
NC_000962.3	39066	C	G	missense_variant	Rv0036c	764G>C	Arg255Pro
NC_000962.3	145047	G	T	missense_variant	fadD7	999G>T	Glu333Asp
NC_000962.3	147420	C	T	missense_variant	fusA2	352G>A	Val118Met
NC_000962.3	178418	T	C	missense_variant	PE1	892A>G	Thr298Ala
NC_000962.3	256082	T	C	missense_variant	fadD4	19T>C	Tyr7His
NC_000962.3	381666	A	G	missense_variant	Rv0312	1111A>G	Thr371Ala
NC_000962.3	383385	G	A	missense_variant	Rv0314c	157C>T	Pro53Ser
NC_000962.3	402432	T	C	missense_variant	aspC	731A>G	Lys244Arg
NC_000962.3	426345	T	G	missense_variant	PPE8	8335A>C	Ser2779Arg
NC_000962.3	547489	G	T	missense_variant	mazE1	29C>A	Ser10Tyr
NC_000962.3	645414	T	C	missense_variant	menC	925T>C	Trp309Arg
NC_000962.3	1090902	C	A	missense_variant	PE_PGRS16	530C>A	Pro177Gln
NC_000962.3	1097899	C	T	missense_variant	mprB	392C>T	Ala131Val
NC_000962.3	1129771	G	A	missense_variant	ksgA	620G>A	Arg207His
NC_000962.3	1154559	T	G	missense_variant	kdpB	836T>G	Leu279Arg
NC_000962.3	1268415	C	T	missense_variant	echA11	595G>A	Glu199Lys
NC_000962.3	1299336	C	T	missense_variant	PPE17	469G>A	Ala157Thr
NC_000962.3	1624879	C	A	missense_variant	opcA	487G>T	Ala163Ser
NC_000962.3	1680178	G	C	missense_variant	Rv1490	857G>C	Ser286Thr
NC_000962.3	1681410	G	A	missense_variant	Rv1491c	557C>T	Ala186Val
NC_000962.3	1692469	A	G	missense_variant	Rv1501	580A>G	Thr194Ala
NC_000962.3	1820840	G	A	missense_variant	cydC	854C>T	Ala285Val
NC_000962.3	1927459	C	T	missense_variant	Rv1702c	1117G>A	Gly373Ser
NC_000962.3	2022146	T	C	missense_variant	eccC5	2890T>C	Phe964Leu
NC_000962.3	2026132	A	G	missense_variant	PPE25	832A>G	Ser278Gly
NC_000962.3	2026136	G	C	missense_variant	PPE25	836G>C	Arg279Pro
NC_000962.3	2043609	T	G	missense_variant	PPE30	226T>G	Ser76Ala
NC_000962.3	2099404	C	T	missense_variant	ureC	1444C>T	Leu482Phe
NC_000962.3	2108180	G	A	missense_variant	apa	445G>A	Asp149Asn
NC_000962.3	2144716	C	G	missense_variant	Rv1897c	167G>C	Arg56Pro
NC_000962.3	2146233	C	G	missense_variant	lppD	13G>C	Ala5Pro
NC_000962.3	2152041	C	G	missense_variant	aao	355G>C	Val119Leu
NC_000962.3	2155167	G	T	missense_variant	katG	945C>A	Ser315Arg
NC_000962.3	2196836	A	C	missense_variant	Rv1945	848A>C	Gln283Pro
NC_000962.3	2218526	C	T	missense_variant	Rv1975	475C>T	Pro159Ser
NC_000962.3	2254665	C	A	missense_variant	otsB1	2664C>A	Phe888Leu
NC_000962.3	2398786	G	A	missense_variant	pyrD	67G>A	Ala23Thr
NC_000962.3	2413711	G	C	missense_variant	ftsW	1212C>G	Ile404Met
NC_000962.3	2428081	G	T	missense_variant	Rv2164c	158C>A	Ala53Asp
NC_000962.3	2433413	A	G	missense_variant	lppM	463A>G	Ile155Val
NC_000962.3	2439767	A	G	missense_variant	Rv2177c	181T>C	Ser61Pro
NC_000962.3	2484369	G	A	missense_variant	Rv2216	744G>A	Met248Ile
NC_000962.3	2548862	G	A	missense_variant	cyp121	1114G>A	Ala372Thr
NC_000962.3	2556550	A	G	missense_variant	lipM	406A>G	Thr136Ala
NC_000962.3	2564962	G	A	missense_variant	Rv2293c	71C>T	Ala24Val
NC_000962.3	2596728	G	A	missense_variant	Rv2324	395G>A	Arg132His
NC_000962.3	2615423	T	G	missense_variant	mmpL9	731T>G	Phe244Cys
NC_000962.3	2624634	C	G	missense_variant	Rv2345	814C>G	Gln272Glu
NC_000962.3	2652451	C	G	missense_variant	Rv2372c	375G>C	Lys125Asn
NC_000962.3	3066010	A	C	missense_variant	Rv2752c	182T>G	Leu61Arg
NC_000962.3	3076045	T	C	missense_variant	fabG5	326A>G	Lys109Arg
NC_000962.3	3079350	C	G	missense_variant	PPE44	1108G>C	Gly370Arg
NC_000962.3	3107801	G	A	missense_variant	Rv2799	34G>A	Gly12Arg
NC_000962.3	3126424	T	G	missense_variant	Rv2819c	944A>C	Lys315Thr
NC_000962.3	3149772	G	T	missense_variant	Rv2842c	205C>A	Leu69Met
NC_000962.3	3172263	G	C	missense_variant	glnA4	738C>G	His246Gln
NC_000962.3	3207171	C	T	missense_variant	Rv2897c	772G>A	Gly258Arg
NC_000962.3	3216741	C	T	missense_variant	rimM	151G>A	Ala51Thr
NC_000962.3	3271853	A	G	missense_variant	ppsE	4117A>G	Ile1373Val
NC_000962.3	3288591	A	C	missense_variant	Rv2943	128A>C	Gln43Pro
NC_000962.3	3361773	C	T	missense_variant	ilvB1	1214G>A	Ser405Asn
NC_000962.3	3513869	A	T	missense_variant	nuoD	532A>T	Ile178Phe
NC_000962.3	3612365	A	G	missense_variant	kefB	752T>C	Leu251Pro
NC_000962.3	3677099	G	A	missense_variant	lhr	325G>A	Ala109Thr
NC_000962.3	3680028	G	T	missense_variant	lhr	3254G>T	Arg1085Met
NC_000962.3	3681134	G	A	missense_variant	lhr	4360G>A	Ala1454Thr
NC_000962.3	3766696	G	A	missense_variant	PPE56	407C>T	Ala136Val
NC_000962.3	3789224	G	A	missense_variant	amiD	604G>A	Gly202Arg
NC_000962.3	3819569	G	A	missense_variant	Rv3401	1528G>A	Ala510Thr
NC_000962.3	3869148	C	A	missense_variant	eccD4	797C>A	Thr266Lys
NC_000962.3	3944949	A	G	missense_variant	PE_PGRS56	1138A>G	Ser380Gly
NC_000962.3	4053828	T	C	missense_variant	Rv3612c	20A>G	Tyr7Cys
NC_000962.3	4055358	C	T	missense_variant	espA	1018G>A	Val340Ile
NC_000962.3	4164712	G	A	missense_variant	Rv3720	977G>A	Arg326His
NC_000962.3	4407758	T	G	missense_variant	gid	445A>C	Ser149Arg
NC_000962.3	24142	A	C	missense_variant	fhaA	1303T>G	Ser435Ala
NC_000962.3	113142	G	A	missense_variant	nrp	3142G>A	Ala1048Thr
NC_000962.3	124110	C	T	missense_variant	rpmB1	155G>A	Ser52Asn
NC_000962.3	125560	A	G	missense_variant	Rv0106	1187A>G	Glu396Gly
NC_000962.3	127561	A	G	missense_variant	ctpI	2981T>C	Leu994Pro
NC_000962.3	187439	G	C	missense_variant	PE3	1401C>G	Ile467Met
NC_000962.3	204426	T	C	missense_variant	lprK	362T>C	Val121Ala
NC_000962.3	212629	C	T	missense_variant	Rv0181c	383G>A	Gly128Asp
NC_000962.3	212711	C	T	missense_variant	Rv0181c	301G>A	Gly101Arg
NC_000962.3	213335	C	G	missense_variant	sigG	806G>C	Arg269Pro
NC_000962.3	280860	C	T	missense_variant	gabD1	281G>A	Arg94His
NC_000962.3	312883	G	A	missense_variant	narK3	1286C>T	Ala429Val
NC_000962.3	323084	G	A	missense_variant	Rv0268c	190C>T	Arg64Cys
NC_000962.3	349200	G	A	missense_variant	eccC3	3566G>A	Arg1189His
NC_000962.3	366278	C	G	missense_variant	PPE5	6487G>C	Gly2163Arg
NC_000962.3	384842	C	T	missense_variant	Rv0316	308C>T	Pro103Leu
NC_000962.3	532758	A	C	missense_variant	Rv0443	363A>C	Glu121Asp
NC_000962.3	540924	C	T	missense_variant	mmpL4	568G>A	Ala190Thr
NC_000962.3	549031	C	T	missense_variant	Rv0457c	577G>A	Gly193Ser
NC_000962.3	550843	T	C	missense_variant	Rv0458	1169T>C	Ile390Thr
NC_000962.3	554131	C	T	missense_variant	Rv0463	116C>T	Thr39Met
NC_000962.3	654719	G	A	missense_variant	htpX	841G>A	Glu281Lys
NC_000962.3	661126	C	T	missense_variant	Rv0569	124C>T	Leu42Phe
NC_000962.3	661524	T	C	missense_variant	nrdZ	230T>C	Leu77Pro
NC_000962.3	663803	G	A	missense_variant	Rv0571c	1016C>T	Ala339Val
NC_000962.3	722205	C	T	missense_variant	recB	2809G>A	Glu937Lys
NC_000962.3	935168	C	G	missense_variant	lpqR	449C>G	Ala150Gly
NC_000962.3	964618	T	G	missense_variant	rpfA	918A>C	Glu306Asp
NC_000962.3	964674	A	G	missense_variant	rpfA	862T>C	Ser288Pro
NC_000962.3	1001212	G	A	missense_variant	Rv0897c	1204C>T	His402Tyr
NC_000962.3	1016101	C	G	missense_variant	Rv0911	704C>G	Pro235Arg
NC_000962.3	1052379	T	C	missense_variant	Rv0942	20T>C	Ile7Thr
NC_000962.3	1064524	G	A	missense_variant	Rv0953c	439C>T	Arg147Trp
NC_000962.3	1104530	T	G	missense_variant	Rv0987	1989T>G	Ser663Arg
NC_000962.3	1106608	C	G	missense_variant	grcC2	775G>C	Glu259Gln
NC_000962.3	1129926	G	C	missense_variant	ksgA	775G>C	Gly259Arg
NC_000962.3	1262850	T	G	missense_variant	PPE16	1279A>C	Asn427His
NC_000962.3	1268793	C	G	missense_variant	echA11	217G>C	Gly73Arg
NC_000962.3	1391738	C	G	missense_variant	Rv1248c	1315G>C	Gly439Arg
NC_000962.3	1403215	G	A	missense_variant	Rv1255c	172C>T	Arg58Cys
NC_000962.3	1555801	C	T	missense_variant	Rv1382	325C>T	Pro109Ser
NC_000962.3	1568676	G	T	missense_variant	Rv1393c	912C>A	Asp304Glu
NC_000962.3	1626656	C	T	missense_variant	zwf2	307G>A	Glu103Lys
NC_000962.3	1640474	C	T	missense_variant	qor	187G>A	Val63Ile
NC_000962.3	1689758	C	T	missense_variant	Rv1498c	163G>A	Asp55Asn
NC_000962.3	1696091	G	A	missense_variant	Rv1506c	353C>T	Ser118Phe
NC_000962.3	1698581	G	C	missense_variant	Rv1508c	1314C>G	Phe438Leu
NC_000962.3	1730940	A	G	missense_variant	fadD24	1439A>G	Asp480Gly
NC_000962.3	1789766	T	G	missense_variant	Rv1588c	71A>C	Asp24Ala
NC_000962.3	1793059	C	T	missense_variant	Rv1592c	682G>A	Val228Ile
NC_000962.3	1830221	G	A	missense_variant	Rv1628c	341C>T	Ala114Val
NC_000962.3	1843658	G	A	missense_variant	Rv1637c	35C>T	Thr12Ile
NC_000962.3	1881343	G	T	missense_variant	pks7	6040G>T	Ala2014Ser
NC_000962.3	1882442	G	C	missense_variant	pks8	739G>C	Ala247Pro
NC_000962.3	1955930	G	A	missense_variant	Rv1730c	1316C>T	Thr439Met
NC_000962.3	2001368	C	T	missense_variant	PE_PGRS31	755C>T	Thr252Ile
NC_000962.3	2005932	C	T	missense_variant	Rv1771	772C>T	Arg258Cys
NC_000962.3	2101009	G	C	missense_variant	ureG	670G>C	Val224Leu
NC_000962.3	2109694	T	C	missense_variant	adhA	151T>C	Cys51Arg
NC_000962.3	2119297	G	A	missense_variant	Rv1868	1951G>A	Asp651Asn
NC_000962.3	2170568	G	C	missense_variant	PPE35	45C>G	Ile15Met
NC_000962.3	2185888	C	T	missense_variant	fadE17	301G>A	Gly101Ser
NC_000962.3	2193817	A	G	missense_variant	Rv1941	154A>G	Ile52Val
NC_000962.3	2253701	C	G	missense_variant	otsB1	1700C>G	Ala567Gly
NC_000962.3	2269756	G	C	missense_variant	Rv2024c	485C>G	Pro162Arg
NC_000962.3	2280668	G	A	missense_variant	Rv2033c	415C>T	His139Tyr
NC_000962.3	2283866	A	C	missense_variant	Rv2038c	931T>G	Ser311Ala
NC_000962.3	2312265	T	G	missense_variant	Rv2052c	253A>C	Thr85Pro
NC_000962.3	2361311	C	T	missense_variant	helZ	1072C>T	Leu358Phe
NC_000962.3	2388992	G	A	missense_variant	ansP1	377G>A	Arg126His
NC_000962.3	2390415	G	A	missense_variant	Rv2129c	775C>T	Arg259Cys
NC_000962.3	2419540	T	C	missense_variant	murE	1069A>G	Thr357Ala
NC_000962.3	2427088	C	T	missense_variant	Rv2164c	1151G>A	Arg384Lys
NC_000962.3	2446408	G	A	missense_variant	Rv2184c	539C>T	Ala180Val
NC_000962.3	2455257	C	G	missense_variant	Rv2191	1439C>G	Ala480Gly
NC_000962.3	2469988	T	G	missense_variant	Rv2205c	476A>C	Gln159Pro
NC_000962.3	2479460	G	A	missense_variant	pepB	1123G>A	Ala375Thr
NC_000962.3	2487008	C	T	missense_variant	Rv2219A	409G>A	Val137Met
NC_000962.3	2520761	G	A	missense_variant	accD6	19G>A	Glu7Lys
NC_000962.3	2545140	C	T	missense_variant	lppN	443C>T	Thr148Ile
NC_000962.3	2581771	G	A	missense_variant	metV	67C>T	Pro23Ser
NC_000962.3	2585147	T	C	missense_variant	Rv2313c	760A>G	Lys254Glu
NC_000962.3	2685061	T	G	missense_variant	sirA	383T>G	Phe128Cys
NC_000962.3	3033491	A	G	missense_variant	Rv2721c	1129T>C	Trp377Arg
NC_000962.3	3047972	T	G	missense_variant	Rv2735c	581A>C	Gln194Pro
NC_000962.3	3112515	C	G	missense_variant	Rv2804c	580G>C	Gly194Arg
NC_000962.3	3211406	G	A	missense_variant	fdhF	340C>T	His114Tyr
NC_000962.3	3249304	A	C	missense_variant	ppsA	3860A>C	Asn1287Thr
NC_000962.3	3265263	G	C	missense_variant	ppsD	3016G>C	Asp1006His
NC_000962.3	3267163	C	T	missense_variant	ppsD	4916C>T	Ala1639Val
NC_000962.3	3301384	T	G	missense_variant	fadD29	1072A>C	Ser358Arg
NC_000962.3	3347560	C	T	missense_variant	Rv2990c	160G>A	Val54Ile
NC_000962.3	3349521	C	G	missense_variant	gltS	757G>C	Glu253Gln
NC_000962.3	3497405	G	C	missense_variant	Rv3131	855G>C	Glu285Asp
NC_000962.3	3516969	C	T	missense_variant	nuoG	224C>T	Ala75Val
NC_000962.3	3527479	A	C	missense_variant	PPE53	1685T>G	Leu562Arg
NC_000962.3	3536957	G	T	missense_variant	Rv3168	856G>T	Ala286Ser
NC_000962.3	3540301	G	A	missense_variant	hpx	445C>T	Arg149Trp
NC_000962.3	3547681	G	A	missense_variant	Rv3179	64G>A	Val22Ile
NC_000962.3	3549577	G	A	missense_variant	Rv3180c	112C>T	Arg38Cys
NC_000962.3	3571363	C	T	missense_variant	Rv3198A	29C>T	Thr10Met
NC_000962.3	3609004	T	G	missense_variant	ppk2	754A>C	Ile252Leu
NC_000962.3	3676609	G	A	missense_variant	Rv3295	544G>A	Asp182Asn
NC_000962.3	3704109	C	G	missense_variant	sdhC	8C>G	Ser3Trp
NC_000962.3	3710163	A	G	missense_variant	moaC3	86T>C	Leu29Ser
NC_000962.3	3745833	A	G	missense_variant	PPE55	7352T>C	Leu2451Pro
NC_000962.3	3746302	C	G	missense_variant	PPE55	6883G>C	Gly2295Arg
NC_000962.3	3749097	G	A	missense_variant	PPE55	4088C>T	Pro1363Leu
NC_000962.3	3758561	C	T	missense_variant	PPE56	8542G>A	Ala2848Thr
NC_000962.3	3764902	C	G	missense_variant	PPE56	2201G>C	Gly734Ala
NC_000962.3	3766696	G	A	missense_variant	PPE56	407C>T	Ala136Val
NC_000962.3	3817132	C	T	missense_variant	Rv3399	1004C>T	Thr335Ile
NC_000962.3	3879560	T	C	missense_variant	rpsK	133A>G	Thr45Ala
NC_000962.3	3924275	T	C	missense_variant	fadE27	578T>C	Leu193Pro
NC_000962.3	3929293	G	A	missense_variant	PE_PGRS53	2725G>A	Asp909Asn
NC_000962.3	3941507	G	A	missense_variant	PE_PGRS55	1891G>A	Ala631Thr
NC_000962.3	3963713	A	C	missense_variant	Rv3527	109A>C	Thr37Pro
NC_000962.3	4038318	G	A	missense_variant	clpC1	2387C>T	Pro796Leu
NC_000962.3	4041787	C	T	missense_variant	lysS	1154G>A	Ser385Asn
NC_000962.3	4117692	C	G	missense_variant	Rv3677c	361G>C	Val121Leu
NC_000962.3	4121368	G	A	missense_variant	whiB4	187C>T	Pro63Ser
NC_000962.3	4153435	C	T	missense_variant	ask	49G>A	Glu17Lys
NC_000962.3	4162790	A	G	missense_variant	Rv3719	485A>G	Tyr162Cys
NC_000962.3	4168644	G	A	missense_variant	Rv3723	109G>A	Gly37Arg
NC_000962.3	4188186	C	T	missense_variant	Rv3737	488C>T	Ala163Val
NC_000962.3	4313577	G	A	missense_variant	Rv3840	11G>A	Cys4Tyr
NC_000962.3	4339743	G	A	missense_variant	Rv3863	895G>A	Ala299Thr
NC_000962.3	4410301	G	C	missense_variant	Rv3922c	115C>G	Pro39Ala
NC_000962.3	2862	G	T	missense_variant	dnaN	811G>T	Ala271Ser
NC_000962.3	39456	G	A	missense_variant	Rv0036c	374C>T	Pro125Leu
NC_000962.3	47388	T	C	missense_variant	Rv0043c	713A>G	Gln238Arg
NC_000962.3	69451	A	G	missense_variant	Rv0064	832A>G	Ile278Val
NC_000962.3	86592	G	A	missense_variant	Rv0078	65G>A	Gly22Glu
NC_000962.3	134002	T	G	missense_variant	Rv0111	53T>G	Val18Gly
NC_000962.3	269000	G	C	missense_variant	Rv0225	338G>C	Gly113Ala
NC_000962.3	282856	C	A	missense_variant	aftD	3996G>T	Glu1332Asp
NC_000962.3	287337	A	G	missense_variant	lpqI	152A>G	Glu51Gly
NC_000962.3	363753	C	T	missense_variant	Rv0299	278C>T	Ser93Leu
NC_000962.3	374330	G	A	missense_variant	PPE6	1382C>T	Pro461Leu
NC_000962.3	383270	C	T	missense_variant	Rv0314c	272G>A	Gly91Asp
NC_000962.3	425645	C	T	missense_variant	PPE8	9035G>A	Gly3012Asp
NC_000962.3	513965	C	T	missense_variant	ctpH	1357G>A	Ala453Thr
NC_000962.3	888074	C	T	missense_variant	lpdB	563G>A	Ser188Asn
NC_000962.3	894823	C	T	missense_variant	Rv0801	193C>T	His65Tyr
NC_000962.3	929771	C	G	missense_variant	PE_PGRS14	715G>C	Gly239Arg
NC_000962.3	995805	A	C	missense_variant	Rv0893c	491T>G	Leu164Trp
NC_000962.3	1066738	G	T	missense_variant	Rv0955	661G>T	Gly221Trp
NC_000962.3	1212152	G	A	missense_variant	PE_PGRS21	593G>A	Gly198Asp
NC_000962.3	1212634	G	A	missense_variant	PE_PGRS21	1075G>A	Ala359Thr
NC_000962.3	1212638	G	C	missense_variant	PE_PGRS21	1079G>C	Gly360Ala
NC_000962.3	1623811	C	T	missense_variant	devB	647G>A	Gly216Asp
NC_000962.3	1657039	T	C	missense_variant	ctpD	77T>C	Leu26Ser
NC_000962.3	1676210	C	T	missense_variant	Rv1486c	674G>A	Arg225Gln
NC_000962.3	1695851	G	C	missense_variant	Rv1505c	96C>G	Phe32Leu
NC_000962.3	1737218	T	G	missense_variant	ileS	700T>G	Leu234Val
NC_000962.3	1763572	G	A	missense_variant	ilvA	145G>A	Gly49Ser
NC_000962.3	1763983	G	A	missense_variant	ilvA	556G>A	Asp186Asn
NC_000962.3	1764663	C	G	missense_variant	ilvA	1236C>G	Asp412Glu
NC_000962.3	1893257	G	T	missense_variant	cyp139	306C>A	Asp102Glu
NC_000962.3	2081911	A	C	missense_variant	Rv1835c	677T>G	Leu226Arg
NC_000962.3	2163494	G	C	missense_variant	PPE34	3818C>G	Ala1273Gly
NC_000962.3	2176885	C	T	missense_variant	Rv1924c	46G>A	Ala16Thr
NC_000962.3	2201453	G	T	missense_variant	Rv1954c	292C>A	Leu98Met
NC_000962.3	2221338	A	G	missense_variant	Rv1978	431A>G	His144Arg
NC_000962.3	2244798	G	A	missense_variant	Rv1999c	341C>T	Ala114Val
NC_000962.3	2262409	C	G	missense_variant	Rv2015c	664G>C	Val222Leu
NC_000962.3	2321328	G	A	missense_variant	mazF7	272G>A	Arg91Gln
NC_000962.3	2335838	G	A	missense_variant	Rv2079	484G>A	Glu162Lys
NC_000962.3	2341216	C	T	missense_variant	Rv2083	346C>T	Pro116Ser
NC_000962.3	2376772	G	C	missense_variant	lppK	202G>C	Ala68Pro
NC_000962.3	2456637	T	C	missense_variant	trpD	107A>G	Asp36Gly
NC_000962.3	2470186	C	T	missense_variant	Rv2205c	278G>A	Cys93Tyr
NC_000962.3	2490790	C	T	missense_variant	glnE	1564G>A	Ala522Thr
NC_000962.3	2511634	A	C	missense_variant	Rv2239c	19T>G	Cys7Gly
NC_000962.3	2566080	G	T	missense_variant	Rv2294	754G>T	Gly252Cys
NC_000962.3	2618310	C	T	missense_variant	PE_PGRS39	599G>A	Gly200Asp
NC_000962.3	2676722	T	G	missense_variant	mbtA	787T>G	Cys263Gly
NC_000962.3	2699309	G	A	missense_variant	Rv2402	781G>A	Ala261Thr
NC_000962.3	2994704	T	C	missense_variant	hemE	359A>G	Gln120Arg
NC_000962.3	3019176	G	A	missense_variant	sigA	1342G>A	Val448Ile
NC_000962.3	3076565	G	C	missense_variant	Rv2767c	156C>G	Asp52Glu
NC_000962.3	3094131	C	G	missense_variant	ribF	770G>C	Arg257Pro
NC_000962.3	3186198	A	G	missense_variant	dipZ	1352A>G	Tyr451Cys
NC_000962.3	3240088	G	T	missense_variant	rnc	464C>A	Thr155Asn
NC_000962.3	3244180	C	G	missense_variant	fadD26	484C>G	Arg162Gly
NC_000962.3	3275456	C	A	missense_variant	papA5	508C>A	Gln170Lys
NC_000962.3	3387487	G	C	missense_variant	fixB	545C>G	Thr182Ser
NC_000962.3	3572408	G	A	missense_variant	nudC	136C>T	Arg46Trp
NC_000962.3	3605711	A	C	missense_variant	Rv3228	986A>C	Gln329Pro
NC_000962.3	3677153	G	A	missense_variant	lhr	379G>A	Asp127Asn
NC_000962.3	3712910	A	G	missense_variant	Rv3327	1162A>G	Ile388Val
NC_000962.3	3732258	G	C	missense_variant	PPE54	4678C>G	Gln1560Glu
NC_000962.3	3736228	C	A	missense_variant	PPE54	708G>T	Trp236Cys
NC_000962.3	3736229	C	A	missense_variant	PPE54	707G>T	Trp236Leu
NC_000962.3	3771635	G	A	missense_variant	Rv3359	292G>A	Glu98Lys
NC_000962.3	3801359	G	A	missense_variant	Rv3387	574G>A	Gly192Ser
NC_000962.3	4078957	G	A	missense_variant	Rv3640c	793C>T	His265Tyr
NC_000962.3	4096749	A	C	missense_variant	Rv3658c	191T>G	Val64Gly
NC_000962.3	4136823	G	A	missense_variant	Rv3694c	292C>T	Arg98Cys
NC_000962.3	4139365	G	T	missense_variant	glpK	391C>A	Arg131Ser
NC_000962.3	4337152	A	G	missense_variant	Rv3860	376A>G	Thr126Ala
NC_000962.3	1135	G	A	missense_variant	dnaA	1135G>A	Val379Ile
NC_000962.3	69604	A	G	missense_variant	Rv0064	985A>G	Ile329Val
NC_000962.3	71551	G	A	missense_variant	Rv0064	2932G>A	Gly978Ser
NC_000962.3	79558	G	C	missense_variant	Rv0071	73G>C	Ala25Pro
NC_000962.3	79565	T	A	missense_variant	Rv0071	80T>A	Val27Asp
NC_000962.3	79567	G	C	missense_variant	Rv0071	82G>C	Ala28Pro
NC_000962.3	188188	C	T	missense_variant	PE3	652G>A	Ala218Thr
NC_000962.3	279658	A	C	missense_variant	gabD1	1483T>G	Ser495Ala
NC_000962.3	471646	C	G	missense_variant	ndhA	994G>C	Gly332Arg
NC_000962.3	498100	A	T	missense_variant	glnH	201T>A	Asp67Glu
NC_000962.3	583715	C	T	missense_variant	Rv0493c	976G>A	Gly326Arg
NC_000962.3	732110	T	G	missense_variant	hadA	181T>G	Cys61Gly
NC_000962.3	764363	G	A	missense_variant	rpoC	994G>A	Gly332Ser
NC_000962.3	925829	T	G	missense_variant	PE_PGRS13	469T>G	Ser157Ala
NC_000962.3	925833	G	C	missense_variant	PE_PGRS13	473G>C	Gly158Ala
NC_000962.3	989753	C	T	missense_variant	citA	109G>A	Val37Ile
NC_000962.3	1050996	T	G	missense_variant	Rv0940c	464A>C	Glu155Ala
NC_000962.3	1088600	T	C	missense_variant	Rv0976c	1576A>G	Ile526Val
NC_000962.3	1199938	T	A	missense_variant	Rv1075c	433A>T	Met145Leu
NC_000962.3	1269228	A	C	missense_variant	echA10	731T>G	Leu244Arg
NC_000962.3	1280639	C	T	missense_variant	omt	208G>A	Ala70Thr
NC_000962.3	1415680	T	G	missense_variant	pknH	161A>C	Asp54Ala
NC_000962.3	1766430	T	G	missense_variant	treZ	713A>C	Asp238Ala
NC_000962.3	1829265	A	G	missense_variant	Rv1627c	809T>C	Val270Ala
NC_000962.3	1837604	T	G	missense_variant	uvrB	530T>G	Leu177Arg
NC_000962.3	1927222	C	A	missense_variant	Rv1702c	1354G>T	Asp452Tyr
NC_000962.3	2143523	C	A	missense_variant	Rv1895	1003C>A	Leu335Ile
NC_000962.3	2179060	C	T	missense_variant	mpt63	377G>A	Gly126Asp
NC_000962.3	2192176	C	G	missense_variant	Rv1939	83C>G	Pro28Arg
NC_000962.3	2289096	T	C	missense_variant	pncA	146A>G	Asp49Gly
NC_000962.3	2337539	A	C	missense_variant	lppJ	234A>C	Arg78Ser
NC_000962.3	2338149	G	C	missense_variant	Rv2081c	357C>G	His119Gln
NC_000962.3	2361645	T	C	missense_variant	helZ	1406T>C	Leu469Ser
NC_000962.3	2540387	C	T	missense_variant	cyp124	284C>T	Thr95Met
NC_000962.3	2602366	T	C	missense_variant	narK1	1096A>G	Thr366Ala
NC_000962.3	3089488	C	T	missense_variant	pepR	874G>A	Val292Ile
NC_000962.3	3174342	C	A	missense_variant	Rv2862c	302G>T	Arg101Leu
NC_000962.3	3234692	C	T	missense_variant	smc	3115G>A	Val1039Ile
NC_000962.3	3616801	G	A	missense_variant	Rv3239c	803C>T	Pro268Leu
NC_000962.3	3801404	T	C	missense_variant	Rv3387	619T>C	Trp207Arg
NC_000962.3	3936141	C	G	missense_variant	PE_PGRS54	5137C>G	Pro1713Ala
NC_000962.3	3936234	G	C	missense_variant	PE_PGRS54	5230G>C	Gly1744Arg
NC_000962.3	3967463	T	C	missense_variant	Rv3530c	358A>G	Thr120Ala
NC_000962.3	4308549	G	C	missense_variant	serS	366C>G	Asp122Glu
NC_000962.3	29197	G	T	missense_variant	Rv0024	836G>T	Ser279Ile
NC_000962.3	48520	C	T	missense_variant	Rv0044c	508G>A	Glu170Lys
NC_000962.3	75761	G	A	missense_variant	Rv0068	461G>A	Arg154His
NC_000962.3	177745	C	A	missense_variant	PE1	1565G>T	Gly522Val
NC_000962.3	181973	C	T	missense_variant	ptbB	13G>A	Glu5Lys
NC_000962.3	217883	G	T	missense_variant	bglS	1615G>T	Gly539Trp
NC_000962.3	226171	T	C	missense_variant	Rv0193c	401A>G	Glu134Gly
NC_000962.3	226510	G	A	missense_variant	Rv0193c	62C>T	Pro21Leu
NC_000962.3	239791	C	G	missense_variant	mmpL11	1502G>C	Arg501Pro
NC_000962.3	319674	G	A	missense_variant	oplA	1481C>T	Ser494Leu
NC_000962.3	353833	G	A	missense_variant	eccD3	751G>A	Ala251Thr
NC_000962.3	357938	C	T	missense_variant	Rv0293c	127G>A	Val43Ile
NC_000962.3	482250	A	G	missense_variant	mmpL1	982T>C	Cys328Arg
NC_000962.3	497251	C	G	missense_variant	pknG	64G>C	Ala22Pro
NC_000962.3	653955	T	C	missense_variant	htpX	77T>C	Val26Ala
NC_000962.3	661438	A	C	missense_variant	nrdZ	144A>C	Lys48Asn
NC_000962.3	672621	C	G	missense_variant	PE_PGRS7	3296G>C	Gly1099Ala
NC_000962.3	672622	C	G	missense_variant	PE_PGRS7	3295G>C	Gly1099Arg
NC_000962.3	672721	T	C	missense_variant	PE_PGRS7	3196A>G	Asn1066Asp
NC_000962.3	737695	C	A	missense_variant	mmaA3	455G>T	Arg152Leu
NC_000962.3	897737	C	T	missense_variant	purL	1918C>T	Arg640Trp
NC_000962.3	996215	C	G	missense_variant	Rv0893c	81G>C	Leu27Phe
NC_000962.3	1034576	C	T	missense_variant	Rv0927c	56G>A	Gly19Asp
NC_000962.3	1044773	C	G	missense_variant	pstA2	457C>G	Leu153Val
NC_000962.3	1065205	G	A	missense_variant	Rv0954	79G>A	Ala27Thr
NC_000962.3	1084567	T	C	missense_variant	accA2	1184A>G	Tyr395Cys
NC_000962.3	1155518	C	T	missense_variant	kdpB	1795C>T	Arg599Trp
NC_000962.3	1225288	T	G	missense_variant	Rv1097c	857A>C	Glu286Ala
NC_000962.3	1272811	A	G	missense_variant	Rv1145	389A>G	Asn130Ser
NC_000962.3	1273709	A	G	missense_variant	Rv1146	355A>G	Thr119Ala
NC_000962.3	1276344	G	A	missense_variant	Rv1148c	1405C>T	Pro469Ser
NC_000962.3	1552550	G	A	missense_variant	Rv1378c	106C>T	Pro36Ser
NC_000962.3	1557120	T	G	missense_variant	carB	20T>G	Leu7Arg
NC_000962.3	1598969	A	C	missense_variant	Rv1424c	686T>G	Leu229Arg
NC_000962.3	1605512	A	G	missense_variant	Rv1429	635A>G	Gln212Arg
NC_000962.3	1793715	C	T	missense_variant	Rv1592c	26G>A	Gly9Asp
NC_000962.3	1804273	C	T	missense_variant	impA	235C>T	Arg79Trp
NC_000962.3	1851932	C	A	missense_variant	lysX	104G>T	Cys35Phe
NC_000962.3	1878608	G	C	missense_variant	pks7	3305G>C	Arg1102Pro
NC_000962.3	1879574	T	C	missense_variant	pks7	4271T>C	Leu1424Pro
NC_000962.3	1882443	C	T	missense_variant	pks8	740C>T	Ala247Val
NC_000962.3	1900897	C	A	missense_variant	cmr	79G>T	Val27Phe
NC_000962.3	1935308	G	C	missense_variant	Rv1707	427G>C	Val143Leu
NC_000962.3	1943454	G	T	missense_variant	fadB3	796G>T	Ala266Ser
NC_000962.3	1943460	A	G	missense_variant	fadB3	802A>G	Thr268Ala
NC_000962.3	1951094	T	C	missense_variant	Rv1725c	658A>G	Met220Val
NC_000962.3	2032693	G	A	missense_variant	eccD5	454G>A	Val152Ile
NC_000962.3	2052297	C	T	missense_variant	PPE33	1016C>T	Pro339Leu
NC_000962.3	2129747	C	T	missense_variant	Rv1879	371C>T	Ala124Val
NC_000962.3	2143887	G	T	missense_variant	Rv1896c	560C>A	Pro187His
NC_000962.3	2242307	T	G	missense_variant	ctpF	2149T>G	Leu717Val
NC_000962.3	2270758	C	A	missense_variant	Rv2025c	991G>T	Val331Leu
NC_000962.3	2274943	C	T	missense_variant	Rv2028c	466G>A	Val156Ile
NC_000962.3	2294286	C	A	missense_variant	Rv2047c	241G>T	Asp81Tyr
NC_000962.3	2389636	G	A	missense_variant	ansP1	1021G>A	Gly341Ser
NC_000962.3	2397212	C	T	missense_variant	Rv2137c	104G>A	Gly35Asp
NC_000962.3	2415067	G	A	missense_variant	murD	1328C>T	Ala443Val
NC_000962.3	2455785	G	A	missense_variant	trpD	959C>T	Ala320Val
NC_000962.3	2496797	G	T	missense_variant	caeA	227C>A	Pro76Gln
NC_000962.3	2499577	G	C	missense_variant	Rv2226	746G>C	Trp249Ser
NC_000962.3	2564624	G	A	missense_variant	Rv2293c	409C>T	Arg137Trp
NC_000962.3	2597957	G	A	missense_variant	Rv2326c	1991C>T	Ser664Leu
NC_000962.3	2685769	C	A	missense_variant	sirA	1091C>A	Thr364Asn
NC_000962.3	3025859	A	C	missense_variant	sthA	419A>C	Tyr140Ser
NC_000962.3	3026366	G	A	missense_variant	sthA	926G>A	Gly309Asp
NC_000962.3	3084693	G	C	missense_variant	Rv2777c	863C>G	Ser288Trp
NC_000962.3	3105159	C	T	missense_variant	lppV	461G>A	Gly154Asp
NC_000962.3	3138256	G	A	missense_variant	ugpC	926C>T	Thr309Met
NC_000962.3	3139011	A	C	missense_variant	ugpC	171T>G	Ile57Met
NC_000962.3	3149111	C	G	missense_variant	nusA	318G>C	Glu106Asp
NC_000962.3	3216584	T	C	missense_variant	rimM	308A>G	Tyr103Cys
NC_000962.3	3229989	G	A	missense_variant	glnD	692C>T	Ala231Val
NC_000962.3	3310005	G	C	missense_variant	Rv2957	536G>C	Gly179Ala
NC_000962.3	3315597	T	C	missense_variant	Rv2963	362T>C	Leu121Pro
NC_000962.3	3389425	A	G	missense_variant	Rv3030	325A>G	Met109Val
NC_000962.3	3530440	A	C	missense_variant	Rv3161c	699T>G	Asp233Glu
NC_000962.3	3585041	T	G	missense_variant	Rv3208	38T>G	Leu13Arg
NC_000962.3	3594624	G	T	missense_variant	Rv3218	157G>T	Asp53Tyr
NC_000962.3	3594982	G	T	missense_variant	Rv3218	515G>T	Trp172Leu
NC_000962.3	3642877	A	G	missense_variant	fbiB	1343A>G	Lys448Arg
NC_000962.3	3649735	G	A	missense_variant	Rv3268	316G>A	Ala106Thr
NC_000962.3	3697306	G	A	missense_variant	sapM	109G>A	Val37Ile
NC_000962.3	3765148	C	A	missense_variant	PPE56	1955G>T	Gly652Val
NC_000962.3	3770067	G	A	missense_variant	folD	583C>T	Arg195Cys
NC_000962.3	3797293	G	A	missense_variant	Rv3382c	145C>T	Pro49Ser
NC_000962.3	3819468	G	A	missense_variant	Rv3401	1427G>A	Gly476Asp
NC_000962.3	3852643	G	T	missense_variant	Rv3433c	571C>A	Arg191Ser
NC_000962.3	3860889	C	T	missense_variant	mrsA	482G>A	Arg161His
NC_000962.3	3881490	C	A	missense_variant	Rv3463	584C>A	Thr195Lys
NC_000962.3	3946806	C	G	missense_variant	PE_PGRS57	1013C>G	Ala338Gly
NC_000962.3	3951048	C	T	missense_variant	fadD19	1423G>A	Ala475Thr
NC_000962.3	3955670	G	A	missense_variant	Rv3519	121G>A	Asp41Asn
NC_000962.3	4013950	T	C	missense_variant	Rv3572	440T>C	Val147Ala
NC_000962.3	4014574	G	C	missense_variant	fadE34	1639C>G	Leu547Val
NC_000962.3	4025905	G	A	missense_variant	lpqE	76G>A	Ala26Thr
NC_000962.3	4037617	C	T	missense_variant	PE_PGRS59	434G>A	Gly145Glu
NC_000962.3	4061412	C	T	missense_variant	PPE65	478G>A	Ala160Thr
NC_000962.3	4084085	G	A	missense_variant	Rv3645	1279G>A	Ala427Thr
NC_000962.3	4147034	G	A	missense_variant	gshA	1153C>T	Arg385Trp
NC_000962.3	48520	C	T	missense_variant	Rv0044c	508G>A	Glu170Lys
NC_000962.3	89059	C	T	missense_variant	Rv0080	38C>T	Ala13Val
NC_000962.3	177745	C	A	missense_variant	PE1	1565G>T	Gly522Val
NC_000962.3	217883	G	T	missense_variant	bglS	1615G>T	Gly539Trp
NC_000962.3	239791	C	G	missense_variant	mmpL11	1502G>C	Arg501Pro
NC_000962.3	353833	G	A	missense_variant	eccD3	751G>A	Ala251Thr
NC_000962.3	357938	C	T	missense_variant	Rv0293c	127G>A	Val43Ile
NC_000962.3	449228	C	T	missense_variant	Rv0372c	158G>A	Cys53Tyr
NC_000962.3	482250	A	G	missense_variant	mmpL1	982T>C	Cys328Arg
NC_000962.3	497251	C	G	missense_variant	pknG	64G>C	Ala22Pro
NC_000962.3	499762	A	G	missense_variant	mutT3	50A>G	Asp17Gly
NC_000962.3	578186	G	T	missense_variant	Rv0488	523G>T	Ala175Ser
NC_000962.3	653955	T	C	missense_variant	htpX	77T>C	Val26Ala
NC_000962.3	661438	A	C	missense_variant	nrdZ	144A>C	Lys48Asn
NC_000962.3	672621	C	G	missense_variant	PE_PGRS7	3296G>C	Gly1099Ala
NC_000962.3	672622	C	G	missense_variant	PE_PGRS7	3295G>C	Gly1099Arg
NC_000962.3	672721	T	C	missense_variant	PE_PGRS7	3196A>G	Asn1066Asp
NC_000962.3	725810	G	A	missense_variant	recC	2497C>T	Pro833Ser
NC_000962.3	897737	C	T	missense_variant	purL	1918C>T	Arg640Trp
NC_000962.3	931337	T	C	missense_variant	lpqQ	385T>C	Tyr129His
NC_000962.3	996215	C	G	missense_variant	Rv0893c	81G>C	Leu27Phe
NC_000962.3	1044773	C	G	missense_variant	pstA2	457C>G	Leu153Val
NC_000962.3	1065205	G	A	missense_variant	Rv0954	79G>A	Ala27Thr
NC_000962.3	1084567	T	C	missense_variant	accA2	1184A>G	Tyr395Cys
NC_000962.3	1155518	C	T	missense_variant	kdpB	1795C>T	Arg599Trp
NC_000962.3	1272811	A	G	missense_variant	Rv1145	389A>G	Asn130Ser
NC_000962.3	1273709	A	G	missense_variant	Rv1146	355A>G	Thr119Ala
NC_000962.3	1276344	G	A	missense_variant	Rv1148c	1405C>T	Pro469Ser
NC_000962.3	1395587	C	G	missense_variant	Rv1250	1409C>G	Pro470Arg
NC_000962.3	1396806	C	T	missense_variant	Rv1251c	2435G>A	Gly812Asp
NC_000962.3	1598969	A	C	missense_variant	Rv1424c	686T>G	Leu229Arg
NC_000962.3	1605512	A	G	missense_variant	Rv1429	635A>G	Gln212Arg
NC_000962.3	1681396	C	T	missense_variant	Rv1491c	571G>A	Gly191Ser
NC_000962.3	1793715	C	T	missense_variant	Rv1592c	26G>A	Gly9Asp
NC_000962.3	1802485	C	T	missense_variant	hisB	451C>T	Arg151Trp
NC_000962.3	1804273	C	T	missense_variant	impA	235C>T	Arg79Trp
NC_000962.3	1851932	C	A	missense_variant	lysX	104G>T	Cys35Phe
NC_000962.3	1878608	G	C	missense_variant	pks7	3305G>C	Arg1102Pro
NC_000962.3	1879574	T	C	missense_variant	pks7	4271T>C	Leu1424Pro
NC_000962.3	1882443	C	T	missense_variant	pks8	740C>T	Ala247Val
NC_000962.3	1900897	C	A	missense_variant	cmr	79G>T	Val27Phe
NC_000962.3	1943454	G	T	missense_variant	fadB3	796G>T	Ala266Ser
NC_000962.3	1943460	A	G	missense_variant	fadB3	802A>G	Thr268Ala
NC_000962.3	2032693	G	A	missense_variant	eccD5	454G>A	Val152Ile
NC_000962.3	2129747	C	T	missense_variant	Rv1879	371C>T	Ala124Val
NC_000962.3	2143887	G	T	missense_variant	Rv1896c	560C>A	Pro187His
NC_000962.3	2242307	T	G	missense_variant	ctpF	2149T>G	Leu717Val
NC_000962.3	2270758	C	A	missense_variant	Rv2025c	991G>T	Val331Leu
NC_000962.3	2274943	C	T	missense_variant	Rv2028c	466G>A	Val156Ile
NC_000962.3	2288841	G	A	missense_variant	pncA	401C>T	Ala134Val
NC_000962.3	2389636	G	A	missense_variant	ansP1	1021G>A	Gly341Ser
NC_000962.3	2397212	C	T	missense_variant	Rv2137c	104G>A	Gly35Asp
NC_000962.3	2415067	G	A	missense_variant	murD	1328C>T	Ala443Val
NC_000962.3	2439467	C	T	missense_variant	Rv2177c	481G>A	Ala161Thr
NC_000962.3	2455785	G	A	missense_variant	trpD	959C>T	Ala320Val
NC_000962.3	2496797	G	T	missense_variant	caeA	227C>A	Pro76Gln
NC_000962.3	2499577	G	C	missense_variant	Rv2226	746G>C	Trp249Ser
NC_000962.3	2597957	G	A	missense_variant	Rv2326c	1991C>T	Ser664Leu
NC_000962.3	2606163	C	A	missense_variant	mez	1056C>A	Asn352Lys
NC_000962.3	2616560	C	T	missense_variant	mmpL9	1868C>T	Ala623Val
NC_000962.3	2716862	C	T	missense_variant	Rv2418c	277G>A	Val93Ile
NC_000962.3	2721399	G	A	missense_variant	Rv2424c	379C>T	Arg127Cys
NC_000962.3	3017077	C	T	missense_variant	ppgK	220C>T	Arg74Trp
NC_000962.3	3025859	A	C	missense_variant	sthA	419A>C	Tyr140Ser
NC_000962.3	3084693	G	C	missense_variant	Rv2777c	863C>G	Ser288Trp
NC_000962.3	3086987	A	C	missense_variant	ald	168A>C	Gln56His
NC_000962.3	3105159	C	T	missense_variant	lppV	461G>A	Gly154Asp
NC_000962.3	3138256	G	A	missense_variant	ugpC	926C>T	Thr309Met
NC_000962.3	3139011	A	C	missense_variant	ugpC	171T>G	Ile57Met
NC_000962.3	3149111	C	G	missense_variant	nusA	318G>C	Glu106Asp
NC_000962.3	3216584	T	C	missense_variant	rimM	308A>G	Tyr103Cys
NC_000962.3	3229989	G	A	missense_variant	glnD	692C>T	Ala231Val
NC_000962.3	3310005	G	C	missense_variant	Rv2957	536G>C	Gly179Ala
NC_000962.3	3315597	T	C	missense_variant	Rv2963	362T>C	Leu121Pro
NC_000962.3	3530440	A	C	missense_variant	Rv3161c	699T>G	Asp233Glu
NC_000962.3	3531078	G	A	missense_variant	Rv3161c	61C>T	Leu21Phe
NC_000962.3	3537683	A	G	missense_variant	Rv3169	446A>G	Gln149Arg
NC_000962.3	3594624	G	T	missense_variant	Rv3218	157G>T	Asp53Tyr
NC_000962.3	3638027	A	T	missense_variant	pmmA	683T>A	Val228Glu
NC_000962.3	3642877	A	G	missense_variant	fbiB	1343A>G	Lys448Arg
NC_000962.3	3649735	G	A	missense_variant	Rv3268	316G>A	Ala106Thr
NC_000962.3	3697306	G	A	missense_variant	sapM	109G>A	Val37Ile
NC_000962.3	3765148	C	A	missense_variant	PPE56	1955G>T	Gly652Val
NC_000962.3	3770067	G	A	missense_variant	folD	583C>T	Arg195Cys
NC_000962.3	3797293	G	A	missense_variant	Rv3382c	145C>T	Pro49Ser
NC_000962.3	3819468	G	A	missense_variant	Rv3401	1427G>A	Gly476Asp
NC_000962.3	3860889	C	T	missense_variant	mrsA	482G>A	Arg161His
NC_000962.3	3881490	C	A	missense_variant	Rv3463	584C>A	Thr195Lys
NC_000962.3	3883793	C	G	missense_variant	Rv3466	269C>G	Ala90Gly
NC_000962.3	3883809	C	A	missense_variant	Rv3466	285C>A	Asp95Glu
NC_000962.3	3951048	C	T	missense_variant	fadD19	1423G>A	Ala475Thr
NC_000962.3	4013950	T	C	missense_variant	Rv3572	440T>C	Val147Ala
NC_000962.3	4025905	G	A	missense_variant	lpqE	76G>A	Ala26Thr
NC_000962.3	4048248	A	G	missense_variant	folK	500T>C	Val167Ala
NC_000962.3	4084085	G	A	missense_variant	Rv3645	1279G>A	Ala427Thr
NC_000962.3	4147034	G	A	missense_variant	gshA	1153C>T	Arg385Trp
NC_000962.3	4190376	G	A	missense_variant	PPE67	142C>T	Leu48Phe
NC_000962.3	4300230	C	T	missense_variant	fadD23	419C>T	Pro140Leu
NC_000962.3	4313461	G	T	missense_variant	Rv3839	697G>T	Asp233Tyr
NC_000962.3	13794	C	T	missense_variant	Rv0011c	202G>A	Ala68Thr
NC_000962.3	24478	G	A	missense_variant	fhaA	967C>T	Arg323Cys
NC_000962.3	50447	C	T	missense_variant	ino1	678G>A	Met226Ile
NC_000962.3	95053	T	G	missense_variant	hycQ	1103T>G	Val368Gly
NC_000962.3	98049	A	G	missense_variant	Rv0089	292A>G	Ile98Val
NC_000962.3	113563	C	T	missense_variant	nrp	3563C>T	Pro1188Leu
NC_000962.3	206128	C	G	missense_variant	mce1F	898C>G	Leu300Val
NC_000962.3	210649	A	T	missense_variant	lprO	164T>A	Ile55Lys
NC_000962.3	232748	T	C	missense_variant	Rv0197	518T>C	Met173Thr
NC_000962.3	334767	A	G	missense_variant	Rv0278c	1544T>C	Val515Ala
NC_000962.3	334789	G	C	missense_variant	Rv0278c	1522C>G	Leu508Val
NC_000962.3	334803	G	A	missense_variant	Rv0278c	1508C>T	Ala503Val
NC_000962.3	334815	A	G	missense_variant	Rv0278c	1496T>C	Phe499Ser
NC_000962.3	374195	G	A	missense_variant	PPE6	1517C>T	Pro506Leu
NC_000962.3	383663	C	T	missense_variant	Rv0315	62C>T	Ala21Val
NC_000962.3	391410	A	G	missense_variant	Rv0324	59A>G	Lys20Arg
NC_000962.3	620072	C	T	missense_variant	ccsA	182C>T	Pro61Leu
NC_000962.3	643217	G	T	missense_variant	Rv0552	329G>T	Gly110Val
NC_000962.3	661691	T	G	missense_variant	nrdZ	397T>G	Ser133Ala
NC_000962.3	748991	C	G	missense_variant	rplL	143C>G	Ala48Gly
NC_000962.3	771186	C	T	missense_variant	lpqP	605C>T	Pro202Leu
NC_000962.3	896307	T	C	missense_variant	purL	488T>C	Ile163Thr
NC_000962.3	956621	A	G	missense_variant	fadB	329A>G	Asn110Ser
NC_000962.3	1048763	C	T	missense_variant	Rv0939	352C>T	Pro118Ser
NC_000962.3	1049309	C	T	missense_variant	Rv0939	898C>T	Arg300Trp
NC_000962.3	1115884	G	A	missense_variant	Rv0999	118G>A	Ala40Thr
NC_000962.3	1181980	G	A	missense_variant	fadD14	1297G>A	Asp433Asn
NC_000962.3	1191376	G	T	missense_variant	PE_PGRS20	773C>A	Thr258Asn
NC_000962.3	1199949	G	A	missense_variant	Rv1075c	422C>T	Ala141Val
NC_000962.3	1212428	C	T	missense_variant	PE_PGRS21	869C>T	Ala290Val
NC_000962.3	1212436	A	G	missense_variant	PE_PGRS21	877A>G	Thr293Ala
NC_000962.3	1212454	C	T	missense_variant	PE_PGRS21	895C>T	Arg299Cys
NC_000962.3	1212461	G	A	missense_variant	PE_PGRS21	902G>A	Gly301Asp
NC_000962.3	1212482	C	A	missense_variant	PE_PGRS21	923C>A	Ala308Asp
NC_000962.3	1398513	C	T	missense_variant	Rv1251c	728G>A	Arg243His
NC_000962.3	1549120	C	T	missense_variant	Rv1375	1289C>T	Pro430Leu
NC_000962.3	1716008	A	T	missense_variant	mmpL12	1605T>A	Asn535Lys
NC_000962.3	1716336	T	C	missense_variant	mmpL12	1277A>G	Asn426Ser
NC_000962.3	1765073	C	T	missense_variant	vapC11	95C>T	Ala32Val
NC_000962.3	1809542	A	G	missense_variant	Rv1610	100A>G	Met34Val
NC_000962.3	1820400	C	T	missense_variant	cydC	1294G>A	Val432Ile
NC_000962.3	1860784	T	G	missense_variant	pheT	1027T>G	Leu343Val
NC_000962.3	1879794	G	T	missense_variant	pks7	4491G>T	Glu1497Asp
NC_000962.3	1907208	G	A	missense_variant	Rv1682	806G>A	Arg269His
NC_000962.3	1920260	A	T	missense_variant	recN	578A>T	Glu193Val
NC_000962.3	1931979	C	T	missense_variant	PPE22	676G>A	Ala226Thr
NC_000962.3	1986495	C	T	missense_variant	Rv1754c	176G>A	Cys59Tyr
NC_000962.3	2016056	C	A	missense_variant	malQ	1421G>T	Arg474Leu
NC_000962.3	2026997	G	A	missense_variant	PPE26	208G>A	Ala70Thr
NC_000962.3	2081356	G	A	missense_variant	Rv1835c	1232C>T	Pro411Leu
NC_000962.3	2204180	A	C	missense_variant	parD1	46T>G	Phe16Val
NC_000962.3	2252145	T	G	missense_variant	otsB1	144T>G	Asp48Glu
NC_000962.3	2274288	G	A	missense_variant	dosT	221C>T	Ala74Val
NC_000962.3	2287843	C	G	missense_variant	Rv2041c	4G>C	Val2Leu
NC_000962.3	2405817	A	G	missense_variant	Rv2146c	140T>C	Ile47Thr
NC_000962.3	2432767	G	A	missense_variant	Rv2170	533G>A	Arg178Gln
NC_000962.3	2477340	G	A	missense_variant	Rv2212	151G>A	Ala51Thr
NC_000962.3	2533256	G	C	missense_variant	mscR	1012G>C	Gly338Arg
NC_000962.3	2613279	T	C	missense_variant	moeW	785A>G	Tyr262Cys
NC_000962.3	2624619	G	A	missense_variant	Rv2345	799G>A	Ala267Thr
NC_000962.3	2995188	T	C	missense_variant	echA15	74T>C	Leu25Pro
NC_000962.3	3058825	G	A	missense_variant	pgsA3	407C>T	Ala136Val
NC_000962.3	3595346	C	A	missense_variant	Rv3218	879C>A	Asp293Glu
NC_000962.3	3637261	C	T	missense_variant	Rv3256c	55G>A	Asp19Asn
NC_000962.3	3754652	G	A	missense_variant	Rv3349c	586C>T	Arg196Cys
NC_000962.3	3776505	T	C	missense_variant	Rv3365c	997A>G	Ile333Val
NC_000962.3	3867833	T	G	missense_variant	eccC4	406A>C	Met136Leu
NC_000962.3	3908553	G	C	missense_variant	otsA	318G>C	Gln106His
NC_000962.3	3935875	G	C	missense_variant	PE_PGRS54	4871G>C	Gly1624Ala
NC_000962.3	3952289	T	C	missense_variant	fadD19	182A>G	Tyr61Cys
NC_000962.3	3964744	C	T	missense_variant	Rv3528c	449G>A	Gly150Asp
NC_000962.3	3969755	T	C	missense_variant	PPE61	413T>C	Leu138Pro
NC_000962.3	4019533	G	A	missense_variant	Rv3577	272G>A	Gly91Glu
NC_000962.3	4106750	G	C	missense_variant	dppA	335C>G	Ser112Trp
NC_000962.3	4111038	T	A	missense_variant	Rv3669	212T>A	Phe71Tyr
NC_000962.3	4114267	C	T	missense_variant	Rv3672c	76G>A	Asp26Asn
NC_000962.3	4185055	G	A	missense_variant	tgs2	836C>T	Ala279Val
NC_000962.3	4309293	A	G	missense_variant	Rv3835	247A>G	Ser83Gly
NC_000962.3	28102	C	T	missense_variant	Rv0023	508C>T	Leu170Phe
NC_000962.3	37089	G	A	missense_variant	Rv0034	223G>A	Val75Met
NC_000962.3	44682	C	T	missense_variant	leuS	1121C>T	Thr374Ile
NC_000962.3	63555	G	T	missense_variant	Rv0059	356G>T	Gly119Val
NC_000962.3	115660	A	C	missense_variant	nrp	5660A>C	Glu1887Ala
NC_000962.3	128273	C	T	missense_variant	ctpI	2269G>A	Ala757Thr
NC_000962.3	149906	C	T	missense_variant	PE_PGRS2	374C>T	Thr125Ile
NC_000962.3	229819	G	T	missense_variant	Rv0194	2942G>T	Gly981Val
NC_000962.3	239707	G	T	missense_variant	mmpL11	1586C>A	Pro529Gln
NC_000962.3	354606	C	G	missense_variant	mycP3	109C>G	Pro37Ala
NC_000962.3	356980	C	G	missense_variant	Rv0293c	1085G>C	Trp362Ser
NC_000962.3	357823	C	G	missense_variant	Rv0293c	242G>C	Ser81Thr
NC_000962.3	359105	C	G	missense_variant	Rv0295c	644G>C	Trp215Ser
NC_000962.3	364207	G	T	missense_variant	vapC2	164G>T	Arg55Leu
NC_000962.3	366376	G	C	missense_variant	PPE5	6389C>G	Ser2130Trp
NC_000962.3	367177	A	C	missense_variant	PPE5	5588T>G	Val1863Gly
NC_000962.3	374865	C	A	missense_variant	PPE6	847G>T	Gly283Cys
NC_000962.3	484659	G	A	missense_variant	fadD30	683G>A	Gly228Asp
NC_000962.3	643804	G	A	missense_variant	Rv0552	916G>A	Gly306Ser
NC_000962.3	909216	C	A	missense_variant	cysA2	103G>T	Asp35Tyr
NC_000962.3	943941	G	A	missense_variant	Rv0846c	254C>T	Thr85Met
NC_000962.3	979846	G	A	missense_variant	Rv0881	485G>A	Gly162Asp
NC_000962.3	1007120	C	T	missense_variant	accD3	1061G>A	Gly354Asp
NC_000962.3	1011087	G	C	missense_variant	Rv0907	952G>C	Glu318Gln
NC_000962.3	1093488	G	T	missense_variant	PE_PGRS17	869C>A	Thr290Asn
NC_000962.3	1093641	C	T	missense_variant	PE_PGRS17	716G>A	Gly239Asp
NC_000962.3	1093642	C	T	missense_variant	PE_PGRS17	715G>A	Gly239Ser
NC_000962.3	1093666	C	T	missense_variant	PE_PGRS17	691G>A	Val231Ile
NC_000962.3	1103037	G	T	missense_variant	Rv0987	496G>T	Ala166Ser
NC_000962.3	1146039	A	C	missense_variant	Rv1024	182A>C	Lys61Thr
NC_000962.3	1550090	G	A	missense_variant	Rv1376	943G>A	Gly315Arg
NC_000962.3	1569557	C	T	missense_variant	Rv1393c	31G>A	Gly11Ser
NC_000962.3	1603223	C	G	missense_variant	fadD12	706G>C	Val236Leu
NC_000962.3	1605004	C	T	missense_variant	Rv1429	127C>T	Arg43Trp
NC_000962.3	1723081	C	T	missense_variant	pks5	5329G>A	Gly1777Ser
NC_000962.3	1879228	G	A	missense_variant	pks7	3925G>A	Glu1309Lys
NC_000962.3	1914677	T	C	missense_variant	tyrS	1076T>C	Val359Ala
NC_000962.3	1929429	C	G	missense_variant	Rv1703c	452G>C	Gly151Ala
NC_000962.3	1959120	G	A	missense_variant	gabD2	1444G>A	Ala482Thr
NC_000962.3	2040549	C	A	missense_variant	PPE28	1097C>A	Pro366Gln
NC_000962.3	2078580	G	A	missense_variant	gcvB	2704G>A	Ala902Thr
NC_000962.3	2116452	T	C	missense_variant	Rv1867	689T>C	Val230Ala
NC_000962.3	2167271	A	T	missense_variant	PPE34	41T>A	Leu14His
NC_000962.3	2173434	G	A	missense_variant	lppF	362C>T	Ala121Val
NC_000962.3	2179015	G	A	missense_variant	mpt63	422C>T	Ser141Leu
NC_000962.3	2262409	C	G	missense_variant	Rv2015c	664G>C	Val222Leu
NC_000962.3	2396754	T	C	missense_variant	Rv2136c	85A>G	Ile29Val
NC_000962.3	2446832	C	T	missense_variant	Rv2184c	115G>A	Gly39Ser
NC_000962.3	2542650	A	C	missense_variant	Rv2267c	161T>G	Leu54Arg
NC_000962.3	2599314	G	C	missense_variant	Rv2326c	634C>G	Leu212Val
NC_000962.3	2672272	G	A	missense_variant	mbtB	3566C>T	Ala1189Val
NC_000962.3	2719997	G	A	missense_variant	Rv2423	401G>A	Arg134His
NC_000962.3	2997774	G	T	missense_variant	Rv2681	1036G>T	Ala346Ser
NC_000962.3	3014566	C	G	missense_variant	Rv2698	394C>G	Leu132Val
NC_000962.3	3104023	A	C	missense_variant	Rv2795c	889T>G	Phe297Val
NC_000962.3	3111133	C	A	missense_variant	Rv2802c	691G>T	Val231Leu
NC_000962.3	3115453	G	T	missense_variant	Rv2809	46G>T	Ala16Ser
NC_000962.3	3117312	G	T	missense_variant	Rv2812	495G>T	Trp165Cys
NC_000962.3	3248246	C	G	missense_variant	ppsA	2802C>G	Asp934Glu
NC_000962.3	3330749	G	C	missense_variant	Rv2974c	613C>G	His205Asp
NC_000962.3	3380801	C	A	missense_variant	PE29	193G>T	Ala65Ser
NC_000962.3	3544678	G	A	missense_variant	mesT	623C>T	Pro208Leu
NC_000962.3	3547934	G	A	missense_variant	Rv3179	317G>A	Arg106Gln
NC_000962.3	3550826	G	A	missense_variant	Rv3183	112G>A	Ala38Thr
NC_000962.3	3719995	G	A	missense_variant	Rv3333c	788C>T	Pro263Leu
NC_000962.3	3791197	T	C	missense_variant	Rv3377c	1157A>G	Tyr386Cys
NC_000962.3	3803415	T	A	missense_variant	PE_PGRS52	1763T>A	Ile588Asn
NC_000962.3	3946797	C	T	missense_variant	PE_PGRS57	1004C>T	Thr335Ile
NC_000962.3	3964878	G	T	missense_variant	Rv3528c	315C>A	Phe105Leu
NC_000962.3	4289451	C	T	missense_variant	mmpL8	2079G>A	Met693Ile
NC_000962.3	4304593	T	C	missense_variant	Rv3829c	416A>G	Glu139Gly
NC_000962.3	4313326	C	A	missense_variant	Rv3839	562C>A	Leu188Met
NC_000962.3	4318865	G	C	missense_variant	Rv3844	91G>C	Asp31His
NC_000962.3	4339153	G	C	missense_variant	Rv3863	305G>C	Ser102Thr
NC_000962.3	76838	T	G	missense_variant	sdaA	785A>C	Asp262Ala
NC_000962.3	96987	G	T	missense_variant	Rv0088	61G>T	Val21Phe
NC_000962.3	284015	C	T	missense_variant	aftD	2837G>A	Arg946Gln
NC_000962.3	560553	G	T	missense_variant	umaA	666G>T	Glu222Asp
NC_000962.3	567873	G	T	missense_variant	deoC	652G>T	Ala218Ser
NC_000962.3	1246606	G	C	missense_variant	bpoB	447C>G	Asp149Glu
NC_000962.3	1569569	C	T	missense_variant	Rv1393c	19G>A	Ala7Thr
NC_000962.3	1789559	A	C	missense_variant	Rv1588c	278T>G	Ile93Ser
NC_000962.3	1941176	G	A	missense_variant	engA	889G>A	Glu297Lys
NC_000962.3	1969728	C	T	missense_variant	pknE	725C>T	Pro242Leu
NC_000962.3	2044249	G	C	missense_variant	PPE30	866G>C	Gly289Ala
NC_000962.3	2129760	A	C	missense_variant	Rv1879	384A>C	Glu128Asp
NC_000962.3	2244762	G	C	missense_variant	Rv1999c	377C>G	Ala126Gly
NC_000962.3	2303359	T	G	missense_variant	pks12	3628A>C	Ile1210Leu
NC_000962.3	2343139	G	A	missense_variant	Rv2085	113G>A	Gly38Asp
NC_000962.3	2345855	C	A	missense_variant	pknJ	1445C>A	Ala482Asp
NC_000962.3	2381867	T	C	missense_variant	PPE37	797T>C	Leu266Ser
NC_000962.3	2448525	C	A	missense_variant	fadD15	366C>A	Phe122Leu
NC_000962.3	2681738	C	T	missense_variant	Rv2387	974C>T	Thr325Met
NC_000962.3	3117388	C	G	missense_variant	Rv2812	571C>G	Arg191Gly
NC_000962.3	3210581	T	C	missense_variant	fdhF	1165A>G	Thr389Ala
NC_000962.3	3217885	G	A	missense_variant	Rv2910c	386C>T	Pro129Leu
NC_000962.3	3539402	G	A	missense_variant	aofH	898G>A	Ala300Thr
NC_000962.3	3554984	T	A	missense_variant	Rv3189	343T>A	Tyr115Asn
NC_000962.3	3554985	A	C	missense_variant	Rv3189	344A>C	Tyr115Ser
NC_000962.3	3566359	G	A	missense_variant	Rv3196	572G>A	Arg191His
NC_000962.3	3579869	T	C	missense_variant	Rv3202c	332A>G	Asp111Gly
NC_000962.3	3884835	A	T	missense_variant	Rv3467	872A>T	Asp291Val
NC_000962.3	3946797	C	T	missense_variant	PE_PGRS57	1004C>T	Thr335Ile
NC_000962.3	4097903	T	C	missense_variant	trbB	92A>G	Asp31Gly
NC_000962.3	20068	G	A	missense_variant	pbpA	167C>T	Thr56Ile
NC_000962.3	63363	C	A	missense_variant	Rv0059	164C>A	Thr55Lys
NC_000962.3	178315	A	C	missense_variant	PE1	995T>G	Leu332Arg
NC_000962.3	187464	G	A	missense_variant	PE3	1376C>T	Ser459Phe
NC_000962.3	240032	C	T	missense_variant	mmpL11	1261G>A	Ala421Thr
NC_000962.3	330867	G	C	missense_variant	Rv0274	446G>C	Arg149Pro
NC_000962.3	336735	T	A	missense_variant	PE_PGRS4	2339A>T	Asp780Val
NC_000962.3	374846	C	T	missense_variant	PPE6	866G>A	Ser289Asn
NC_000962.3	426745	C	T	missense_variant	PPE8	7935G>A	Met2645Ile
NC_000962.3	662880	G	A	missense_variant	nrdZ	1586G>A	Gly529Glu
NC_000962.3	670208	C	T	missense_variant	Rv0576	361C>T	Leu121Phe
NC_000962.3	928903	G	A	missense_variant	PE_PGRS14	1583C>T	Thr528Ile
NC_000962.3	1081470	A	G	missense_variant	Rv0970	419A>G	Asn140Ser
NC_000962.3	1087203	G	T	missense_variant	accD2	143C>A	Ala48Asp
NC_000962.3	1095698	G	C	missense_variant	PE_PGRS18	754C>G	Arg252Gly
NC_000962.3	1116227	C	T	missense_variant	Rv0999	461C>T	Pro154Leu
NC_000962.3	1304788	G	A	missense_variant	fbiC	1858G>A	Ala620Thr
NC_000962.3	1633544	C	G	missense_variant	PE_PGRS27	1084G>C	Asp362His
NC_000962.3	1637263	T	C	missense_variant	PE_PGRS28	967A>G	Thr323Ala
NC_000962.3	1690174	T	C	missense_variant	Rv1498A	173A>G	Gln58Arg
NC_000962.3	1852528	A	C	missense_variant	infC	256A>C	Lys86Gln
NC_000962.3	1913391	C	T	missense_variant	mpg	413C>T	Ala138Val
NC_000962.3	1963286	G	A	missense_variant	narX	901C>T	Arg301Cys
NC_000962.3	2180367	A	G	missense_variant	Rv1927	695A>G	Gln232Arg
NC_000962.3	2215507	T	C	missense_variant	mce3F	251T>C	Val84Ala
NC_000962.3	2288817	G	T	missense_variant	pncA	425C>A	Thr142Lys
NC_000962.3	2324433	A	G	missense_variant	cobIJ	1259A>G	Glu420Gly
NC_000962.3	2328575	G	A	missense_variant	cobM	403C>T	Leu135Phe
NC_000962.3	2358404	T	G	missense_variant	Rv2100	16T>G	Phe6Val
NC_000962.3	2380775	T	C	missense_variant	hisE	170A>G	Glu57Gly
NC_000962.3	2395635	G	A	missense_variant	Rv2135c	377C>T	Ala126Val
NC_000962.3	2436585	A	T	missense_variant	mptA	677A>T	His226Leu
NC_000962.3	2491929	G	A	missense_variant	glnE	425C>T	Pro142Leu
NC_000962.3	2543493	A	G	missense_variant	cyp128	784T>C	Ser262Pro
NC_000962.3	2546710	G	T	missense_variant	mazF8	96C>A	His32Gln
NC_000962.3	2700066	C	T	missense_variant	Rv2402	1538C>T	Pro513Leu
NC_000962.3	2729623	T	C	missense_variant	Rv2434c	938A>G	Glu313Gly
NC_000962.3	3038674	T	C	missense_variant	hflX	241A>G	Thr81Ala
NC_000962.3	3052921	T	C	missense_variant	Rv2739c	269A>G	Glu90Gly
NC_000962.3	3167375	A	G	missense_variant	nicT	692A>G	Glu231Gly
NC_000962.3	3194036	T	G	missense_variant	Rv2884	644T>G	Leu215Arg
NC_000962.3	3227564	C	T	missense_variant	Rv2917	1202C>T	Thr401Ile
NC_000962.3	3250036	A	C	missense_variant	ppsA	4592A>C	Asp1531Ala
NC_000962.3	3789378	C	T	missense_variant	amiD	758C>T	Ser253Leu
NC_000962.3	3841409	G	C	missense_variant	alr	12C>G	Phe4Leu
NC_000962.3	3858282	C	T	missense_variant	Rv3439c	1381G>A	Glu461Lys
NC_000962.3	3908228	G	C	missense_variant	Rv3489	157G>C	Glu53Gln
NC_000962.3	3930352	G	A	missense_variant	PE_PGRS53	3784G>A	Gly1262Ser
NC_000962.3	3931461	C	G	missense_variant	PE_PGRS54	457C>G	Pro153Ala
NC_000962.3	3936234	G	C	missense_variant	PE_PGRS54	5230G>C	Gly1744Arg
NC_000962.3	3946797	C	T	missense_variant	PE_PGRS57	1004C>T	Thr335Ile
NC_000962.3	3948965	G	A	missense_variant	PE_PGRS57	3172G>A	Ala1058Thr
NC_000962.3	4326905	A	G	missense_variant	ethA	569T>C	Leu190Pro
NC_000962.3	8836	C	T	missense_variant	gyrA	1535C>T	Ala512Val
NC_000962.3	32064	T	C	missense_variant	Rv0029	8T>C	Ile3Thr
NC_000962.3	75670	T	A	missense_variant	Rv0068	370T>A	Leu124Met
NC_000962.3	124689	A	C	missense_variant	Rv0106	316A>C	Ile106Leu
NC_000962.3	138568	C	T	missense_variant	hddA	56C>T	Thr19Ile
NC_000962.3	139233	C	T	missense_variant	hddA	721C>T	Leu241Phe
NC_000962.3	140626	C	A	missense_variant	ldtA	397G>T	Ala133Ser
NC_000962.3	182100	C	T	missense_variant	fadE2	1099G>A	Gly367Ser
NC_000962.3	196882	G	T	missense_variant	yrbE1A	22G>T	Gly8Cys
NC_000962.3	225180	G	T	missense_variant	Rv0193c	1392C>A	His464Gln
NC_000962.3	225500	C	T	missense_variant	Rv0193c	1072G>A	Gly358Ser
NC_000962.3	228054	A	C	missense_variant	Rv0194	1177A>C	Ile393Leu
NC_000962.3	264479	A	G	missense_variant	Rv0221	413A>G	His138Arg
NC_000962.3	292852	T	G	missense_variant	fadA2	682T>G	Phe228Val
NC_000962.3	308259	C	G	missense_variant	PPE2	1289G>C	Gly430Ala
NC_000962.3	422276	G	C	missense_variant	grpE	568G>C	Val190Leu
NC_000962.3	435290	T	G	missense_variant	Rv0356c	185A>C	Glu62Ala
NC_000962.3	453421	T	G	missense_variant	Rv0376c	952A>C	Ser318Arg
NC_000962.3	481985	T	G	missense_variant	mmpL1	1247A>C	Asn416Thr
NC_000962.3	501658	A	G	missense_variant	thiO	511A>G	Ser171Gly
NC_000962.3	582518	C	G	missense_variant	Rv0492c	861G>C	Gln287His
NC_000962.3	589967	A	C	missense_variant	Rv0499	785A>C	Gln262Pro
NC_000962.3	642666	T	G	missense_variant	fadD8	146A>C	His49Pro
NC_000962.3	649137	G	C	missense_variant	mgtA	602G>C	Trp201Ser
NC_000962.3	732110	T	G	missense_variant	hadA	181T>G	Cys61Gly
NC_000962.3	762484	T	G	missense_variant	rpoB	2678T>G	Leu893Arg
NC_000962.3	769441	C	T	missense_variant	Rv0669c	157G>A	Ala53Thr
NC_000962.3	933368	C	A	missense_variant	Rv0837c	664G>T	Ala222Ser
NC_000962.3	933704	C	T	missense_variant	Rv0837c	328G>A	Gly110Ser
NC_000962.3	952500	C	T	missense_variant	far	869C>T	Thr290Met
NC_000962.3	991312	C	T	missense_variant	Rv0890c	1285G>A	Gly429Ser
NC_000962.3	1015206	C	T	missense_variant	Rv0910	341C>T	Ala114Val
NC_000962.3	1042318	G	T	missense_variant	pstS1	204G>T	Trp68Cys
NC_000962.3	1072164	T	C	missense_variant	Rv0959	910T>C	Ser304Pro
NC_000962.3	1085534	C	G	missense_variant	accA2	217G>C	Ala73Pro
NC_000962.3	1210692	G	A	missense_variant	Rv1086	98G>A	Arg33Gln
NC_000962.3	1217031	G	C	missense_variant	PE_PGRS22	563G>C	Gly188Ala
NC_000962.3	1217757	A	C	missense_variant	PE_PGRS22	1289A>C	Asp430Ala
NC_000962.3	1217759	A	G	missense_variant	PE_PGRS22	1291A>G	Ser431Gly
NC_000962.3	1217766	G	A	missense_variant	PE_PGRS22	1298G>A	Arg433His
NC_000962.3	1217769	G	C	missense_variant	PE_PGRS22	1301G>C	Gly434Ala
NC_000962.3	1217784	C	A	missense_variant	PE_PGRS22	1316C>A	Ala439Asp
NC_000962.3	1217792	G	A	missense_variant	PE_PGRS22	1324G>A	Glu442Lys
NC_000962.3	1246742	G	A	missense_variant	bpoB	311C>T	Thr104Ile
[truncated: 16,436 more rows]
